# Supplementary material for: Upregulated PD-1 signaling antagonizes glomerular health in aged kidneys and disease
Source: J Clin Invest. 2022 Aug 15;132(16):e156250. doi: 10.1172/JCI156250 (PMC9374384; doi:10.1172/JCI156250)
Supplement: Supplemental data set 2 [file jci-132-156250-s046.xlsx]

## Sheet: DESeq Aged control vs aged Pd1
gene.id	gene.symbol	gene.name	Aged.Control	Aged.PD1	foldChange	log2FoldChange	pval	padj
ENSMUSG00000036353	P2ry12	purinergic receptor P2Y, G-protein coupled 12	452.882	95.7956	0.213262	-2.2293	2.03248e-12	4.01314e-08
ENSMUSG00000064357	mt-Atp6	mitochondrially encoded ATP synthase 6	44704.6	11983.3	0.268071	-1.89931	4.31371e-12	4.25871e-08
ENSMUSG00000076680	Ighv6-6	immunoglobulin heavy variable 6-6	359.882	82.6332	0.231747	-2.10938	1.32196e-11	8.70069e-08
ENSMUSG00000005980	Dnase1	deoxyribonuclease I	1227.01	7948.23	6.47327	2.69449	4.26953e-11	2.10755e-07
ENSMUSG00000033777	Tlr13	toll-like receptor 13	2017.93	553.579	0.274689	-1.86413	1.22267e-10	4.82833e-07
ENSMUSG00000045322	Tlr9	toll-like receptor 9	1359.27	375.62	0.276872	-1.85271	2.94737e-10	9.6993e-07
ENSMUSG00000040522	Tlr8	toll-like receptor 8	828.564	221.931	0.268732	-1.89576	4.07047e-10	1.14816e-06
ENSMUSG00000069892	9930111J21Rik2	RIKEN cDNA 9930111J21 gene 2	1242.92	348.289	0.280797	-1.8324	2.1793e-09	5.37878e-06
ENSMUSG00000026770	Il2ra	interleukin 2 receptor, alpha chain	402.209	117.936	0.294975	-1.76134	3.7193e-09	8.15973e-06
ENSMUSG00000078502	Gm13212	predicted gene 13212	297.322	83.6493	0.283751	-1.8173	4.14513e-09	8.18455e-06
ENSMUSG00000032265	Fam46a	family with sequence similarity 46, member A	2034.67	679.713	0.334392	-1.58039	7.00619e-09	1.08785e-05
ENSMUSG00000055541	Lair1	leukocyte-associated Ig-like receptor 1	3144.06	1028.59	0.327368	-1.61101	7.09841e-09	1.08785e-05
ENSMUSG00000073902	Gm1966	predicted gene 1966	1822.14	524.181	0.288064	-1.79554	7.56653e-09	1.08785e-05
ENSMUSG00000079419	Ms4a6c	membrane-spanning 4-domains, subfamily A, member 6C	1407.28	434.99	0.309589	-1.69157	7.71331e-09	1.08785e-05
ENSMUSG00000096546	Smlr1	small leucine-rich protein 1	15.183	116.874	7.28384	2.8647	8.78728e-09	1.1567e-05
ENSMUSG00000097423	Gm26522	predicted gene, 26522	76.1499	11.8	0.16591	-2.59152	1.45394e-08	1.79425e-05
ENSMUSG00000036469	March1	membrane-associated ring finger (C3HC4) 1	1521.83	474.649	0.312346	-1.67878	1.58639e-08	1.84254e-05
ENSMUSG00000037731	Themis2	thymocyte selection associated family member 2	3757.6	1271.93	0.338673	-1.56204	1.68371e-08	1.84694e-05
ENSMUSG00000069893	9930111J21Rik1	RIKEN cDNA 9930111J21 gene 1	436.621	122.665	0.282585	-1.82325	1.82155e-08	1.89298e-05
ENSMUSG00000049625	Tifab	TRAF-interacting protein with forkhead-associated domain, family member B	2561.04	864.467	0.337804	-1.56574	1.95774e-08	1.93278e-05
ENSMUSG00000025017	Pik3ap1	phosphoinositide-3-kinase adaptor protein 1	2821.73	929.059	0.329489	-1.6017	2.13124e-08	2.00387e-05
ENSMUSG00000033033	Calhm2	calcium homeostasis modulator 2	615.809	190.107	0.309831	-1.69045	2.30908e-08	2.02305e-05
ENSMUSG00000063415	Cyp26b1	cytochrome P450, family 26, subfamily b, polypeptide 1	1422.58	266.325	0.187784	-2.41286	2.45507e-08	2.02305e-05
ENSMUSG00000024694	Keg1	kidney expressed gene 1	1041.67	7168.4	6.876	2.78157	2.47734e-08	2.02305e-05
ENSMUSG00000084350	Znf41-ps	ZNF41, pseudogene	217.064	58.8564	0.27449	-1.86517	2.56148e-08	2.02305e-05
ENSMUSG00000042029	Ncapg2	non-SMC condensin II complex, subunit G2	457.19	143.161	0.314633	-1.66826	3.00205e-08	2.27616e-05
ENSMUSG00000039005	Tlr4	toll-like receptor 4	909.128	287.392	0.31687	-1.65804	3.27308e-08	2.27616e-05
ENSMUSG00000051498	Tlr6	toll-like receptor 6	394.823	119.514	0.304463	-1.71566	3.37154e-08	2.27616e-05
ENSMUSG00000000686	Abhd15	abhydrolase domain containing 15	161.873	42.177	0.265097	-1.91541	3.40825e-08	2.27616e-05
ENSMUSG00000091813	Ces2h	carboxylesterase 2H	6.87442	62.403	8.05177	3.00931	3.45833e-08	2.27616e-05
ENSMUSG00000052821	Cysltr1	cysteinyl leukotriene receptor 1	902.566	305.837	0.339585	-1.55816	3.68105e-08	2.34459e-05
ENSMUSG00000053007	9430076C15Rik	cAMP responsive element binding protein 5	287.609	79.877	0.280231	-1.83531	3.9008e-08	2.40691e-05
ENSMUSG00000090307	1700071M16Rik	RIKEN cDNA 1700071M16 gene	64.1164	9.2382	0.157229	-2.66906	4.47046e-08	2.67483e-05
ENSMUSG00000004609	Cd33	CD33 antigen	1741.62	573.348	0.329589	-1.60126	5.29508e-08	3.07504e-05
ENSMUSG00000015340	Cybb	cytochrome b-245, beta polypeptide	15337.2	5400.82	0.35218	-1.50561	7.4431e-08	4.19897e-05
ENSMUSG00000099757	BE692007	expressed sequence BE692007	321.524	89.6222	0.280978	-1.83147	7.80671e-08	4.28176e-05
ENSMUSG00000017737	Mmp9	matrix metallopeptidase 9	163.052	40.7539	0.254517	-1.97417	8.24482e-08	4.39984e-05
ENSMUSG00000022240	Ctnnd2	catenin (cadherin associated protein), delta 2	185.726	50.2403	0.274415	-1.86557	1.02633e-07	5.33286e-05
ENSMUSG00000037224	Zfyve28	zinc finger, FYVE domain containing 28	208.082	56.6081	0.275529	-1.85972	1.12917e-07	5.65968e-05
ENSMUSG00000042129	Rassf4	Ras association (RalGDS/AF-6) domain family member 4	4477.1	1563.34	0.349332	-1.51733	1.14655e-07	5.65968e-05
ENSMUSG00000020573	Pik3cg	phosphoinositide-3-kinase, catalytic, gamma polypeptide	1385.89	472.225	0.341213	-1.55126	1.22653e-07	5.9068e-05
ENSMUSG00000052336	Cx3cr1	chemokine (C-X3-C motif) receptor 1	8583.26	3095.4	0.360707	-1.4711	1.3239e-07	6.12916e-05
ENSMUSG00000037710	Cisd1	CDGSH iron sulfur domain 1	866.43	2690.79	3.10318	1.63375	1.33479e-07	6.12916e-05
ENSMUSG00000030789	Itgax	integrin alpha X	6089.34	2168.64	0.356243	-1.48907	1.48385e-07	6.50361e-05
ENSMUSG00000030786	Itgam	integrin alpha M	4671.58	1591.47	0.340811	-1.55295	1.512e-07	6.50361e-05
ENSMUSG00000046805	Mpeg1	macrophage expressed gene 1	37070	13476.9	0.363571	-1.45969	1.51515e-07	6.50361e-05
ENSMUSG00000034593	Myo5a	myosin VA	3328.53	1201.96	0.3613	-1.46873	1.60737e-07	6.75267e-05
ENSMUSG00000033705	Stard9	START domain containing 9	3507.39	1228.41	0.35042	-1.51284	1.77246e-07	7.27753e-05
ENSMUSG00000089694	Nat8f7	N-acetyltransferase 8 (GCN5-related) family member 7	7.34647	61.8393	7.52884	2.91243	1.80709e-07	7.27753e-05
ENSMUSG00000039145	Camk1d	calcium/calmodulin-dependent protein kinase ID	2141.96	735.137	0.343514	-1.54156	1.84288e-07	7.27753e-05
ENSMUSG00000081723	Gm15931	predicted gene 15931	824.982	275.446	0.334688	-1.57911	2.04327e-07	7.91065e-05
ENSMUSG00000028497	Hacd4	3-hydroxyacyl-CoA dehydratase 4	1105.02	379.639	0.344152	-1.53888	2.19404e-07	8.33103e-05
ENSMUSG00000094951	Ighv5-6	immunoglobulin heavy variable 5-6	174.793	17.3836	0.104575	-3.25739	2.28404e-07	8.42765e-05
ENSMUSG00000056592	Zfp658	zinc finger protein 658	540.73	182.92	0.339506	-1.55849	2.30485e-07	8.42765e-05
ENSMUSG00000018411	Mapt	microtubule-associated protein tau	781.752	2326.21	2.97311	1.57197	2.35228e-07	8.44467e-05
ENSMUSG00000036777	Anln	anillin, actin binding protein	292.031	94.1771	0.324802	-1.62237	2.44043e-07	8.60471e-05
ENSMUSG00000022372	Sla	src-like adaptor	2494.51	888.932	0.356613	-1.48757	2.57646e-07	8.70891e-05
ENSMUSG00000036362	P2ry13	purinergic receptor P2Y, G-protein coupled 13	448.571	148.154	0.331768	-1.59175	2.5813e-07	8.70891e-05
ENSMUSG00000038147	Cd84	CD84 antigen	1788.81	644.337	0.360562	-1.47168	2.60231e-07	8.70891e-05
ENSMUSG00000004698	Hdac9	histone deacetylase 9	453.879	147.28	0.325977	-1.61716	2.67212e-07	8.79351e-05
ENSMUSG00000045658	Pid1	phosphotyrosine interaction domain containing 1	1840.57	671.17	0.364998	-1.45404	2.78204e-07	9.00513e-05
ENSMUSG00000000934	Top1mt	DNA topoisomerase 1, mitochondrial	125.102	406.222	3.2293	1.69122	2.84024e-07	9.02853e-05
ENSMUSG00000021200	Asb2	ankyrin repeat and SOCS box-containing 2	1401.32	508.796	0.363537	-1.45983	2.88071e-07	9.02853e-05
ENSMUSG00000039497	Dse	dermatan sulfate epimerase	1431.16	515.738	0.360811	-1.47068	2.98692e-07	9.21512e-05
ENSMUSG00000045730	Adrb2	adrenergic receptor, beta 2	1441.15	520.008	0.361271	-1.46885	3.08606e-07	9.37449e-05
ENSMUSG00000076620	Ighj2	immunoglobulin heavy joining 2	83.6206	18.3376	0.228521	-2.1296	3.49554e-07	0.000103377
ENSMUSG00000021624	Cd180	CD180 antigen	2495.12	903.421	0.362331	-1.46462	3.50785e-07	0.000103377
ENSMUSG00000008318	Relt	RELT tumor necrosis factor receptor	368.977	116.135	0.3166	-1.65927	3.62604e-07	0.000105288
ENSMUSG00000092528	Nlrp1c-ps	NLR family, pyrin domain containing 1C, pseudogene	446.33	110.413	0.249061	-2.00543	3.72604e-07	0.000106624
ENSMUSG00000031129	Slc9a9	solute carrier family 9 (sodium/hydrogen exchanger), member 9	1231.85	443.493	0.36054	-1.47177	3.86087e-07	0.000108904
ENSMUSG00000026365	Cfh	complement component factor h	2951.07	1080.52	0.366361	-1.44866	4.10951e-07	0.000114285
ENSMUSG00000078153	Psme2b	protease (prosome, macropain) activator subunit 2B	198.775	55.4139	0.282387	-1.82426	4.19056e-07	0.00011492
ENSMUSG00000041552	Ptchd1	patched domain containing 1	297.216	93.2032	0.315889	-1.66251	4.44086e-07	0.000119427
ENSMUSG00000021596	Mctp1	multiple C2 domains, transmembrane 1	294.436	98.2308	0.335879	-1.57399	4.47586e-07	0.000119427
ENSMUSG00000069662	Marcks	myristoylated alanine rich protein kinase C substrate	5480.56	1824.72	0.333066	-1.58612	4.64465e-07	0.000122278
ENSMUSG00000039126	Prune2	prune homolog 2	362.211	108.214	0.300689	-1.73365	4.84753e-07	0.000124372
ENSMUSG00000059336	Slc14a1	solute carrier family 14 (urea transporter), member 1	431.764	148.847	0.346255	-1.53009	4.85015e-07	0.000124372
ENSMUSG00000022148	Fyb	FYN binding protein	4967.23	1834.51	0.369449	-1.43655	4.96208e-07	0.000124891
ENSMUSG00000026712	Mrc1	mannose receptor, C type 1	7226.75	2555.54	0.353712	-1.49935	4.99692e-07	0.000124891
ENSMUSG00000042190	Cmklr1	chemokine-like receptor 1	1540.03	572.418	0.372099	-1.42624	5.14714e-07	0.000127038
ENSMUSG00000044350	Lacc1	laccase (multicopper oxidoreductase) domain containing 1	2755.65	1055.87	0.38339	-1.38312	5.654e-07	0.000137825
ENSMUSG00000078771	Evi2a	ecotropic viral integration site 2a	1746.12	657.237	0.376755	-1.4083	5.74317e-07	0.000138291
ENSMUSG00000058290	Espl1	extra spindle pole bodies 1, separase	432.915	149.116	0.345958	-1.53133	5.83773e-07	0.000138875
ENSMUSG00000055782	Abcd2	ATP-binding cassette, sub-family D (ALD), member 2	298.842	94.9528	0.320011	-1.64381	6.0817e-07	0.000142956
ENSMUSG00000026458	Ppfia4	protein tyrosine phosphatase, receptor type, f polypeptide (PTPRF), interacting protein (liprin), alpha 4	1572.07	603.39	0.38421	-1.38003	6.28775e-07	0.00014552
ENSMUSG00000029468	P2rx7	purinergic receptor P2X, ligand-gated ion channel, 7	1850.22	696.834	0.376959	-1.40752	6.37204e-07	0.00014552
ENSMUSG00000005583	Mef2c	myocyte enhancer factor 2C	2135.65	782.991	0.366926	-1.44644	6.4234e-07	0.00014552
ENSMUSG00000013707	Tnfaip8l2	tumor necrosis factor, alpha-induced protein 8-like 2	775.627	272.507	0.352173	-1.50564	6.57179e-07	0.00014552
ENSMUSG00000084981	Gm15962	predicted gene 15962	2.14328	31.9648	10.4874	3.39058	6.57695e-07	0.00014552
ENSMUSG00000040552	C3ar1	complement component 3a receptor 1	4718.29	1781.63	0.377732	-1.40456	6.63299e-07	0.00014552
ENSMUSG00000097503	3110045C21Rik	RIKEN cDNA 3110045C21 gene	5.16268	43.5408	7.2275	2.8535	6.93301e-07	0.000150431
ENSMUSG00000025207	Sema4g	sema domain, immunoglobulin domain (Ig), transmembrane domain (TM) and short cytoplasmic domain, (semaphorin) 4G	273.152	785.066	2.86726	1.51967	8.38549e-07	0.000179969
ENSMUSG00000030148	Clec4a2	C-type lectin domain family 4, member a2	1269.03	489.064	0.385869	-1.37382	8.77315e-07	0.000185856
ENSMUSG00000090164	BC035044	cDNA sequence BC035044	317.436	108.236	0.343038	-1.54356	8.84804e-07	0.000185856
ENSMUSG00000024013	Fgd2	FYVE, RhoGEF and PH domain containing 2	4248.39	1674.05	0.394185	-1.34305	9.48261e-07	0.000195463
ENSMUSG00000026321	Tnfrsf11a	tumor necrosis factor receptor superfamily, member 11a, NFKB activator	803.787	299.143	0.372947	-1.42296	9.51657e-07	0.000195463
ENSMUSG00000020143	Dock2	dedicator of cyto-kinesis 2	3334.63	1209.31	0.362843	-1.46258	9.60239e-07	0.000195463
ENSMUSG00000028393	Alad	aminolevulinate, delta-, dehydratase	406.936	1217.68	2.98742	1.5789	1.03663e-06	0.000205893
ENSMUSG00000002107	Celf2	CUGBP, Elav-like family member 2	2106.19	797.677	0.379025	-1.39964	1.03853e-06	0.000205893
ENSMUSG00000022014	Epsti1	epithelial stromal interaction 1 (breast)	1714.48	621.57	0.362912	-1.46231	1.05042e-06	0.000205893
ENSMUSG00000042333	Tnfrsf14	tumor necrosis factor receptor superfamily, member 14 (herpesvirus entry mediator)	299.218	93.5544	0.314952	-1.66679	1.05319e-06	0.000205893
ENSMUSG00000078945	Naip2	NLR family, apoptosis inhibitory protein 2	818.894	300.663	0.367929	-1.4425	1.09827e-06	0.000210219
ENSMUSG00000040613	Apobec1	apolipoprotein B mRNA editing enzyme, catalytic polypeptide 1	4508.35	1797.51	0.39884	-1.32612	1.10172e-06	0.000210219
ENSMUSG00000046157	Tmem229b	transmembrane protein 229B	1269.23	487.6	0.384656	-1.37836	1.10726e-06	0.000210219
ENSMUSG00000007613	Tgfbr1	transforming growth factor, beta receptor I	8254.03	3280.21	0.397481	-1.33104	1.17684e-06	0.000217594
ENSMUSG00000040229	Gpr34	G protein-coupled receptor 34	380.7	106.696	0.282147	-1.82548	1.17913e-06	0.000217594
ENSMUSG00000054293	A630033H20Rik	RIKEN cDNA A630033H20 gene	299.811	97.0571	0.325975	-1.61717	1.17916e-06	0.000217594
ENSMUSG00000028864	Hgf	hepatocyte growth factor	151.025	43.1866	0.290654	-1.78262	1.21086e-06	0.000221375
ENSMUSG00000002602	Axl	AXL receptor tyrosine kinase	14882.7	5956.48	0.400269	-1.32096	1.23869e-06	0.000222678
ENSMUSG00000009292	Trpm2	transient receptor potential cation channel, subfamily M, member 2	1634.58	608.029	0.372364	-1.42522	1.24208e-06	0.000222678
ENSMUSG00000079227	Ccr5	chemokine (C-C motif) receptor 5	3458.91	1313.99	0.380063	-1.39569	1.26274e-06	0.000222678
ENSMUSG00000010461	Eya4	EYA transcriptional coactivator and phosphatase 4	81.3777	17.5886	0.225651	-2.14783	1.27421e-06	0.000222678
ENSMUSG00000002699	Lcp2	lymphocyte cytosolic protein 2	2456.59	933.015	0.380054	-1.39573	1.29631e-06	0.000222678
ENSMUSG00000031659	Adcy7	adenylate cyclase 7	4236.27	1602.79	0.378496	-1.40165	1.29679e-06	0.000222678
ENSMUSG00000029204	Rhoh	ras homolog family member H	416.931	149.804	0.360834	-1.47059	1.30201e-06	0.000222678
ENSMUSG00000038608	Dock10	dedicator of cytokinesis 10	3828.75	1424.33	0.372172	-1.42596	1.30821e-06	0.000222678
ENSMUSG00000025154	Arhgap19	Rho GTPase activating protein 19	1031.53	353.758	0.343581	-1.54128	1.32724e-06	0.000223985
ENSMUSG00000027984	Hadh	hydroxyacyl-Coenzyme A dehydrogenase	2363.81	6424.47	2.71712	1.44208	1.36976e-06	0.000226799
ENSMUSG00000019823	Mical1	microtubule associated monooxygenase, calponin and LIM domain containing 1	1157.31	421.375	0.364649	-1.45542	1.37421e-06	0.000226799
ENSMUSG00000022952	Runx1	runt related transcription factor 1	1772.89	688.899	0.38892	-1.36246	1.37837e-06	0.000226799
ENSMUSG00000051457	Spn	sialophorin	3813.63	1469.86	0.385584	-1.37488	1.41159e-06	0.000229561
ENSMUSG00000085095	Gm15635	predicted gene 15635	68.4362	13.5936	0.210173	-2.25035	1.41841e-06	0.000229561
ENSMUSG00000044583	Tlr7	toll-like receptor 7	1952.77	723.777	0.370963	-1.43065	1.43482e-06	0.00023033
ENSMUSG00000033192	Lpcat2	lysophosphatidylcholine acyltransferase 2	1884.96	726.691	0.385846	-1.3739	1.46405e-06	0.000233126
ENSMUSG00000020601	Trib2	tribbles pseudokinase 2	198.423	552.158	2.77379	1.47186	1.50666e-06	0.000236707
ENSMUSG00000036526	Card11	caspase recruitment domain family, member 11	1547.45	520.747	0.336948	-1.5694	1.51051e-06	0.000236707
ENSMUSG00000022488	Nckap1l	NCK associated protein 1 like	8289.03	3243.35	0.391356	-1.35345	1.54746e-06	0.000240587
ENSMUSG00000017754	Pltp	phospholipid transfer protein	2846.01	1093.95	0.384597	-1.37858	1.5827e-06	0.000244143
ENSMUSG00000021720	Rnf180	ring finger protein 180	274.916	91.0156	0.333491	-1.58428	1.67909e-06	0.000255475
ENSMUSG00000039899	Fgl2	fibrinogen-like protein 2	3829.38	1190.02	0.310941	-1.68529	1.68203e-06	0.000255475
ENSMUSG00000040747	Cd53	CD53 antigen	4519.58	1778.17	0.393571	-1.3453	1.71752e-06	0.000258578
ENSMUSG00000057335	Cep170	centrosomal protein 170	1553.35	583.612	0.376114	-1.41076	1.72901e-06	0.000258578
ENSMUSG00000026786	Apbb1ip	amyloid beta (A4) precursor protein-binding, family B, member 1 interacting protein	2064	785.46	0.380852	-1.3927	1.74175e-06	0.000258578
ENSMUSG00000009585	Apobec3	apolipoprotein B mRNA editing enzyme, catalytic polypeptide 3	2311.17	904.938	0.391812	-1.35177	1.81198e-06	0.000266382
ENSMUSG00000034342	Cbl	Casitas B-lineage lymphoma	873.495	302.248	0.34677	-1.52795	1.8213e-06	0.000266382
ENSMUSG00000035493	Tgfbi	transforming growth factor, beta induced	12045.7	4781.51	0.396998	-1.3328	1.84444e-06	0.000266737
ENSMUSG00000044827	Tlr1	toll-like receptor 1	1845.02	717.737	0.389345	-1.36088	1.85075e-06	0.000266737
ENSMUSG00000024965	Fermt3	fermitin family member 3	3349	1314.37	0.392647	-1.3487	1.9804e-06	0.000283355
ENSMUSG00000049422	Chchd10	coiled-coil-helix-coiled-coil-helix domain containing 10	1787.12	4753.91	2.65918	1.41098	2.01293e-06	0.000285577
ENSMUSG00000028337	Coro2a	coronin, actin binding protein 2A	1197.74	445.964	0.372861	-1.42329	2.03059e-06	0.000285577
ENSMUSG00000039640	Mrpl12	mitochondrial ribosomal protein L12	318.03	904.629	2.8387	1.50523	2.03932e-06	0.000285577
ENSMUSG00000039824	Myl6b	myosin, light polypeptide 6B	35.6385	141.24	3.88225	1.95689	2.16047e-06	0.000300412
ENSMUSG00000020098	Pcbd1	pterin 4 alpha carbinolamine dehydratase/dimerization cofactor of hepatocyte nuclear factor 1 alpha (TCF1) 1	857.963	2677.63	3.11845	1.64083	2.20995e-06	0.000305143
ENSMUSG00000035472	Slc25a21	solute carrier family 25 (mitochondrial oxodicarboxylate carrier), member 21	43.9435	189.431	4.23712	2.08308	2.27974e-06	0.000312594
ENSMUSG00000033949	Trim36	tripartite motif-containing 36	548.898	210.833	0.385222	-1.37624	2.33193e-06	0.000317544
ENSMUSG00000049502	Dtx3l	deltex 3-like, E3 ubiquitin ligase	1255.75	484.554	0.386358	-1.37199	2.38463e-06	0.00031965
ENSMUSG00000024621	Csf1r	colony stimulating factor 1 receptor	26902.2	10926.2	0.406166	-1.29986	2.39337e-06	0.00031965
ENSMUSG00000049037	Clec4a1	C-type lectin domain family 4, member a1	2141.28	839.323	0.392256	-1.35013	2.39596e-06	0.00031965
ENSMUSG00000049307	Fut4	fucosyltransferase 4	415.318	131.947	0.31934	-1.64684	2.50808e-06	0.000331538
ENSMUSG00000074768	Bhmt	betaine-homocysteine methyltransferase	5.73376	104.054	15.601	3.96357	2.51865e-06	0.000331538
ENSMUSG00000064356	mt-Atp8	mitochondrially encoded ATP synthase 8	395.842	90.2028	0.229821	-2.12141	2.61077e-06	0.000341388
ENSMUSG00000052889	Prkcb	protein kinase C, beta	1516.8	589.85	0.389281	-1.36112	2.65194e-06	0.00034449
ENSMUSG00000100486	Gm4131	predicted gene 4131	6.60988	45.664	6.13202	2.61636	2.71963e-06	0.000346734
ENSMUSG00000032089	Il10ra	interleukin 10 receptor, alpha	8862.64	3637.88	0.410541	-1.2844	2.72522e-06	0.000346734
ENSMUSG00000064181	Rab3ip	RAB3A interacting protein	1079.59	2919.88	2.70304	1.43458	2.72566e-06	0.000346734
ENSMUSG00000011256	Adam19	a disintegrin and metallopeptidase domain 19 (meltrin beta)	1026	338.743	0.330811	-1.59592	2.73946e-06	0.000346734
ENSMUSG00000027371	Fahd2a	fumarylacetoacetate hydrolase domain containing 2A	365.029	1113.93	3.04602	1.60692	2.83496e-06	0.000356537
ENSMUSG00000034041	Lyl1	lymphoblastomic leukemia 1	1335.45	543.694	0.407567	-1.29489	2.91662e-06	0.000364485
ENSMUSG00000036894	Rap2b	RAP2B, member of RAS oncogene family	491.328	185.174	0.378151	-1.40297	2.94243e-06	0.000365398
ENSMUSG00000067916	Zfp991	zinc finger protein 991	273.975	101.198	0.371665	-1.42793	3.07385e-06	0.000377116
ENSMUSG00000001741	Il16	interleukin 16	855.111	311.521	0.365048	-1.45384	3.07499e-06	0.000377116
ENSMUSG00000048163	Selplg	selectin, platelet (p-selectin) ligand	3489.33	1415.58	0.405858	-1.30095	3.12532e-06	0.000380923
ENSMUSG00000049103	Ccr2	chemokine (C-C motif) receptor 2	8432.75	2726.54	0.323408	-1.62857	3.16139e-06	0.000382774
ENSMUSG00000004730	Adgre1	adhesion G protein-coupled receptor E1	8967.07	3632.35	0.405142	-1.3035	3.17929e-06	0.000382774
ENSMUSG00000029919	Hpgds	hematopoietic prostaglandin D synthase	1834.4	745.659	0.406811	-1.29757	3.24851e-06	0.000388739
ENSMUSG00000015243	Abca1	ATP-binding cassette, sub-family A (ABC1), member 1	2294.22	887.904	0.387285	-1.36853	3.30836e-06	0.000393515
ENSMUSG00000024696	Lpxn	leupaxin	1220.96	489.932	0.401759	-1.3156	3.34982e-06	0.000396061
ENSMUSG00000078942	Naip6	NLR family, apoptosis inhibitory protein 6	922.488	353.036	0.383368	-1.3832	3.44898e-06	0.000405358
ENSMUSG00000032051	Fdx1	ferredoxin 1	230.037	641.19	2.7796	1.47488	3.63084e-06	0.000424207
ENSMUSG00000040084	Bub1b	BUB1B, mitotic checkpoint serine/threonine kinase	278.426	95.1536	0.344111	-1.53905	3.72371e-06	0.000427194
ENSMUSG00000070868	Skint3	selection and upkeep of intraepithelial T cells 3	308.986	99.5948	0.324514	-1.62365	3.72705e-06	0.000427194
ENSMUSG00000008845	Cd163	CD163 antigen	401.496	109.801	0.275284	-1.86101	3.74272e-06	0.000427194
ENSMUSG00000041836	Ptpre	protein tyrosine phosphatase, receptor type, E	1601.96	636.572	0.397746	-1.33008	3.74295e-06	0.000427194
ENSMUSG00000030149	Klrk1	killer cell lectin-like receptor subfamily K, member 1	249.166	87.599	0.354161	-1.49752	3.77542e-06	0.000428423
ENSMUSG00000062510	Nsl1	NSL1, MIS12 kinetochore complex component	107.282	30.6155	0.291974	-1.77609	3.85237e-06	0.000433484
ENSMUSG00000002346	Slc25a42	solute carrier family 25, member 42	346.529	942.423	2.71466	1.44077	3.86392e-06	0.000433484
ENSMUSG00000074361	C5ar2	complement component 5a receptor 2	400.82	148.377	0.37175	-1.42759	4.02043e-06	0.000448494
ENSMUSG00000043004	Gng2	guanine nucleotide binding protein (G protein), gamma 2	1390.63	572.329	0.411984	-1.27934	4.0481e-06	0.000448928
ENSMUSG00000030214	Plbd1	phospholipase B domain containing 1	7248.32	2945.8	0.406493	-1.2987	4.06979e-06	0.000448928
ENSMUSG00000004952	Rasa4	RAS p21 protein activator 4	2512.45	1056.1	0.420579	-1.24955	4.16713e-06	0.000455663
ENSMUSG00000063286	Gm8995	predicted gene 8995	6860.84	2803.45	0.408702	-1.29088	4.18996e-06	0.000455663
ENSMUSG00000027947	Il6ra	interleukin 6 receptor, alpha	2206.59	874.628	0.396644	-1.33408	4.20008e-06	0.000455663
ENSMUSG00000049858	Suox	sulfite oxidase	440.147	1151.5	2.6125	1.38543	4.36211e-06	0.00047001
ENSMUSG00000042286	Stab1	stabilin 1	7194.02	2826.46	0.392974	-1.34749	4.37994e-06	0.00047001
ENSMUSG00000035004	Igsf6	immunoglobulin superfamily, member 6	2067.76	830.315	0.401843	-1.3153	4.41456e-06	0.000471164
ENSMUSG00000043832	Clec4a3	C-type lectin domain family 4, member a3	1843.36	737.658	0.400495	-1.32014	4.47612e-06	0.00047512
ENSMUSG00000020589	Fam49a	family with sequence similarity 49, member A	1627.23	625.365	0.384692	-1.37823	4.49974e-06	0.00047512
ENSMUSG00000092517	Art2a-ps	ADP-ribosyltransferase 2a, pseudogene	143.385	43.0156	0.304849	-1.71383	4.66423e-06	0.000480643
ENSMUSG00000039396	Neil3	nei like 3 (E. coli)	78.6024	16.7654	0.223177	-2.16374	4.67033e-06	0.000480643
ENSMUSG00000097705	Gm26740	predicted gene, 26740	157.909	46.4247	0.298439	-1.74449	4.68494e-06	0.000480643
ENSMUSG00000040528	Milr1	mast cell immunoglobulin like receptor 1	746.425	302.649	0.406261	-1.29952	4.69555e-06	0.000480643
ENSMUSG00000032740	Ccdc88a	coiled coil domain containing 88A	865.327	322.366	0.373261	-1.42174	4.72278e-06	0.000480643
ENSMUSG00000026288	Inpp5d	inositol polyphosphate-5-phosphatase D	4648.07	1884.05	0.405468	-1.30234	4.73464e-06	0.000480643
ENSMUSG00000045868	Gvin1	GTPase, very large interferon inducible 1	741.076	292.914	0.396069	-1.33617	4.74652e-06	0.000480643
ENSMUSG00000028068	Iqgap3	IQ motif containing GTPase activating protein 3	147.156	45.866	0.316329	-1.6605	4.75907e-06	0.000480643
ENSMUSG00000039347	Atp6v0e2	ATPase, H+ transporting, lysosomal V0 subunit E2	110.217	415.153	3.74181	1.90374	4.77114e-06	0.000480643
ENSMUSG00000018126	Baiap2l2	BAI1-associated protein 2-like 2	616.895	1673.93	2.7107	1.43866	4.85847e-06	0.000486956
ENSMUSG00000102418	Sh2d1b1	SH2 domain containing 1B1	752.515	280.976	0.374214	-1.41807	4.96212e-06	0.000494834
ENSMUSG00000030838	Ush1c	Usher syndrome 1C	568.722	1482.74	2.60432	1.38091	5.33944e-06	0.000527213
ENSMUSG00000078695	Cisd3	CDGSH iron sulfur domain 3	250.249	682.16	2.71905	1.4431	5.34022e-06	0.000527213
ENSMUSG00000035473	Galm	galactose mutarotase	822.778	2065.25	2.50826	1.32669	5.50632e-06	0.000540907
ENSMUSG00000040711	Sh3pxd2b	SH3 and PX domains 2B	1815.69	735.304	0.405301	-1.30294	5.57919e-06	0.000542901
ENSMUSG00000046410	Kcnk6	potassium inwardly-rectifying channel, subfamily K, member 6	610.444	235.183	0.386271	-1.37232	5.58161e-06	0.000542901
ENSMUSG00000016758	Bik	BCL2-interacting killer	56.4446	188.412	3.29729	1.72128	5.63565e-06	0.00054547
ENSMUSG00000047810	Ccdc88b	coiled-coil domain containing 88B	2494.09	1037.02	0.416026	-1.26525	5.66719e-06	0.000545847
ENSMUSG00000030117	Gdf3	growth differentiation factor 3	294.479	105.995	0.362109	-1.4655	5.70867e-06	0.000547173
ENSMUSG00000079434	Neu2	neuraminidase 2	24.9893	96.5629	3.75396	1.90841	5.74502e-06	0.000547997
ENSMUSG00000020101	Vsir	V-set immunoregulatory receptor	6769.91	2832.71	0.418513	-1.25666	5.86454e-06	0.000554311
ENSMUSG00000022504	Ciita	class II transactivator	2983.38	1088.37	0.365024	-1.45393	5.86735e-06	0.000554311
ENSMUSG00000022371	Col14a1	collagen, type XIV, alpha 1	1631.15	564.771	0.346642	-1.52848	6.04507e-06	0.00056838
ENSMUSG00000074342	I830077J02Rik	RIKEN cDNA I830077J02 gene	998.933	347.863	0.348886	-1.51917	6.08141e-06	0.000569087
ENSMUSG00000039853	Trim14	tripartite motif-containing 14	252.759	89.3814	0.35617	-1.48936	6.13571e-06	0.000571461
ENSMUSG00000070034	Sp110	Sp110 nuclear body protein	1347.65	559.643	0.415708	-1.26636	6.16907e-06	0.000571869
ENSMUSG00000032607	Amt	aminomethyltransferase	312.207	847.45	2.70891	1.43771	6.24918e-06	0.000573312
ENSMUSG00000030737	Slco2b1	solute carrier organic anion transporter family, member 2b1	3259.14	1216.06	0.373315	-1.42154	6.25536e-06	0.000573312
ENSMUSG00000084790	Gm15879	predicted gene 15879	8.80014	52.2849	5.43716	2.44285	6.29421e-06	0.000573312
ENSMUSG00000003134	Tbc1d8	TBC1 domain family, member 8	1318.8	537.284	0.407852	-1.29388	6.30703e-06	0.000573312
ENSMUSG00000064080	Fbln2	fibulin 2	385.188	143.578	0.374373	-1.41745	6.3298e-06	0.000573312
ENSMUSG00000056145	AI504432	expressed sequence AI504432	817.475	326.686	0.400361	-1.32063	6.4065e-06	0.000577609
ENSMUSG00000059089	Fcgr4	Fc receptor, IgG, low affinity IV	3041.36	1331.45	0.437964	-1.19112	6.63989e-06	0.00059593
ENSMUSG00000011179	Odc1	ornithine decarboxylase, structural 1	2959.68	7730.36	2.61135	1.38479	6.75199e-06	0.000603249
ENSMUSG00000026395	Ptprc	protein tyrosine phosphatase, receptor type, C	13660.6	5558.29	0.406927	-1.29716	6.97906e-06	0.000620727
ENSMUSG00000024672	Ms4a7	membrane-spanning 4-domains, subfamily A, member 7	2965.87	1288.93	0.434778	-1.20165	7.08625e-06	0.000627435
ENSMUSG00000043157	Arl11	ADP-ribosylation factor-like 11	328.408	122.629	0.375306	-1.41386	7.1523e-06	0.000630456
ENSMUSG00000034959	Rubcnl	RUN and cysteine rich domain containing beclin 1 interacting protein like	555.896	215.597	0.388935	-1.3624	7.28343e-06	0.000639161
ENSMUSG00000022580	Rhpn1	rhophilin, Rho GTPase binding protein 1	83.9259	486.766	5.74343	2.52191	7.33485e-06	0.000640826
ENSMUSG00000041219	Arhgap11a	Rho GTPase activating protein 11A	608.574	246.468	0.405969	-1.30056	7.38529e-06	0.00064239
ENSMUSG00000037940	Inpp4b	inositol polyphosphate-4-phosphatase, type II	221.801	72.4568	0.329697	-1.60079	7.51989e-06	0.000651229
ENSMUSG00000006378	Gcat	glycine C-acetyltransferase (2-amino-3-ketobutyrate-coenzyme A ligase)	390.383	1130.31	2.89055	1.53134	7.85461e-06	0.000677246
ENSMUSG00000040502	March9	membrane-associated ring finger (C3HC4) 9	105.272	300.709	2.83903	1.5054	7.97844e-06	0.000684932
ENSMUSG00000036943	Rab8b	RAB8B, member RAS oncogene family	2273.21	946.425	0.416595	-1.26328	8.03643e-06	0.000686924
ENSMUSG00000002032	Tmem25	transmembrane protein 25	247.296	665.675	2.685	1.42492	8.11194e-06	0.000690389
ENSMUSG00000095210	Ighv5-9-1	immunoglobulin heavy variable 5-9-1	101.449	12.5059	0.13183	-2.92325	8.21955e-06	0.000696545
ENSMUSG00000053158	Fes	feline sarcoma oncogene	3122.3	1301.7	0.417091	-1.26157	8.28577e-06	0.000699156
ENSMUSG00000076526	Igkv12-98	immunoglobulin kappa variable 12-98	49.5203	8.37869	0.185642	-2.42941	8.52578e-06	0.000716347
ENSMUSG00000020865	Abcc3	ATP-binding cassette, sub-family C (CFTR/MRP), member 3	1789.84	727.087	0.406561	-1.29846	8.65768e-06	0.000724347
ENSMUSG00000078495	Zfp984	zinc finger protein 984	570.28	224.747	0.39516	-1.33949	8.78315e-06	0.000731744
ENSMUSG00000041797	Abca9	ATP-binding cassette, sub-family A (ABC1), member 9	2846.16	1135.69	0.399236	-1.32469	8.91313e-06	0.000738432
ENSMUSG00000058818	Pirb	paired Ig-like receptor B	4746.04	1952.57	0.411534	-1.28092	8.93823e-06	0.000738432
ENSMUSG00000027435	Cd93	CD93 antigen	3620.32	1487.78	0.411114	-1.28239	9.12976e-06	0.000751113
ENSMUSG00000036390	Gadd45a	growth arrest and DNA-damage-inducible 45 alpha	470.204	1250.98	2.65698	1.40979	9.20424e-06	0.000754099
ENSMUSG00000054520	Sh3bp2	SH3-domain binding protein 2	1811.37	754.623	0.416925	-1.26214	9.5045e-06	0.000774342
ENSMUSG00000039349	C130074G19Rik	RIKEN cDNA C130074G19 gene	2010.46	4983.16	2.47788	1.3091	9.52977e-06	0.000774342
ENSMUSG00000039313	AF529169	cDNA sequence AF529169	41.6955	7.17003	0.191356	-2.38567	9.60777e-06	0.000777481
ENSMUSG00000024691	Fam111a	family with sequence similarity 111, member A	1436.23	589.628	0.410949	-1.28297	9.9177e-06	0.000798906
ENSMUSG00000059534	Uqcr10	ubiquinol-cytochrome c reductase, complex III subunit X	1583.37	4037.13	2.54873	1.34978	9.95345e-06	0.000798906
ENSMUSG00000042228	Lyn	LYN proto-oncogene, Src family tyrosine kinase	4950.66	2080.64	0.420392	-1.25019	1.00382e-05	0.000802449
ENSMUSG00000024158	Hagh	hydroxyacyl glutathione hydrolase	1034.14	2577.88	2.49135	1.31693	1.0101e-05	0.000804207
ENSMUSG00000036896	C1qc	complement component 1, q subcomponent, C chain	20476.1	9064.79	0.442727	-1.17551	1.01787e-05	0.000807139
ENSMUSG00000019478	Rab4a	RAB4A, member RAS oncogene family	129.042	407.705	3.14287	1.65208	1.02473e-05	0.000809333
ENSMUSG00000025466	Fuom	fucose mutarotase	178.769	487.174	2.71557	1.44125	1.03079e-05	0.000809342
ENSMUSG00000047534	Mis18bp1	MIS18 binding protein 1	94.5242	26.6684	0.289648	-1.78763	1.03294e-05	0.000809342
ENSMUSG00000004707	Ly9	lymphocyte antigen 9	1039.07	427.496	0.411989	-1.27932	1.03717e-05	0.000809443
ENSMUSG00000031093	Dock11	dedicator of cytokinesis 11	1169.39	460.123	0.393992	-1.34376	1.04158e-05	0.000809684
ENSMUSG00000018381	Abi3	ABI gene family, member 3	275.039	98.7627	0.361408	-1.4683	1.05013e-05	0.000810072
ENSMUSG00000097365	C030034L19Rik	RIKEN cDNA C030034L19 gene	71.5684	19.716	0.285468	-1.8086	1.05028e-05	0.000810072
ENSMUSG00000022099	Dmtn	dematin actin binding protein	1021.54	2565.18	2.50961	1.32746	1.05697e-05	0.000810483
ENSMUSG00000037860	Aim2	absent in melanoma 2	1097.46	456.863	0.416823	-1.26249	1.05903e-05	0.000810483
ENSMUSG00000033066	Gas7	growth arrest specific 7	1345	547.653	0.407618	-1.29471	1.07052e-05	0.000816115
ENSMUSG00000063611	Gm10134	predicted gene 10134	76.4788	21.6165	0.291905	-1.77643	1.08563e-05	0.000824451
ENSMUSG00000018008	Cyth4	cytohesin 4	7712.06	3348.54	0.434269	-1.20334	1.09077e-05	0.000825184
ENSMUSG00000026872	Zeb2	zinc finger E-box binding homeobox 2	3692.1	1505.09	0.407811	-1.29403	1.11946e-05	0.000843655
ENSMUSG00000021733	Slc4a7	solute carrier family 4, sodium bicarbonate cotransporter, member 7	941.139	381.647	0.406147	-1.29993	1.13177e-05	0.000849688
ENSMUSG00000060131	Atp8b4	ATPase, class I, type 8B, member 4	954.667	383.107	0.401926	-1.315	1.172e-05	0.000876561
ENSMUSG00000052974	Cyp2f2	cytochrome P450, family 2, subfamily f, polypeptide 2	4.4456	49.8527	9.33831	3.22316	1.17953e-05	0.00087886
ENSMUSG00000003531	Dgcr6	DiGeorge syndrome critical region gene 6	263.132	691.77	2.62282	1.39112	1.20055e-05	0.00089116
ENSMUSG00000062760	1810041L15Rik	RIKEN cDNA 1810041L15 gene	9.55623	45.3274	4.38863	2.13377	1.21916e-05	0.000901584
ENSMUSG00000071714	Csf2rb2	colony stimulating factor 2 receptor, beta 2, low-affinity (granulocyte-macrophage)	818.885	332.089	0.406262	-1.29952	1.23338e-05	0.000908696
ENSMUSG00000039193	Nlrc4	NLR family, CARD domain containing 4	446.401	173.659	0.390387	-1.35702	1.2553e-05	0.000919415
ENSMUSG00000017607	Tns4	tensin 4	239.227	87.709	0.369272	-1.43725	1.25724e-05	0.000919415
ENSMUSG00000029765	Plxna4	plexin A4	622.929	248.482	0.399857	-1.32244	1.2689e-05	0.000924516
ENSMUSG00000022667	Cd200r1	CD200 receptor 1	171.134	58.7797	0.347286	-1.5258	1.28423e-05	0.000929761
ENSMUSG00000036944	Tmem71	transmembrane protein 71	374.855	140.192	0.375655	-1.41252	1.28551e-05	0.000929761
ENSMUSG00000031246	Sh3bgrl	SH3-binding domain glutamic acid-rich protein like	3133.49	1313.89	0.419492	-1.25328	1.31975e-05	0.000951037
ENSMUSG00000027326	Knl1	kinetochore scaffold 1	90.5203	24.2133	0.275494	-1.8599	1.32911e-05	0.000951948
ENSMUSG00000078606	Gm4070	predicted gene 4070	820.645	337.597	0.412096	-1.27895	1.33065e-05	0.000951948
ENSMUSG00000090939	Gm17147	predicted gene 17147	56.1946	11.5972	0.220252	-2.18278	1.35972e-05	0.000964217
ENSMUSG00000024677	Ms4a6b	membrane-spanning 4-domains, subfamily A, member 6B	2245.3	599.745	0.267438	-1.90272	1.36407e-05	0.000964217
ENSMUSG00000069607	Cd300ld3	CD300 molecule like family member D3	297.677	110.389	0.37294	-1.42298	1.36422e-05	0.000964217
ENSMUSG00000021102	Glrx5	glutaredoxin 5	328.39	844.076	2.56558	1.35928	1.36734e-05	0.000964217
ENSMUSG00000066684	Pilrb1	paired immunoglobin-like type 2 receptor beta 1	489.66	187.443	0.38406	-1.3806	1.38527e-05	0.000972777
ENSMUSG00000018654	Ikzf1	IKAROS family zinc finger 1	2262	936.767	0.414392	-1.27093	1.39392e-05	0.000972777
ENSMUSG00000055485	Soga1	suppressor of glucose, autophagy associated 1	1280.85	528.947	0.413424	-1.2743	1.39543e-05	0.000972777
ENSMUSG00000035873	Pawr	PRKC, apoptosis, WT1, regulator	157.22	413.618	2.62051	1.38985	1.40308e-05	0.000972777
ENSMUSG00000053063	Clec12a	C-type lectin domain family 12, member a	3798.16	1594.35	0.419923	-1.2518	1.40873e-05	0.000972777
ENSMUSG00000043895	S1pr2	sphingosine-1-phosphate receptor 2	521.83	216.451	0.415912	-1.26565	1.41293e-05	0.000972777
ENSMUSG00000021697	Depdc1b	DEP domain containing 1B	103.337	297.971	2.86543	1.51875	1.4148e-05	0.000972777
ENSMUSG00000071203	Naip5	NLR family, apoptosis inhibitory protein 5	1473.47	625.78	0.425088	-1.23417	1.41889e-05	0.000972777
ENSMUSG00000020321	Mdh1	malate dehydrogenase 1, NAD (soluble)	7349.53	17923.9	2.43859	1.28605	1.42822e-05	0.000975783
ENSMUSG00000004709	Cd244	CD244 natural killer cell receptor 2B4	451.359	160.083	0.356096	-1.48966	1.44183e-05	0.000981685
ENSMUSG00000052160	Pld4	phospholipase D family, member 4	8837.94	3946.93	0.446652	-1.16278	1.46809e-05	0.000989806
ENSMUSG00000032322	Pstpip1	proline-serine-threonine phosphatase-interacting protein 1	1048.48	450.211	0.429935	-1.21781	1.46871e-05	0.000989806
ENSMUSG00000074151	Nlrc5	NLR family, CARD domain containing 5	1799.41	776.788	0.432007	-1.21087	1.46879e-05	0.000989806
ENSMUSG00000025877	Hk3	hexokinase 3	914.353	390.194	0.427369	-1.22645	1.50654e-05	0.00101179
ENSMUSG00000097558	Gm26902	predicted gene, 26902	103.924	32.3632	0.317976	-1.65301	1.51451e-05	0.0010137
ENSMUSG00000030187	Klra2	killer cell lectin-like receptor, subfamily A, member 2	1304.99	566.848	0.434804	-1.20156	1.52241e-05	0.00101554
ENSMUSG00000023992	Trem2	triggering receptor expressed on myeloid cells 2	1006.29	421.563	0.419504	-1.25324	1.52923e-05	0.00101665
ENSMUSG00000053318	Slamf8	SLAM family member 8	1042.6	441.051	0.423584	-1.23928	1.5772e-05	0.00104503
ENSMUSG00000075284	Wipf1	WAS/WASL interacting protein family, member 1	2498.01	1060.13	0.42462	-1.23576	1.59474e-05	0.00105312
ENSMUSG00000019577	Pdk4	pyruvate dehydrogenase kinase, isoenzyme 4	868.248	2424.01	2.78978	1.48015	1.62977e-05	0.00107154
ENSMUSG00000028159	Dapp1	dual adaptor for phosphotyrosine and 3-phosphoinositides 1	1064.75	448.591	0.421854	-1.24519	1.6335e-05	0.00107154
ENSMUSG00000026415	Fcamr	Fc receptor, IgA, IgM, high affinity	137.302	387.9	2.81197	1.49158	1.65551e-05	0.00108239
ENSMUSG00000029032	Arhgef16	Rho guanine nucleotide exchange factor (GEF) 16	471.592	1188.78	2.51756	1.33203	1.694e-05	0.0011039
ENSMUSG00000028028	Alpk1	alpha-kinase 1	823.306	341.043	0.414947	-1.269	1.73951e-05	0.00112982
ENSMUSG00000053687	Dpep2	dipeptidase 2	826.013	355.365	0.430906	-1.21455	1.76903e-05	0.00114461
ENSMUSG00000037366	Pafah2	platelet-activating factor acetylhydrolase 2	619.508	1709.05	2.75589	1.46252	1.77465e-05	0.00114461
ENSMUSG00000039158	Akna	AT-hook transcription factor	2916.34	1208.82	0.414699	-1.26986	1.77967e-05	0.00114461
ENSMUSG00000035615	Frmpd1	FERM and PDZ domain containing 1	2.24231	24.8744	7.98025	2.99643	1.791e-05	0.00114557
ENSMUSG00000032492	Pth1r	parathyroid hormone 1 receptor	1710	5320.86	3.11039	1.6371	1.79371e-05	0.00114557
ENSMUSG00000048731	Ggnbp1	gametogenetin binding protein 1	275.275	707.184	2.56333	1.35802	1.80305e-05	0.00114557
ENSMUSG00000048779	P2ry6	pyrimidinergic receptor P2Y, G-protein coupled, 6	1898.29	832.592	0.438897	-1.18805	1.80437e-05	0.00114557
ENSMUSG00000086390	1810019D21Rik	RIKEN cDNA 1810019D21 gene	180.306	479.54	2.65044	1.40623	1.83391e-05	0.00116059
ENSMUSG00000000732	Icosl	icos ligand	2150.95	906.8	0.42185	-1.2452	1.847e-05	0.00116514
ENSMUSG00000076619	Ighj3	immunoglobulin heavy joining 3	51.6651	11.6054	0.239351	-2.0628	1.8712e-05	0.00117665
ENSMUSG00000040706	Agmat	agmatine ureohydrolase (agmatinase)	2.42882	25.554	7.74436	2.95315	1.87976e-05	0.00117828
ENSMUSG00000027347	Rasgrp1	RAS guanyl releasing protein 1	934.367	376.371	0.403448	-1.30955	1.90463e-05	0.00119009
ENSMUSG00000020272	Stk10	serine/threonine kinase 10	2437.84	980.548	0.402465	-1.31307	1.92266e-05	0.00119509
ENSMUSG00000101595	Gm29395	predicted gene 29395	11.7595	0	0.0783728	-3.6735	1.92474e-05	0.00119509
ENSMUSG00000035699	Slc51a	solute carrier family 51, alpha subunit	104.366	485.323	4.61555	2.2065	1.93359e-05	0.00119682
ENSMUSG00000066839	Ecsit	ECSIT signalling integrator	362.872	914.563	2.51617	1.33123	1.94485e-05	0.00120003
ENSMUSG00000022244	Amacr	alpha-methylacyl-CoA racemase	371.86	1503.97	4.03628	2.01303	1.95618e-05	0.00120327
ENSMUSG00000031103	Elf4	E74-like factor 4 (ets domain transcription factor)	1927.88	808.845	0.419853	-1.25205	1.96247e-05	0.00120339
ENSMUSG00000096852	Cyp2d12	cytochrome P450, family 2, subfamily d, polypeptide 12	766.376	5710.98	7.44352	2.89598	1.97e-05	0.00120426
ENSMUSG00000056069	Fam105a	family with sequence similarity 105, member A	2840.08	1262.62	0.444766	-1.16888	1.9857e-05	0.00121011
ENSMUSG00000056204	Pgpep1	pyroglutamyl-peptidase I	730.408	2185.08	2.98886	1.5796	2.05491e-05	0.00124844
ENSMUSG00000039115	Itga9	integrin alpha 9	2936	1245.28	0.424339	-1.23671	2.06141e-05	0.00124855
ENSMUSG00000025648	Pfkfb4	6-phosphofructo-2-kinase/fructose-2,6-biphosphatase 4	1897.11	852.572	0.449695	-1.15298	2.06962e-05	0.00124968
ENSMUSG00000038623	Tm6sf1	transmembrane 6 superfamily member 1	1558.78	653.567	0.419654	-1.25273	2.16063e-05	0.00130066
ENSMUSG00000026430	Rassf5	Ras association (RalGDS/AF-6) domain family member 5	2067.76	885.218	0.428381	-1.22303	2.24253e-05	0.00134339
ENSMUSG00000032122	Slc37a2	solute carrier family 37 (glycerol-3-phosphate transporter), member 2	808.953	352.02	0.435853	-1.19809	2.25185e-05	0.00134339
ENSMUSG00000024986	Hhex	hematopoietically expressed homeobox	554.611	228.637	0.413305	-1.27472	2.25203e-05	0.00134339
ENSMUSG00000063245	Zfp993	zinc finger protein 993	68.3299	18.2774	0.278053	-1.84657	2.25914e-05	0.00134357
ENSMUSG00000079442	St6galnac4	ST6 (alpha-N-acetyl-neuraminyl-2,3-beta-galactosyl-1,3)-N-acetylgalactosaminide alpha-2,6-sialyltransferase 4	626.699	265.991	0.425349	-1.23328	2.27448e-05	0.00134648
ENSMUSG00000073481	Marc2	mitochondrial amidoxime reducing component 2	1694.46	4105	2.42176	1.27606	2.27766e-05	0.00134648
ENSMUSG00000021665	Hexb	hexosaminidase B	5281.75	2326.66	0.440616	-1.18241	2.30599e-05	0.00135797
ENSMUSG00000051341	Zfp52	zinc finger protein 52	304.248	117.125	0.386981	-1.36966	2.31085e-05	0.00135797
ENSMUSG00000001119	Col6a1	collagen, type VI, alpha 1	83.1146	25.976	0.320705	-1.64068	2.31867e-05	0.00135852
ENSMUSG00000026357	Rgs18	regulator of G-protein signaling 18	87.206	24.1995	0.285689	-1.80748	2.40106e-05	0.00139602
ENSMUSG00000063694	Cycs	cytochrome c, somatic	1727.88	4180.01	2.41833	1.27401	2.40288e-05	0.00139602
ENSMUSG00000043008	Klhl6	kelch-like 6	905.702	387.34	0.428299	-1.22331	2.40388e-05	0.00139602
ENSMUSG00000040829	Zmynd15	zinc finger, MYND-type containing 15	3367.61	1456.16	0.432572	-1.20899	2.5009e-05	0.0014481
ENSMUSG00000045328	Cenpe	centromere protein E	186.904	61.7676	0.33404	-1.58191	2.50931e-05	0.00144872
ENSMUSG00000039109	F13a1	coagulation factor XIII, A1 subunit	687.121	273.063	0.398277	-1.32816	2.57907e-05	0.00148322
ENSMUSG00000039936	Pik3cd	phosphatidylinositol 3-kinase catalytic delta polypeptide	3816.96	1650.58	0.43258	-1.20896	2.58408e-05	0.00148322
ENSMUSG00000037926	Ssh2	slingshot homolog 2 (Drosophila)	2868.66	1211.35	0.422473	-1.24307	2.59162e-05	0.00148324
ENSMUSG00000030760	Acer3	alkaline ceramidase 3	1627.87	714.193	0.439072	-1.18747	2.65154e-05	0.00150892
ENSMUSG00000028927	Padi2	peptidyl arginine deiminase, type II	708.481	297.836	0.421204	-1.24741	2.65178e-05	0.00150892
ENSMUSG00000046179	E2f8	E2F transcription factor 8	160.366	58.4486	0.368409	-1.44062	2.68898e-05	0.00152569
ENSMUSG00000096215	Smim22	small integral membrane protein 22	25.366	151.827	5.79635	2.53515	2.69793e-05	0.00152638
ENSMUSG00000036908	Unc93b1	unc-93 homolog B1 (C. elegans)	13539	6166.41	0.455495	-1.13449	2.73778e-05	0.0015445
ENSMUSG00000000628	Hk2	hexokinase 2	680.65	277.817	0.409033	-1.28971	2.76259e-05	0.00155406
ENSMUSG00000018774	Cd68	CD68 antigen	5580.62	2440.84	0.437478	-1.19272	2.80718e-05	0.00157465
ENSMUSG00000027763	Mbnl1	muscleblind-like 1 (Drosophila)	5177.35	2231.02	0.431028	-1.21415	2.87861e-05	0.00161015
ENSMUSG00000028716	Pdzk1ip1	PDZK1 interacting protein 1	1839.73	7618.86	4.13958	2.04948	2.91621e-05	0.00162657
ENSMUSG00000028024	Enpep	glutamyl aminopeptidase	497.942	1541.48	3.09149	1.6283	2.9459e-05	0.0016385
ENSMUSG00000027306	Nusap1	nucleolar and spindle associated protein 1	135.879	44.4381	0.331958	-1.59093	2.97395e-05	0.00164945
ENSMUSG00000017550	Atad5	ATPase family, AAA domain containing 5	166.883	58.1381	0.352259	-1.50529	3.00739e-05	0.00166333
ENSMUSG00000049988	Lrrc25	leucine rich repeat containing 25	1590.03	710.8	0.447384	-1.16041	3.05184e-05	0.0016832
ENSMUSG00000099858	Gm6652	predicted gene 6652	20.8257	103.406	4.78363	2.2581	3.08841e-05	0.00169862
ENSMUSG00000038068	Rnf144b	ring finger protein 144B	391.08	162.998	0.418277	-1.25747	3.11615e-05	0.00170912
ENSMUSG00000024300	Myo1f	myosin IF	4040.16	1750.83	0.433496	-1.20591	3.12983e-05	0.00171187
ENSMUSG00000060090	Rp2	retinitis pigmentosa 2 homolog	1433.27	614.458	0.429109	-1.22058	3.18994e-05	0.00173993
ENSMUSG00000001666	Ddt	D-dopachrome tautomerase	167.181	437.478	2.60717	1.38249	3.21411e-05	0.00174761
ENSMUSG00000032596	Uba7	ubiquitin-like modifier activating enzyme 7	2070.52	890.488	0.430354	-1.21641	3.22173e-05	0.00174761
ENSMUSG00000015355	Cd48	CD48 antigen	1838.07	812.93	0.442577	-1.176	3.23913e-05	0.00175224
ENSMUSG00000015112	Slc25a13	solute carrier family 25 (mitochondrial carrier, adenine nucleotide translocator), member 13	503.232	1214.58	2.41077	1.26949	3.26637e-05	0.00176215
ENSMUSG00000036151	Tm6sf2	transmembrane 6 superfamily member 2	10.0008	58.0635	5.36902	2.42466	3.30949e-05	0.0017716
ENSMUSG00000030322	Mbd4	methyl-CpG binding domain protein 4	239.387	94.7177	0.398181	-1.3285	3.31563e-05	0.0017716
ENSMUSG00000036330	Slc18a1	solute carrier family 18 (vesicular monoamine), member 1	200.315	1043.12	5.18649	2.37476	3.31986e-05	0.0017716
ENSMUSG00000021180	Rps6ka5	ribosomal protein S6 kinase, polypeptide 5	287.203	107.599	0.376813	-1.40808	3.32516e-05	0.0017716
ENSMUSG00000034206	Polq	polymerase (DNA directed), theta	67.1669	17.5704	0.272425	-1.87607	3.32876e-05	0.0017716
ENSMUSG00000039016	Timm8b	translocase of inner mitochondrial membrane 8B	315.531	766.864	2.42588	1.27851	3.35143e-05	0.00177445
ENSMUSG00000027955	Fam198b	family with sequence similarity 198, member B	82.318	24.2866	0.303495	-1.72025	3.35209e-05	0.00177445
ENSMUSG00000021998	Lcp1	lymphocyte cytosolic protein 1	18134.4	8003.81	0.441392	-1.17987	3.37656e-05	0.00178262
ENSMUSG00000029771	Irf5	interferon regulatory factor 5	3998.63	1810.75	0.452978	-1.14249	3.39274e-05	0.00178639
ENSMUSG00000104835	Gm5547	predicted gene 5547	277.57	113.635	0.411512	-1.28099	3.42054e-05	0.00179036
ENSMUSG00000034792	Gna15	guanine nucleotide binding protein, alpha 15	292.301	122.952	0.422611	-1.2426	3.42409e-05	0.00179036
ENSMUSG00000036880	Acaa2	acetyl-Coenzyme A acyltransferase 2 (mitochondrial 3-oxoacyl-Coenzyme A thiolase)	1496.27	4239.29	2.83201	1.50183	3.42749e-05	0.00179036
ENSMUSG00000047747	Rnf150	ring finger protein 150	753.584	315.862	0.419917	-1.25183	3.45998e-05	0.00180257
ENSMUSG00000021606	Ndufs6	NADH dehydrogenase (ubiquinone) Fe-S protein 6	640.211	1550.65	2.41988	1.27493	3.51349e-05	0.00182563
ENSMUSG00000028836	Slc30a2	solute carrier family 30 (zinc transporter), member 2	278.291	872.603	3.12793	1.64521	3.57994e-05	0.00185527
ENSMUSG00000076621	Ighj1	immunoglobulin heavy joining 1	67.0396	16.4226	0.256066	-1.96541	3.60522e-05	0.00185885
ENSMUSG00000053297	AI854703	expressed sequence AI854703	225.967	578.539	2.55341	1.35242	3.60567e-05	0.00185885
ENSMUSG00000034880	Mrpl34	mitochondrial ribosomal protein L34	295.633	713.94	2.41018	1.26914	3.62835e-05	0.00186567
ENSMUSG00000018770	Atp5g3	ATP synthase, H+ transporting, mitochondrial F0 complex, subunit C3 (subunit 9)	4449.87	10528.6	2.36573	1.24229	3.64115e-05	0.00186739
ENSMUSG00000097026	Gm26786	predicted gene, 26786	71.5106	18.0854	0.263208	-1.92572	3.70819e-05	0.00189684
ENSMUSG00000033735	Spr	sepiapterin reductase	521.067	1483.52	2.84354	1.50769	3.72528e-05	0.00190067
ENSMUSG00000028581	Laptm5	lysosomal-associated protein transmembrane 5	20511.7	9349.32	0.455831	-1.13343	3.74093e-05	0.00190373
ENSMUSG00000045316	Fahd1	fumarylacetoacetate hydrolase domain containing 1	376.091	1398.88	3.71231	1.89232	3.8259e-05	0.00194196
ENSMUSG00000032076	Cadm1	cell adhesion molecule 1	2936.36	1328.09	0.452477	-1.14408	3.85765e-05	0.00194884
ENSMUSG00000024124	Prss30	protease, serine 30	243.316	99.0289	0.409424	-1.28833	3.85919e-05	0.00194884
ENSMUSG00000040112	Mrps35	mitochondrial ribosomal protein S35	354.461	858.361	2.41759	1.27357	3.90388e-05	0.00196638
ENSMUSG00000029915	Clec5a	C-type lectin domain family 5, member a	669.212	292.527	0.437962	-1.19112	3.94465e-05	0.00198153
ENSMUSG00000034317	Trim59	tripartite motif-containing 59	178.182	59.1512	0.335698	-1.57476	3.96357e-05	0.00198153
ENSMUSG00000059412	Fxyd2	FXYD domain-containing ion transport regulator 2	10618.3	25004.9	2.35477	1.23558	3.96405e-05	0.00198153
ENSMUSG00000056130	Ticam2	toll-like receptor adaptor molecule 2	217.337	84.4272	0.391263	-1.35379	3.9795e-05	0.00198422
ENSMUSG00000024897	Apba1	amyloid beta (A4) precursor protein binding, family A, member 1	316.828	127.989	0.405846	-1.301	4.01059e-05	0.00199469
ENSMUSG00000059498	Fcgr3	Fc receptor, IgG, low affinity III	5312.49	2436.55	0.458747	-1.12423	4.07756e-05	0.0020229
ENSMUSG00000031163	Glod5	glyoxalase domain containing 5	159.114	476.337	2.98124	1.57591	4.10404e-05	0.00202626
ENSMUSG00000027544	Nfatc2	nuclear factor of activated T cells, cytoplasmic, calcineurin dependent 2	1037.56	450.885	0.435108	-1.20055	4.10485e-05	0.00202626
ENSMUSG00000064039	Ccr1l1	chemokine (C-C motif) receptor 1-like 1	32.2599	5.16167	0.185259	-2.43239	4.19248e-05	0.00205938
ENSMUSG00000021886	Gpr65	G-protein coupled receptor 65	2914.63	1144.04	0.392726	-1.34841	4.19891e-05	0.00205938
ENSMUSG00000050989	Selenon	selenoprotein N	1297.79	594.092	0.458189	-1.12599	4.20639e-05	0.00205938
ENSMUSG00000046591	Ticrr	TOPBP1-interacting checkpoint and replication regulator	53.2034	13.1925	0.261837	-1.93326	4.22071e-05	0.00205938
ENSMUSG00000055069	Rab39	RAB39, member RAS oncogene family	134.398	50.3038	0.378911	-1.40007	4.22906e-05	0.00205938
ENSMUSG00000093930	Hmgcs1	3-hydroxy-3-methylglutaryl-Coenzyme A synthase 1	1726.6	4052.3	2.3462	1.23032	4.24035e-05	0.00205938
ENSMUSG00000067714	Lpar5	lysophosphatidic acid receptor 5	134.611	47.4402	0.357201	-1.48519	4.24497e-05	0.00205938
ENSMUSG00000031165	Was	Wiskott-Aldrich syndrome	1284.54	562.905	0.438653	-1.18885	4.31548e-05	0.00208846
ENSMUSG00000036611	Eepd1	endonuclease/exonuclease/phosphatase family domain containing 1	158.649	61.2441	0.389881	-1.3589	4.33641e-05	0.00209346
ENSMUSG00000004748	Mtfp1	mitochondrial fission process 1	135.87	350.327	2.56687	1.36001	4.418e-05	0.00212765
ENSMUSG00000030357	Fkbp4	FK506 binding protein 4	1495.06	3476.78	2.32462	1.21699	4.49199e-05	0.00215801
ENSMUSG00000039621	Prex1	phosphatidylinositol-3,4,5-trisphosphate-dependent Rac exchange factor 1	5004.91	2250.88	0.449844	-1.1525	4.50818e-05	0.00216054
ENSMUSG00000030701	Plekhb1	pleckstrin homology domain containing, family B (evectins) member 1	50.1124	223.576	4.39376	2.13546	4.58656e-05	0.00219278
ENSMUSG00000012443	Kif11	kinesin family member 11	177.264	56.3349	0.32163	-1.63653	4.69801e-05	0.00224063
ENSMUSG00000034652	Cd300a	CD300A molecule	2566.97	1123.76	0.437994	-1.19102	4.72782e-05	0.00224942
ENSMUSG00000002111	Spi1	spleen focus forming virus (SFFV) proviral integration oncogene	3137.02	1406.17	0.448427	-1.15705	4.85297e-05	0.0023006
ENSMUSG00000022831	Hcls1	hematopoietic cell specific Lyn substrate 1	5412.48	2473.68	0.457133	-1.12932	4.85869e-05	0.0023006
ENSMUSG00000041697	Cox6a1	cytochrome c oxidase subunit VIa polypeptide 1	3024.57	7009.56	2.3171	1.21232	4.87841e-05	0.00230441
ENSMUSG00000075304	Sp5	trans-acting transcription factor 5	18.6744	111.663	5.72638	2.51762	4.93077e-05	0.00232358
ENSMUSG00000095115	Itpripl2	inositol 1,4,5-triphosphate receptor interacting protein-like 2	2279.21	1003.36	0.440467	-1.18289	5.06765e-05	0.0023824
ENSMUSG00000041642	Kif21b	kinesin family member 21B	1854.66	743.865	0.401402	-1.31688	5.12507e-05	0.00240367
ENSMUSG00000032959	Pebp1	phosphatidylethanolamine binding protein 1	1843.98	4238.67	2.29795	1.20035	5.22163e-05	0.00244315
ENSMUSG00000038967	Pdk2	pyruvate dehydrogenase kinase, isoenzyme 2	1677.24	4273.82	2.5472	1.34891	5.34286e-05	0.00249397
ENSMUSG00000020219	Timm13	translocase of inner mitochondrial membrane 13	487.742	1157.5	2.37038	1.24512	5.44095e-05	0.00252693
ENSMUSG00000032344	Mb21d1	Mab-21 domain containing 1	373.592	161.003	0.432479	-1.2093	5.44873e-05	0.00252693
ENSMUSG00000040249	Lrp1	low density lipoprotein receptor-related protein 1	8997.24	3848.68	0.427826	-1.2249	5.46315e-05	0.00252693
ENSMUSG00000030244	Gys2	glycogen synthase 2	32.7305	154.316	4.60461	2.20308	5.46467e-05	0.00252693
ENSMUSG00000047638	Nr1h4	nuclear receptor subfamily 1, group H, member 4	236.481	1103.66	4.65156	2.21771	5.48717e-05	0.00253141
ENSMUSG00000041695	Kcnj2	potassium inwardly-rectifying channel, subfamily J, member 2	399.306	171.331	0.430498	-1.21592	5.58321e-05	0.00256892
ENSMUSG00000039456	Morc3	microrchidia 3	1599.82	741.556	0.46386	-1.10824	5.5945e-05	0.00256892
ENSMUSG00000047415	Gpr68	G protein-coupled receptor 68	99.2432	30.6548	0.31578	-1.66301	5.63091e-05	0.00257964
ENSMUSG00000040751	Lat2	linker for activation of T cells family, member 2	983.88	446.659	0.454531	-1.13755	5.78195e-05	0.0026427
ENSMUSG00000022820	Ndufb4	NADH dehydrogenase (ubiquinone) 1 beta subcomplex 4	830.902	1926.58	2.31708	1.21231	5.91655e-05	0.00269311
ENSMUSG00000018102	Hist1h2bc	histone cluster 1, H2bc	592.002	1542.56	2.60295	1.38015	5.91952e-05	0.00269311
ENSMUSG00000036599	Chst12	carbohydrate sulfotransferase 12	508.805	218.936	0.431413	-1.21286	5.94528e-05	0.00269807
ENSMUSG00000016206	H2-M3	histocompatibility 2, M region locus 3	1188.42	548.91	0.462336	-1.11299	5.95774e-05	0.00269807
ENSMUSG00000058914	C1qtnf3	C1q and tumor necrosis factor related protein 3	129.653	541.781	4.15435	2.05462	5.98322e-05	0.0027034
ENSMUSG00000062563	Cys1	cystin 1	350.813	846.149	2.40795	1.26781	6.01327e-05	0.00270444
ENSMUSG00000062794	Zfp599	zinc finger protein 599	143.883	52.7703	0.37113	-1.43	6.02179e-05	0.00270444
ENSMUSG00000053168	9030619P08Rik	RIKEN cDNA 9030619P08 gene	6.58888	50.9909	6.85094	2.7763	6.02661e-05	0.00270444
ENSMUSG00000033952	Aspm	asp (abnormal spindle)-like, microcephaly associated (Drosophila)	82.5276	24.6461	0.307038	-1.70351	6.05269e-05	0.00270999
ENSMUSG00000024056	Ndc80	NDC80 kinetochore complex component	100.906	33.5962	0.339492	-1.55855	6.13139e-05	0.00273901
ENSMUSG00000023845	Lnpep	leucyl/cystinyl aminopeptidase	1421.74	595.164	0.419024	-1.25489	6.18906e-05	0.00275684
ENSMUSG00000023015	Racgap1	Rac GTPase-activating protein 1	295.063	121.63	0.414202	-1.27159	6.19923e-05	0.00275684
ENSMUSG00000060063	Alox5ap	arachidonate 5-lipoxygenase activating protein	914.075	412.795	0.452198	-1.14497	6.23564e-05	0.0027668
ENSMUSG00000019122	Ccl9	chemokine (C-C motif) ligand 9	2599.54	1211.71	0.466329	-1.10058	6.26638e-05	0.00277421
ENSMUSG00000101210	Gm28720	predicted gene 28720	21.3678	2.28732	0.146967	-2.76644	6.30772e-05	0.00278626
ENSMUSG00000023495	Pcbp4	poly(rC) binding protein 4	307.968	733.871	2.37847	1.25003	6.40146e-05	0.00282136
ENSMUSG00000036905	C1qb	complement component 1, q subcomponent, beta polypeptide	26910	12624.2	0.469148	-1.09189	6.43235e-05	0.00282404
ENSMUSG00000030431	Tmem238	transmembrane protein 238	38.6768	108.725	2.76548	1.46753	6.43616e-05	0.00282404
ENSMUSG00000008496	Pou2f2	POU domain, class 2, transcription factor 2	2400.63	1084.58	0.452017	-1.14555	6.47827e-05	0.00283622
ENSMUSG00000089417	Gm22009	predicted gene, 22009	48.3414	11.9334	0.26212	-1.9317	6.51306e-05	0.00284514
ENSMUSG00000038301	Snx10	sorting nexin 10	847.619	376.82	0.445218	-1.16742	6.61459e-05	0.00288311
ENSMUSG00000027009	Itga4	integrin alpha 4	2101.24	789.938	0.376236	-1.41029	6.69526e-05	0.00291185
ENSMUSG00000040710	St8sia4	ST8 alpha-N-acetyl-neuraminide alpha-2,8-sialyltransferase 4	1378.1	479.348	0.348305	-1.52158	6.74732e-05	0.00292804
ENSMUSG00000064367	mt-Nd5	mitochondrially encoded NADH dehydrogenase 5	924885	338315	0.365793	-1.4509	6.81028e-05	0.00294888
ENSMUSG00000040322	Slc25a24	solute carrier family 25 (mitochondrial carrier, phosphate carrier), member 24	433.813	179.82	0.415857	-1.26584	6.88274e-05	0.00297374
ENSMUSG00000004552	Ctse	cathepsin E	190.958	73.6415	0.388843	-1.36274	6.93708e-05	0.00299067
ENSMUSG00000038642	Ctss	cathepsin S	32059.1	13154.5	0.41034	-1.28511	6.98805e-05	0.00299368
ENSMUSG00000031453	Rasa3	RAS p21 protein activator 3	2612.88	1155.21	0.442335	-1.17679	6.99486e-05	0.00299368
ENSMUSG00000031367	Ap1s2	adaptor-related protein complex 1, sigma 2 subunit	1041.77	454.784	0.437092	-1.19399	7.00324e-05	0.00299368
ENSMUSG00000049744	Arhgap15	Rho GTPase activating protein 15	820.016	362.43	0.442658	-1.17573	7.0047e-05	0.00299368
ENSMUSG00000038943	Prc1	protein regulator of cytokinesis 1	182.111	68.4109	0.379064	-1.39949	7.08727e-05	0.00302242
ENSMUSG00000028834	Trim63	tripartite motif-containing 63	16.6729	144.441	8.22963	3.04083	7.17533e-05	0.00305338
ENSMUSG00000059479	B3gnt8	UDP-GlcNAc:betaGal beta-1,3-N-acetylglucosaminyltransferase 8	342.211	148.893	0.436738	-1.19516	7.26895e-05	0.00308657
ENSMUSG00000028718	Stil	Scl/Tal1 interrupting locus	63.1954	17.633	0.290254	-1.78461	7.33075e-05	0.00310613
ENSMUSG00000026177	Slc11a1	solute carrier family 11 (proton-coupled divalent metal ion transporters), member 1	4283.71	1934.25	0.451665	-1.14667	7.34972e-05	0.0031075
ENSMUSG00000026737	Pip4k2a	phosphatidylinositol-5-phosphate 4-kinase, type II, alpha	3625.35	1665.89	0.459661	-1.12136	7.55294e-05	0.0031866
ENSMUSG00000020399	Havcr2	hepatitis A virus cellular receptor 2	1159.43	524.301	0.452677	-1.14345	7.73974e-05	0.00325845
ENSMUSG00000070605	Zfp992	zinc finger protein 992	254.422	110.767	0.437578	-1.19239	7.76363e-05	0.00325961
ENSMUSG00000038179	Slamf7	SLAM family member 7	2849.06	1311.18	0.460405	-1.11903	7.77552e-05	0.00325961
ENSMUSG00000037601	Nme1	NME/NM23 nucleoside diphosphate kinase 1	192.37	470.744	2.43959	1.28664	7.81711e-05	0.0032701
ENSMUSG00000060441	Trim5	tripartite motif-containing 5	252.047	97.5718	0.38954	-1.36016	7.88367e-05	0.00329097
ENSMUSG00000020163	Uqcr11	ubiquinol-cytochrome c reductase, complex III subunit XI	1372.05	3156.99	2.29998	1.20162	7.94571e-05	0.0033074
ENSMUSG00000056529	Ptafr	platelet-activating factor receptor	2580.99	1180.46	0.457576	-1.12792	7.95652e-05	0.0033074
ENSMUSG00000041112	Elmo1	engulfment and cell motility 1	1219.9	532.409	0.436898	-1.19463	8.03924e-05	0.00333476
ENSMUSG00000041845	Rhod	ras homolog family member D	104.567	270.189	2.56888	1.36114	8.10098e-05	0.00335333
ENSMUSG00000024989	Cep55	centrosomal protein 55	70.9843	21.304	0.309846	-1.69038	8.14818e-05	0.00336581
ENSMUSG00000060216	Arrb2	arrestin, beta 2	5758.01	2758.53	0.479167	-1.0614	8.26985e-05	0.00340894
ENSMUSG00000023951	Vegfa	vascular endothelial growth factor A	2069.87	4666.95	2.2541	1.17255	8.2972e-05	0.00341309
ENSMUSG00000044811	Cd300c2	CD300C molecule 2	2557.52	1229.07	0.480775	-1.05657	8.32039e-05	0.00341551
ENSMUSG00000040274	Cdk6	cyclin-dependent kinase 6	1712.93	777.793	0.454391	-1.13799	8.35719e-05	0.0034235
ENSMUSG00000066682	Pilrb2	paired immunoglobin-like type 2 receptor beta 2	465.583	204.194	0.439781	-1.18514	8.3786e-05	0.00342517
ENSMUSG00000004610	Etfb	electron transferring flavoprotein, beta polypeptide	1578.14	4936.26	3.12656	1.64458	8.41819e-05	0.00342965
ENSMUSG00000030560	Ctsc	cathepsin C	15373.9	7298	0.474734	-1.07481	8.42764e-05	0.00342965
ENSMUSG00000015950	Ncf1	neutrophil cytosolic factor 1	2739.99	1276.67	0.466133	-1.10119	8.44168e-05	0.00342965
ENSMUSG00000022439	Parvg	parvin, gamma	1303.97	593.456	0.455532	-1.13438	8.53277e-05	0.0034553
ENSMUSG00000037321	Tap1	transporter 1, ATP-binding cassette, sub-family B (MDR/TAP)	3181.4	1534.97	0.482645	-1.05097	8.53981e-05	0.0034553
ENSMUSG00000085129	5031425F14Rik	RIKEN cDNA 5031425F14 gene	73.6647	22.7689	0.318342	-1.65135	8.62811e-05	0.00348167
ENSMUSG00000037747	Phyhipl	phytanoyl-CoA hydroxylase interacting protein-like	162.338	560.094	3.43518	1.78039	8.64026e-05	0.00348167
ENSMUSG00000058099	Nfam1	Nfat activating molecule with ITAM motif 1	2169.76	983.886	0.453707	-1.14017	8.75172e-05	0.00351767
ENSMUSG00000079363	Gbp4	guanylate binding protein 4	683.895	325.01	0.476	-1.07097	8.76522e-05	0.00351767
ENSMUSG00000027709	Mccc1	methylcrotonoyl-Coenzyme A carboxylase 1 (alpha)	834.155	1918.24	2.29806	1.20042	8.80423e-05	0.00352616
ENSMUSG00000025743	Sdc3	syndecan 3	10640.8	3838.5	0.360793	-1.47076	8.85702e-05	0.00354012
ENSMUSG00000027339	Rassf2	Ras association (RalGDS/AF-6) domain family member 2	2595.06	1218.59	0.469786	-1.08992	8.97502e-05	0.00358004
ENSMUSG00000031698	Mylk3	myosin light chain kinase 3	5.61523	37.1172	5.76204	2.52658	9.01494e-05	0.00358871
ENSMUSG00000028268	Gbp3	guanylate binding protein 3	1139.88	539.001	0.473319	-1.07912	9.04338e-05	0.0035898
ENSMUSG00000063428	Ddo	D-aspartate oxidase	229.405	536.382	2.33234	1.22178	9.05405e-05	0.0035898
ENSMUSG00000047959	Kcna3	potassium voltage-gated channel, shaker-related subfamily, member 3	197.367	48.9216	0.251663	-1.99044	9.19929e-05	0.00364008
ENSMUSG00000027469	Tpx2	TPX2, microtubule-associated	158.945	59.2119	0.376453	-1.40946	9.2851e-05	0.00366669
ENSMUSG00000030263	Lrmp	lymphoid-restricted membrane protein	1512.38	694.989	0.45989	-1.12064	9.35897e-05	0.00368624
ENSMUSG00000020402	Vdac1	voltage-dependent anion channel 1	3662.83	8215.69	2.24265	1.1652	9.37194e-05	0.00368624
ENSMUSG00000042489	Clspn	claspin	81.8314	26.0857	0.326998	-1.61265	9.3907e-05	0.00368627
ENSMUSG00000031133	Arhgef6	Rac/Cdc42 guanine nucleotide exchange factor (GEF) 6	2473.88	1144	0.46265	-1.11201	9.416e-05	0.00368667
ENSMUSG00000040093	Bmf	BCL2 modifying factor	1014.69	474.248	0.467905	-1.09571	9.42906e-05	0.00368667
ENSMUSG00000063434	Sorcs3	sortilin-related VPS10 domain containing receptor 3	21.5094	2.97829	0.176739	-2.50031	9.4698e-05	0.00368839
ENSMUSG00000074570	Cass4	Cas scaffolding protein family member 4	254.292	103.145	0.407944	-1.29356	9.47083e-05	0.00368839
ENSMUSG00000025044	Msr1	macrophage scavenger receptor 1	1212.73	556.468	0.459302	-1.12248	9.49801e-05	0.0036917
ENSMUSG00000058076	Sdhc	succinate dehydrogenase complex, subunit C, integral membrane protein	1985.07	4471.89	2.25213	1.17129	9.53543e-05	0.00369896
ENSMUSG00000057103	Nat8f1	N-acetyltransferase 8 (GCN5-related) family member 1	255.844	1210.39	4.71645	2.2377	9.55917e-05	0.00369932
ENSMUSG00000022378	Fam49b	family with sequence similarity 49, member B	2563.32	1182.7	0.461605	-1.11527	9.57382e-05	0.00369932
ENSMUSG00000026480	Ncf2	neutrophil cytosolic factor 2	3832.26	1780.92	0.464859	-1.10514	9.62856e-05	0.0037132
ENSMUSG00000027843	Ptpn22	protein tyrosine phosphatase, non-receptor type 22 (lymphoid)	893.119	390.931	0.438343	-1.18987	9.66776e-05	0.00372105
ENSMUSG00000027293	Ehd4	EH-domain containing 4	5061.65	2401.65	0.474584	-1.07526	9.72868e-05	0.00373649
ENSMUSG00000025175	Fn3k	fructosamine 3 kinase	130.834	386.247	2.93737	1.55453	9.74573e-05	0.00373649
ENSMUSG00000027513	Pck1	phosphoenolpyruvate carboxykinase 1, cytosolic	1477.69	10692.9	7.23201	2.8544	9.76732e-05	0.00373752
ENSMUSG00000042351	Grap2	GRB2-related adaptor protein 2	495.36	208.011	0.421087	-1.24781	9.79635e-05	0.00374137
ENSMUSG00000037152	Ndufc1	NADH dehydrogenase (ubiquinone) 1, subcomplex unknown, 1	568.292	1290.34	2.26832	1.18163	9.92518e-05	0.0037827
ENSMUSG00000062127	Cttnbp2nl	CTTNBP2 N-terminal like	2779.45	1304.08	0.469376	-1.09118	9.95105e-05	0.0037827
ENSMUSG00000039748	Exo1	exonuclease 1	38.4172	8.60967	0.243794	-2.03627	9.97554e-05	0.0037827
ENSMUSG00000028678	Kif2c	kinesin family member 2C	70.8751	23.2563	0.337478	-1.56713	9.98119e-05	0.0037827
ENSMUSG00000051506	Wdfy4	WD repeat and FYVE domain containing 4	2772.86	1212.21	0.437372	-1.19307	0.000100353	0.00379592
ENSMUSG00000038155	Gstp2	glutathione S-transferase, pi 2	65.7234	171.564	2.58627	1.37087	0.000100577	0.00379711
ENSMUSG00000044749	Abca6	ATP-binding cassette, sub-family A (ABC1), member 6	84.4794	27.4227	0.33251	-1.58853	0.000101578	0.00382466
ENSMUSG00000021068	Nin	ninein	1160.73	508.921	0.438932	-1.18793	0.000101694	0.00382466
ENSMUSG00000034116	Vav1	vav 1 oncogene	2832.51	1339.21	0.472986	-1.08013	0.000102836	0.00385201
ENSMUSG00000018927	Ccl6	chemokine (C-C motif) ligand 6	3089.68	1464.31	0.474105	-1.07672	0.000103053	0.00385201
ENSMUSG00000039197	Adk	adenosine kinase	626.016	1623.74	2.59122	1.37363	0.000103151	0.00385201
ENSMUSG00000045679	Pqlc3	PQ loop repeat containing	583.664	223.467	0.383924	-1.38111	0.000103202	0.00385201
ENSMUSG00000031004	Mki67	antigen identified by monoclonal antibody Ki 67	1026.71	377.028	0.367836	-1.44287	0.000103849	0.00386886
ENSMUSG00000057191	AB124611	cDNA sequence AB124611	1254.98	572.668	0.456749	-1.13053	0.000106246	0.00395069
ENSMUSG00000026094	Stk17b	serine/threonine kinase 17b (apoptosis-inducing)	4444.47	2051.97	0.461813	-1.11462	0.000107411	0.00398652
ENSMUSG00000021575	Ahrr	aryl-hydrocarbon receptor repressor	51.2277	15.1542	0.309304	-1.6929	0.000107912	0.00399762
ENSMUSG00000028737	Aldh4a1	aldehyde dehydrogenase 4 family, member A1	890.985	3514.32	3.941	1.97856	0.000109978	0.00406652
ENSMUSG00000028392	Bspry	B-box and SPRY domain containing	245.991	562.729	2.28239	1.19054	0.000110547	0.00407992
ENSMUSG00000026617	Bpnt1	bisphosphate 3'-nucleotidase 1	1549.42	3779.87	2.43861	1.28606	0.000110818	0.00408228
ENSMUSG00000047040	Prr15l	proline rich 15-like	521.566	1205.29	2.30839	1.20689	0.0001124	0.00413283
ENSMUSG00000030729	Pgm2l1	phosphoglucomutase 2-like 1	253.534	107.917	0.427908	-1.22463	0.000112824	0.00414074
ENSMUSG00000054342	Kcnn4	potassium intermediate/small conductance calcium-activated channel, subfamily N, member 4	378.394	169.921	0.450511	-1.15036	0.000113312	0.00415094
ENSMUSG00000028964	Park7	Parkinson disease (autosomal recessive, early onset) 7	1358.73	3506.49	2.57955	1.36712	0.000114016	0.00416897
ENSMUSG00000025545	Clybl	citrate lyase beta like	373.921	943.26	2.51856	1.3326	0.000115049	0.00419899
ENSMUSG00000027318	Adam33	a disintegrin and metallopeptidase domain 33	419.949	145.415	0.347822	-1.52358	0.000116851	0.00425689
ENSMUSG00000037686	Aspg	asparaginase	23.1873	209.292	8.6943	3.12007	0.00011731	0.00426571
ENSMUSG00000036875	Dna2	DNA replication helicase/nuclease 2	620.529	268.19	0.433109	-1.2072	0.000118014	0.00428344
ENSMUSG00000060579	Fhit	fragile histidine triad gene	62.55	161.749	2.56096	1.35668	0.00011827	0.00428483
ENSMUSG00000029776	Hibadh	3-hydroxyisobutyrate dehydrogenase	1972.42	5181	2.6259	1.39281	0.00011876	0.00429473
ENSMUSG00000000552	Zfp385a	zinc finger protein 385A	1531.56	718.446	0.46944	-1.09099	0.000119119	0.00429982
ENSMUSG00000043336	Filip1l	filamin A interacting protein 1-like	2135.86	957.526	0.448568	-1.1566	0.000119708	0.00430623
ENSMUSG00000067847	Romo1	reactive oxygen species modulator 1	393.245	904.457	2.29669	1.19956	0.000119733	0.00430623
ENSMUSG00000084854	Gm12678	predicted gene 12678	21.6808	168.503	7.47342	2.90177	0.00012014	0.00431303
ENSMUSG00000050967	Creg2	cellular repressor of E1A-stimulated genes 2	168.784	70.6514	0.422015	-1.24463	0.000120545	0.00431971
ENSMUSG00000051220	Ercc6l	excision repair cross-complementing rodent repair deficiency complementation group 6 like	89.5676	29.5728	0.337569	-1.56674	0.000121046	0.00432981
ENSMUSG00000078122	F630028O10Rik	RIKEN cDNA F630028O10 gene	210.444	51.4484	0.248049	-2.0113	0.000121841	0.00435037
ENSMUSG00000024503	Spink1	serine peptidase inhibitor, Kazal type 1	772.781	5273.28	6.81624	2.76898	0.000122788	0.00437628
ENSMUSG00000027639	Samhd1	SAM domain and HD domain, 1	6571.47	3093.28	0.470794	-1.08683	0.000123141	0.00438093
ENSMUSG00000036887	C1qa	complement component 1, q subcomponent, alpha polypeptide	28703.7	12556.8	0.437483	-1.1927	0.000124103	0.00440721
ENSMUSG00000071506	Tmem139	transmembrane protein 139	57.1856	156.599	2.70856	1.43753	0.000127066	0.00450435
ENSMUSG00000061838	Suclg2	succinate-Coenzyme A ligase, GDP-forming, beta subunit	2994.35	6587.01	2.19941	1.13712	0.000127479	0.0045109
ENSMUSG00000076545	Igkv4-72	immunoglobulin kappa chain variable 4-72	663.744	160.017	0.242224	-2.04558	0.000128077	0.00452395
ENSMUSG00000045404	Kcnk13	potassium channel, subfamily K, member 13	342.387	152.207	0.446164	-1.16435	0.000128484	0.00453022
ENSMUSG00000048120	Entpd1	ectonucleoside triphosphate diphosphohydrolase 1	1702.12	775.818	0.456114	-1.13253	0.000130136	0.00457906
ENSMUSG00000053062	Jam2	junction adhesion molecule 2	298.969	125.047	0.420201	-1.25085	0.000130333	0.00457906
ENSMUSG00000051378	Kif18b	kinesin family member 18B	60.3032	16.0812	0.278634	-1.84356	0.000131044	0.00459586
ENSMUSG00000023456	Tpi1	triosephosphate isomerase 1	4324.5	9610.54	2.22207	1.1519	0.000131572	0.00460619
ENSMUSG00000017868	Sgk2	serum/glucocorticoid regulated kinase 2	745.351	2046.58	2.74345	1.45599	0.000133735	0.00466099
ENSMUSG00000075706	Gpx4	glutathione peroxidase 4	2354.45	6927.45	2.94146	1.55653	0.000133778	0.00466099
ENSMUSG00000000290	Itgb2	integrin beta 2	6008.67	2748.93	0.457585	-1.12789	0.000133845	0.00466099
ENSMUSG00000074802	Gas2l3	growth arrest-specific 2 like 3	225.633	89.6434	0.399956	-1.32209	0.000134836	0.00468722
ENSMUSG00000017561	Crlf3	cytokine receptor-like factor 3	1653.62	761.341	0.460736	-1.11799	0.000136258	0.00472317
ENSMUSG00000026829	Gbgt1	globoside alpha-1,3-N-acetylgalactosaminyltransferase 1	169.75	69.0807	0.410429	-1.2848	0.000136349	0.00472317
ENSMUSG00000020914	Top2a	topoisomerase (DNA) II alpha	530.513	198.383	0.375124	-1.41456	0.000137747	0.00476325
ENSMUSG00000043051	Disc1	disrupted in schizophrenia 1	140.784	54.2526	0.389696	-1.35958	0.000138159	0.00476914
ENSMUSG00000034987	Hrh2	histamine receptor H2	105.65	36.3674	0.350374	-1.51303	0.000138625	0.00477687
ENSMUSG00000026435	Slc45a3	solute carrier family 45, member 3	328.208	767.286	2.33374	1.22265	0.000138933	0.00477915
ENSMUSG00000028312	Smc2	structural maintenance of chromosomes 2	276.925	114.587	0.415893	-1.26572	0.000139729	0.00479818
ENSMUSG00000041859	Mcm3	minichromosome maintenance complex component 3	698.285	322.516	0.462638	-1.11204	0.000140193	0.00480575
ENSMUSG00000025486	Sirt3	sirtuin 3	328.236	823.571	2.5045	1.32452	0.000141748	0.00484933
ENSMUSG00000086111	Gm15326	predicted gene 15326	37.158	8.29284	0.243536	-2.03779	0.000141955	0.00484933
ENSMUSG00000036622	Atp13a2	ATPase type 13A2	3043.67	1410.28	0.463526	-1.10928	0.000144047	0.00491229
ENSMUSG00000046006	Gapt	Grb2-binding adaptor, transmembrane	106.288	39.046	0.373257	-1.42176	0.000145372	0.00494892
ENSMUSG00000000440	Pparg	peroxisome proliferator activated receptor gamma	544.042	247.527	0.455978	-1.13296	0.000146371	0.00497434
ENSMUSG00000071715	Ncf4	neutrophil cytosolic factor 4	1305.6	611.47	0.468752	-1.0931	0.000146712	0.00497737
ENSMUSG00000046456	Tmem150b	transmembrane protein 150B	127.62	49.0398	0.389051	-1.36197	0.000147455	0.00498626
ENSMUSG00000042359	Osbpl6	oxysterol binding protein-like 6	420.061	1303.92	3.09913	1.63186	0.000147481	0.00498626
ENSMUSG00000019762	Iyd	iodotyrosine deiodinase	270.216	903.024	3.33323	1.73692	0.000147732	0.00498626
ENSMUSG00000062593	Lilrb4a	leukocyte immunoglobulin-like receptor, subfamily B, member 4A	9057.61	4223.02	0.466299	-1.10067	0.000148177	0.00499276
ENSMUSG00000026188	Tmem169	transmembrane protein 169	13.2732	66.3158	4.71623	2.23764	0.000151575	0.0050939
ENSMUSG00000069516	Lyz2	lysozyme 2	55229.4	25821	0.467532	-1.09686	0.000151743	0.0050939
ENSMUSG00000095788	Sirpb1a	signal-regulatory protein beta 1A	1366.3	630.3	0.461714	-1.11493	0.000151953	0.0050939
ENSMUSG00000015806	Qdpr	quinoid dihydropteridine reductase	591.788	1941.02	3.27608	1.71197	0.000152702	0.00511035
ENSMUSG00000020785	Camkk1	calcium/calmodulin-dependent protein kinase kinase 1, alpha	193	78.3405	0.408971	-1.28993	0.000155942	0.00520306
ENSMUSG00000039187	Fanci	Fanconi anemia, complementation group I	45.1195	10.7783	0.255387	-1.96925	0.000156	0.00520306
ENSMUSG00000039981	Zc3h12d	zinc finger CCCH type containing 12D	393.217	169.093	0.431472	-1.21266	0.00015684	0.00522227
ENSMUSG00000082361	Btc	betacellulin, epidermal growth factor family member	113.546	271.966	2.38302	1.25279	0.000157115	0.00522261
ENSMUSG00000022575	Gsdmd	gasdermin D	1332.12	629.405	0.472878	-1.08046	0.000157959	0.00524185
ENSMUSG00000079038	D130040H23Rik	RIKEN cDNA D130040H23 gene	39.2572	9.20139	0.253405	-1.98048	0.000159128	0.00527177
ENSMUSG00000030579	Tyrobp	TYRO protein tyrosine kinase binding protein	7135.27	3495.62	0.489979	-1.02921	0.00015964	0.00527731
ENSMUSG00000107215	Gm43197	predicted gene 43197	98.3762	30.943	0.321435	-1.6374	0.000160147	0.00527731
ENSMUSG00000029864	Gstk1	glutathione S-transferase kappa 1	392.341	901.574	2.29464	1.19826	0.000160582	0.00527731
ENSMUSG00000037280	Galnt6	UDP-N-acetyl-alpha-D-galactosamine:polypeptide N-acetylgalactosaminyltransferase 6	341.743	147.632	0.433656	-1.20538	0.000160971	0.00527731
ENSMUSG00000037847	Nmrk1	nicotinamide riboside kinase 1	197.826	707.134	3.56158	1.83252	0.00016108	0.00527731
ENSMUSG00000030365	Clec2i	C-type lectin domain family 2, member i	466.951	176.625	0.37958	-1.39752	0.000161114	0.00527731
ENSMUSG00000024937	Ehbp1l1	EH domain binding protein 1-like 1	3189.92	1515.8	0.475348	-1.07294	0.000161166	0.00527731
ENSMUSG00000023089	Ndufa5	NADH dehydrogenase (ubiquinone) 1 alpha subcomplex, 5	728.727	1631.29	2.23685	1.16147	0.000163174	0.00533423
ENSMUSG00000020009	Ifngr1	interferon gamma receptor 1	4798.16	2269.89	0.473185	-1.07952	0.000163911	0.00534456
ENSMUSG00000061959	Ces1e	carboxylesterase 1E	176.82	1358.52	7.64544	2.9346	0.000164032	0.00534456
ENSMUSG00000002393	Nr2f6	nuclear receptor subfamily 2, group F, member 6	191.96	438.433	2.27733	1.18734	0.000165262	0.00537578
ENSMUSG00000033308	Dpyd	dihydropyrimidine dehydrogenase	261.484	997.298	3.80328	1.92724	0.000165548	0.00537623
ENSMUSG00000060376	Bckdha	branched chain ketoacid dehydrogenase E1, alpha polypeptide	2022.33	4428.5	2.18921	1.13041	0.000166021	0.00538272
ENSMUSG00000072763	5430403G16Rik	RIKEN cDNA 5430403G16 gene	87.767	32.4236	0.376532	-1.40915	0.000167846	0.00543297
ENSMUSG00000030170	Wnt5b	wingless-type MMTV integration site family, member 5B	12.4896	48.9628	3.70379	1.889	0.000168256	0.00543733
ENSMUSG00000032281	Acsbg1	acyl-CoA synthetase bubblegum family member 1	28.7706	5.14758	0.206498	-2.2758	0.000168808	0.00544628
ENSMUSG00000006219	Fblim1	filamin binding LIM protein 1	453.331	210.01	0.46444	-1.10644	0.000169686	0.00546566
ENSMUSG00000006717	Acot13	acyl-CoA thioesterase 13	505.563	1472.19	2.9082	1.54013	0.00017277	0.00555592
ENSMUSG00000063730	Hsd3b2	hydroxy-delta-5-steroid dehydrogenase, 3 beta- and steroid delta-isomerase 2	234.983	1962.21	8.31927	3.05646	0.000173424	0.00556788
ENSMUSG00000031709	Tbc1d9	TBC1 domain family, member 9	1692.7	783.275	0.463056	-1.11074	0.000173916	0.00557123
ENSMUSG00000033016	Nfatc1	nuclear factor of activated T cells, cytoplasmic, calcineurin dependent 1	1646.02	760.752	0.462503	-1.11246	0.000174092	0.00557123
ENSMUSG00000033307	Mif	macrophage migration inhibitory factor	1025.18	2985.03	2.90984	1.54094	0.000174873	0.00558715
ENSMUSG00000022656	Nectin3	nectin cell adhesion molecule 3	655.587	1446.09	2.20396	1.1401	0.000175417	0.00559243
ENSMUSG00000071014	Ndufb6	NADH dehydrogenase (ubiquinone) 1 beta subcomplex, 6	410.033	887.81	2.16238	1.11262	0.000175604	0.00559243
ENSMUSG00000037780	Mbl1	mannose-binding lectin (protein A) 1	7.1947	44.2717	5.52451	2.46585	0.000176917	0.00562515
ENSMUSG00000026304	Rab17	RAB17, member RAS oncogene family	280.512	645.125	2.2952	1.19862	0.000177413	0.00562538
ENSMUSG00000027379	Bub1	BUB1, mitotic checkpoint serine/threonine kinase	68.0176	21.3453	0.323762	-1.62699	0.000177494	0.00562538
ENSMUSG00000033446	Lpar6	lysophosphatidic acid receptor 6	1511.73	636.518	0.421436	-1.24662	0.000179208	0.00567061
ENSMUSG00000060803	Gstp1	glutathione S-transferase, pi 1	742.8	1648.76	2.21802	1.14927	0.000180094	0.00568953
ENSMUSG00000044894	Uqcrq	ubiquinol-cytochrome c reductase, complex III subunit VII	1514.41	3312.1	2.18627	1.12847	0.000180966	0.00570795
ENSMUSG00000002475	Abhd3	abhydrolase domain containing 3	247.992	820.281	3.29843	1.72178	0.000181613	0.00571923
ENSMUSG00000026979	Psd4	pleckstrin and Sec7 domain containing 4	1377.64	643.842	0.467738	-1.09623	0.00018304	0.00575114
ENSMUSG00000024030	Abcg1	ATP-binding cassette, sub-family G (WHITE), member 1	1796.99	850.31	0.473478	-1.07863	0.000183226	0.00575114
ENSMUSG00000068335	Dok1	docking protein 1	779.063	369.785	0.475328	-1.07301	0.000183592	0.00575114
ENSMUSG00000021278	Amn	amnionless	162.423	1233.53	7.55419	2.91728	0.000183792	0.00575114
ENSMUSG00000046727	Cystm1	cysteine-rich transmembrane module containing 1	1121.94	2442.54	2.17601	1.12168	0.000185014	0.00578022
ENSMUSG00000046245	Pilra	paired immunoglobin-like type 2 receptor alpha	1183.31	528.514	0.447108	-1.1613	0.000185837	0.00579678
ENSMUSG00000040950	Mgl2	macrophage galactose N-acetyl-galactosamine specific lectin 2	3602.05	1441.62	0.400389	-1.32053	0.000186991	0.00582356
ENSMUSG00000023031	Cela1	chymotrypsin-like elastase family, member 1	234.733	1264.5	5.36837	2.42448	0.000188064	0.00584775
ENSMUSG00000025888	Casp1	caspase 1	857.894	412.403	0.48132	-1.05493	0.000189648	0.00588775
ENSMUSG00000020897	Aurkb	aurora kinase B	127.52	48.3514	0.383999	-1.38083	0.000190037	0.00589055
ENSMUSG00000071528	Usmg5	upregulated during skeletal muscle growth 5	1051.35	2293.38	2.18024	1.12449	0.000190755	0.00589327
ENSMUSG00000039878	Slc39a5	solute carrier family 39 (metal ion transporter), member 5	40.8641	324.122	7.76612	2.95719	0.000190793	0.00589327
ENSMUSG00000031264	Btk	Bruton agammaglobulinemia tyrosine kinase	962.434	447.266	0.465279	-1.10383	0.00019102	0.00589327
ENSMUSG00000015083	C8g	complement component 8, gamma polypeptide	62.1755	160.918	2.56298	1.35782	0.000191658	0.00590372
ENSMUSG00000038422	Hdhd3	haloacid dehalogenase-like hydrolase domain containing 3	29.0309	139.454	4.67698	2.22558	0.000192171	0.00591031
ENSMUSG00000020388	Pdlim4	PDZ and LIM domain 4	319.914	148.952	0.467267	-1.09768	0.000192635	0.00591331
ENSMUSG00000022383	Ppara	peroxisome proliferator activated receptor alpha	96.0156	262.715	2.71827	1.44269	0.000192868	0.00591331
ENSMUSG00000070493	Chchd2	coiled-coil-helix-coiled-coil-helix domain containing 2	2052.01	4442.82	2.16454	1.11406	0.00019321	0.00591463
ENSMUSG00000070031	Sp140	Sp140 nuclear body protein	721.328	336.263	0.466912	-1.09878	0.000194314	0.00592791
ENSMUSG00000028599	Tnfrsf1b	tumor necrosis factor receptor superfamily, member 1b	4529.25	2121.05	0.468417	-1.09413	0.000194446	0.00592791
ENSMUSG00000048373	Fgfbp1	fibroblast growth factor binding protein 1	46.3961	123.437	2.62547	1.39258	0.000194545	0.00592791
ENSMUSG00000022215	Fitm1	fat storage-inducing transmembrane protein 1	15.6218	115.392	7.00236	2.80784	0.000195015	0.00593308
ENSMUSG00000045817	Zfp36l2	zinc finger protein 36, C3H type-like 2	5754.29	2665.02	0.463229	-1.1102	0.000196042	0.00595498
ENSMUSG00000032330	Cox7a2	cytochrome c oxidase subunit VIIa 2	1829.52	4014.91	2.19386	1.13347	0.000196596	0.00595498
ENSMUSG00000030047	Arhgap25	Rho GTPase activating protein 25	1692.48	818.704	0.484035	-1.04682	0.000196639	0.00595498
ENSMUSG00000028527	Ak4	adenylate kinase 4	375.106	1965.52	5.22864	2.38644	0.000197466	0.00597086
ENSMUSG00000019979	Apaf1	apoptotic peptidase activating factor 1	816.063	373.417	0.458248	-1.1258	0.000199437	0.00601492
ENSMUSG00000068874	Selenbp1	selenium binding protein 1	1978.06	6581.57	3.3261	1.73383	0.000199807	0.00601492
ENSMUSG00000032372	Plscr2	phospholipid scramblase 2	1523.92	3752.55	2.46148	1.29952	0.000199837	0.00601492
ENSMUSG00000039191	Rbpj	recombination signal binding protein for immunoglobulin kappa J region	3256.86	1579.19	0.48504	-1.04383	0.000200528	0.00602653
ENSMUSG00000030346	Rad51ap1	RAD51 associated protein 1	57.8809	17.3573	0.31177	-1.68145	0.000202193	0.00606733
ENSMUSG00000023279	Bmp15	bone morphogenetic protein 15	1.40669	23.2716	10.085	3.33414	0.000202871	0.00607793
ENSMUSG00000044338	Aplnr	apelin receptor	43.9217	12.1941	0.293712	-1.76753	0.000203162	0.00607793
ENSMUSG00000073412	Lst1	leukocyte specific transcript 1	837.01	417.44	0.499326	-1.00195	0.000204099	0.00609672
ENSMUSG00000035064	Eef2k	eukaryotic elongation factor-2 kinase	477.174	220.66	0.463554	-1.10919	0.000204547	0.00610087
ENSMUSG00000021520	Uqcrb	ubiquinol-cytochrome c reductase binding protein	1133.03	2483.65	2.191	1.13159	0.000207677	0.00618489
ENSMUSG00000039236	Isg20	interferon-stimulated protein	204.145	92.2891	0.454748	-1.13686	0.000209304	0.00622396
ENSMUSG00000029338	Antxr2	anthrax toxin receptor 2	907.799	433.802	0.478436	-1.0636	0.000214114	0.0063574
ENSMUSG00000038236	Hoxa7	homeobox A7	241.428	533.699	2.2056	1.14117	0.000214779	0.00636666
ENSMUSG00000030557	Mef2a	myocyte enhancer factor 2A	3354.47	1620.74	0.483312	-1.04897	0.0002152	0.00636666
ENSMUSG00000090881	Gm6904	predicted gene 6904	50.5749	10.2788	0.218688	-2.19306	0.000215587	0.00636666
ENSMUSG00000063683	Glyat	glycine-N-acyltransferase	824.692	5348.57	6.47889	2.69575	0.000215715	0.00636666
ENSMUSG00000029499	Pxmp2	peroxisomal membrane protein 2	71.1933	225.784	3.14134	1.65138	0.000216682	0.0063794
ENSMUSG00000093722	Gm20612	predicted gene 20612	28.0477	6.35188	0.253097	-1.98224	0.00021706	0.0063794
ENSMUSG00000053329	D10Jhu81e	DNA segment, Chr 10, Johns Hopkins University 81 expressed	1163.01	2545.48	2.18768	1.1294	0.000217116	0.0063794
ENSMUSG00000031101	Sash3	SAM and SH3 domain containing 3	1244.77	511.223	0.411171	-1.28219	0.000217639	0.00638527
ENSMUSG00000067878	Mtap7d3	MAP7 domain containing 3	82.4511	28.1157	0.348895	-1.51913	0.000218595	0.00640381
ENSMUSG00000001827	Folr1	folate receptor 1 (adult)	665.222	3602.5	5.40885	2.43532	0.000220535	0.00645105
ENSMUSG00000031919	Tmed6	transmembrane p24 trafficking protein 6	78.3546	275.753	3.48754	1.80221	0.000221512	0.00647004
ENSMUSG00000052738	Suclg1	succinate-CoA ligase, GDP-forming, alpha subunit	1697.64	3670.45	2.16141	1.11197	0.000222385	0.00648597
ENSMUSG00000001661	Hoxc6	homeobox C6	60.4543	179.002	2.92903	1.55042	0.000224606	0.00653234
ENSMUSG00000076731	Ighv8-12	immunoglobulin heavy variable V8-12	353.445	53.0133	0.152388	-2.71417	0.000225325	0.00653234
ENSMUSG00000017417	Plxdc1	plexin domain containing 1	137.114	52.2808	0.385775	-1.37417	0.000225341	0.00653234
ENSMUSG00000027994	Ccdc109b	coiled-coil domain containing 109B	585.511	277.69	0.475166	-1.0735	0.00022582	0.00653234
ENSMUSG00000033857	Engase	endo-beta-N-acetylglucosaminidase	608.279	303.215	0.499304	-1.00201	0.000226144	0.00653234
ENSMUSG00000055228	Zfp935	zinc finger protein 935	122.472	47.1662	0.390099	-1.35809	0.00022625	0.00653234
ENSMUSG00000039137	Whrn	whirlin	265.76	567.854	2.13245	1.09251	0.000226291	0.00653234
ENSMUSG00000046997	Spsb4	splA/ryanodine receptor domain and SOCS box containing 4	164.69	538.474	3.25592	1.70306	0.000227655	0.0065621
ENSMUSG00000045160	Bola3	bolA-like 3 (E. coli)	260.255	583.82	2.2385	1.16254	0.000231036	0.00664985
ENSMUSG00000051262	Nat8f3	N-acetyltransferase 8 (GCN5-related) family member 3	29.3411	106.752	3.55136	1.82837	0.000231799	0.00665547
ENSMUSG00000038195	Rilp	Rab interacting lysosomal protein	158.349	364.92	2.29635	1.19934	0.000231905	0.00665547
ENSMUSG00000026568	Mpc2	mitochondrial pyruvate carrier 2	1407.67	3012.33	2.13913	1.09702	0.000232428	0.00666079
ENSMUSG00000033450	Tagap	T cell activation Rho GTPase activating protein	1398.23	476.154	0.341011	-1.55211	0.000232936	0.0066657
ENSMUSG00000020022	Ndufa12	NADH dehydrogenase (ubiquinone) 1 alpha subcomplex, 12	837.879	1821.05	2.172	1.11903	0.00023494	0.0067133
ENSMUSG00000070354	Gm21975	predicted gene 21975	90.5246	33.0997	0.372574	-1.4244	0.000235359	0.00671556
ENSMUSG00000084834	4930565N06Rik	RIKEN cDNA 4930565N06 gene	31.0795	3.29931	0.134021	-2.89947	0.000236677	0.00672592
ENSMUSG00000032314	Etfa	electron transferring flavoprotein, alpha polypeptide	1794.49	3881.69	2.16246	1.11268	0.000236869	0.00672592
ENSMUSG00000032750	Gab3	growth factor receptor bound protein 2-associated protein 3	86.948	31.3438	0.36776	-1.44316	0.000237241	0.00672592
ENSMUSG00000037306	Man1c1	mannosidase, alpha, class 1C, member 1	1156.21	552.678	0.478461	-1.06353	0.000237396	0.00672592
ENSMUSG00000092500	Gm20400	predicted gene 20400	0	10.5226	11.5226	3.52639	0.000237764	0.00672592
ENSMUSG00000032440	Tgfbr2	transforming growth factor, beta receptor II	6213.34	3006.42	0.483948	-1.04707	0.000237914	0.00672592
ENSMUSG00000062908	Acadm	acyl-Coenzyme A dehydrogenase, medium chain	2479.89	6193.97	2.49707	1.32024	0.000238107	0.00672592
ENSMUSG00000032204	Aqp9	aquaporin 9	48.7389	14.1881	0.305356	-1.71143	0.00024196	0.00681352
ENSMUSG00000036768	Kif15	kinesin family member 15	93.2216	36.5145	0.398152	-1.32861	0.00024204	0.00681352
ENSMUSG00000048865	Arhgap30	Rho GTPase activating protein 30	35.2591	5.81676	0.188002	-2.41118	0.000242296	0.00681352
ENSMUSG00000051212	Gpr183	G protein-coupled receptor 183	1088.87	488.137	0.448804	-1.15584	0.000242588	0.00681352
ENSMUSG00000006818	Sod2	superoxide dismutase 2, mitochondrial	1913.41	4042.11	2.11193	1.07856	0.000243345	0.00682507
ENSMUSG00000026315	Serpinb8	serine (or cysteine) peptidase inhibitor, clade B, member 8	596.136	293.919	0.493889	-1.01774	0.000243748	0.00682667
ENSMUSG00000006411	Nectin4	nectin cell adhesion molecule 4	427.641	207.548	0.486533	-1.03939	0.000244777	0.00684579
ENSMUSG00000057143	Trim12c	tripartite motif-containing 12C	607.022	284.783	0.47002	-1.0892	0.000247511	0.00691247
ENSMUSG00000040061	Plcb2	phospholipase C, beta 2	1716.57	784.491	0.457327	-1.1287	0.00024909	0.00694673
ENSMUSG00000028470	Hint2	histidine triad nucleotide binding protein 2	378.417	1505.64	3.97093	1.98948	0.000255181	0.00710655
ENSMUSG00000030688	Stard10	START domain containing 10	997.998	4013.56	4.01858	2.00669	0.000256127	0.00712286
ENSMUSG00000032047	Acat1	acetyl-Coenzyme A acetyltransferase 1	3281.71	7831.5	2.38599	1.25459	0.000258728	0.00718506
ENSMUSG00000030246	Ldhb	lactate dehydrogenase B	10449.8	22263.5	2.1304	1.09113	0.000261422	0.0072497
ENSMUSG00000096727	Psmb9	proteasome (prosome, macropain) subunit, beta type 9 (large multifunctional peptidase 2)	1165.31	583.31	0.50099	-0.997146	0.000262268	0.00726296
ENSMUSG00000029632	Ndufa4	NADH dehydrogenase (ubiquinone) 1 alpha subcomplex, 4	2419.08	5181.22	2.14134	1.09851	0.000263844	0.00729636
ENSMUSG00000019689	Fmc1	formation of mitochondrial complex V assembly factor 1	310.535	678.177	2.1801	1.12439	0.00026426	0.00729765
ENSMUSG00000006281	Tep1	telomerase associated protein 1	2867.41	1403.22	0.489547	-1.03048	0.000266135	0.00733916
ENSMUSG00000048782	Insc	inscuteable homolog (Drosophila)	3.649	77.9232	16.9764	4.08546	0.000266881	0.00734946
ENSMUSG00000039063	Echdc3	enoyl Coenzyme A hydratase domain containing 3	163.73	368.71	2.24434	1.16629	0.000269094	0.00739097
ENSMUSG00000086868	Gm15883	predicted gene 15883	18.4742	228.306	11.7749	3.55764	0.000269137	0.00739097
ENSMUSG00000025731	Mettl26	methyltransferase like 26	505.939	1897.11	3.74426	1.90468	0.000270076	0.00740645
ENSMUSG00000044502	Bod1	biorientation of chromosomes in cell division 1	646.61	1391.74	2.15059	1.10473	0.000270718	0.00741376
ENSMUSG00000057614	Gnai1	guanine nucleotide binding protein (G protein), alpha inhibiting 1	294.672	706.72	2.3936	1.25918	0.000272115	0.00744171
ENSMUSG00000032387	Rbpms2	RNA binding protein with multiple splicing 2	297.113	1486.78	4.99064	2.31923	0.000275409	0.00752138
ENSMUSG00000052698	Tln2	talin 2	945.632	1997.83	2.11152	1.07828	0.000276298	0.00753523
ENSMUSG00000026656	Fcgr2b	Fc receptor, IgG, low affinity IIb	7507.7	3717.93	0.495282	-1.01368	0.000277526	0.00755827
ENSMUSG00000078439	Smim24	small integral membrane protein 24	253.906	1020.3	4.00659	2.00238	0.000279592	0.00760406
ENSMUSG00000029482	Aacs	acetoacetyl-CoA synthetase	469.907	1040.78	2.21228	1.14554	0.000280281	0.00761232
ENSMUSG00000089876	Tmem102	transmembrane protein 102	97.008	236.851	2.42685	1.27908	0.000281075	0.0076234
ENSMUSG00000021423	Ly86	lymphocyte antigen 86	3865.3	1811.54	0.468806	-1.09294	0.000282067	0.0076398
ENSMUSG00000031378	Abcd1	ATP-binding cassette, sub-family D (ALD), member 1	1776.33	865.595	0.487584	-1.03628	0.000283242	0.00765597
ENSMUSG00000021880	Rnase6	ribonuclease, RNase A family, 6	698.153	308.768	0.443061	-1.17442	0.000283815	0.00765597
ENSMUSG00000030745	Il21r	interleukin 21 receptor	1360.57	669.306	0.492305	-1.02238	0.000283827	0.00765597
ENSMUSG00000035208	Slfn8	schlafen 8	1632.73	523.673	0.32115	-1.63868	0.000285068	0.00767894
ENSMUSG00000034349	Smc4	structural maintenance of chromosomes 4	959.136	448.802	0.468478	-1.09395	0.000286742	0.00771351
ENSMUSG00000027848	Olfml3	olfactomedin-like 3	303.413	123.589	0.409277	-1.28885	0.000288027	0.00772529
ENSMUSG00000054115	Skp2	S-phase kinase-associated protein 2 (p45)	257.071	118.133	0.46163	-1.11519	0.000288261	0.00772529
ENSMUSG00000081143	Gm15823	predicted gene 15823	4.74487	44.0341	7.83901	2.97067	0.000288868	0.00772529
ENSMUSG00000034785	Dio1	deiodinase, iodothyronine, type I	20.4411	72.9673	3.44979	1.78651	0.000289272	0.00772529
ENSMUSG00000055538	Zcchc24	zinc finger, CCHC domain containing 24	739.695	342.127	0.46325	-1.11014	0.000289709	0.00772529
ENSMUSG00000041757	Plekha6	pleckstrin homology domain containing, family A member 6	973.854	2239.49	2.29828	1.20056	0.000289847	0.00772529
ENSMUSG00000054618	Gm9951	predicted gene 9951	8.04612	71.8294	8.0509	3.00915	0.000289918	0.00772529
ENSMUSG00000003484	Cyp4f18	cytochrome P450, family 4, subfamily f, polypeptide 18	1073.46	520.81	0.485649	-1.04201	0.000291979	0.00776223
ENSMUSG00000049086	Bmyc	brain expressed myelocytomatosis oncogene	95.4851	37.9295	0.403477	-1.30944	0.000292091	0.00776223
ENSMUSG00000070390	Nlrp1b	NLR family, pyrin domain containing 1B	1405.91	541.766	0.385786	-1.37413	0.000292965	0.00777498
ENSMUSG00000041762	Gpr155	G protein-coupled receptor 155	847.967	416.037	0.491228	-1.02553	0.000294628	0.00780864
ENSMUSG00000004266	Ptpn6	protein tyrosine phosphatase, non-receptor type 6	4721.42	2336.7	0.495022	-1.01444	0.000296169	0.00782977
ENSMUSG00000020023	Tmcc3	transmembrane and coiled coil domains 3	1826.99	853.599	0.467508	-1.09694	0.000296219	0.00782977
ENSMUSG00000098370	Gm19541	predicted gene, 19541	3.03891	54.6301	13.7735	3.78383	0.000297382	0.00785002
ENSMUSG00000022265	Ank	progressive ankylosis	847.799	397.285	0.469233	-1.09162	0.000298063	0.00785748
ENSMUSG00000024359	Hspa9	heat shock protein 9	5028.26	10671.8	2.12214	1.08552	0.000300908	0.0079219
ENSMUSG00000034416	Pkd1l2	polycystic kidney disease 1 like 2	40.6676	10.3023	0.271249	-1.88231	0.000301937	0.00792889
ENSMUSG00000043740	B430306N03Rik	RIKEN cDNA B430306N03 gene	451.882	135.09	0.300499	-1.73457	0.000302097	0.00792889
ENSMUSG00000038151	Prdm1	PR domain containing 1, with ZNF domain	683.718	321.687	0.47127	-1.08537	0.000302378	0.00792889
ENSMUSG00000026664	Phyh	phytanoyl-CoA hydroxylase	3377.47	7270.55	2.15232	1.10589	0.000302808	0.00792963
ENSMUSG00000022360	Atad2	ATPase family, AAA domain containing 2	401.416	180.049	0.449905	-1.15231	0.00030323	0.00793016
ENSMUSG00000014313	Cox6c	cytochrome c oxidase subunit VIc	3098.37	6679.86	2.15555	1.10806	0.000304039	0.00794081
ENSMUSG00000061577	Adgrg5	adhesion G protein-coupled receptor G5	145.908	65.5841	0.453237	-1.14166	0.000305235	0.00796151
ENSMUSG00000060802	B2m	beta-2 microglobulin	28749.1	14864.5	0.517057	-0.951604	0.000307361	0.00800638
ENSMUSG00000047798	Cd300lf	CD300 molecule like family member F	693.903	312.257	0.450792	-1.14946	0.000309597	0.00805402
ENSMUSG00000022354	Ndufb9	NADH dehydrogenase (ubiquinone) 1 beta subcomplex, 9	2007.99	4324.25	2.15295	1.10631	0.000312062	0.00810746
ENSMUSG00000063506	Arhgap22	Rho GTPase activating protein 22	331.849	151.656	0.458634	-1.12458	0.000312629	0.00811151
ENSMUSG00000023169	Slc38a1	solute carrier family 38, member 1	871.032	393.762	0.452692	-1.1434	0.000313503	0.00812352
ENSMUSG00000022571	Pycrl	pyrroline-5-carboxylate reductase-like	254.879	550.235	2.15428	1.10721	0.000314427	0.00813677
ENSMUSG00000059791	Nrm	nurim (nuclear envelope membrane protein)	390.253	176.841	0.454541	-1.13752	0.000315874	0.00816352
ENSMUSG00000034438	Gbp8	guanylate-binding protein 8	488.473	233.114	0.478297	-1.06402	0.000316301	0.00816388
ENSMUSG00000030739	Myh14	myosin, heavy polypeptide 14	203.705	458.154	2.243	1.16543	0.000317577	0.00818612
ENSMUSG00000076618	Ighj4	immunoglobulin heavy joining 4	101.694	36.2869	0.363088	-1.46161	0.000320605	0.00824624
ENSMUSG00000020709	Adap2	ArfGAP with dual PH domains 2	1221.04	588.008	0.481989	-1.05293	0.000320745	0.00824624
ENSMUSG00000036199	Ndufa13	NADH dehydrogenase (ubiquinone) 1 alpha subcomplex, 13	1732.76	3672.13	2.11859	1.08311	0.000322985	0.00828896
ENSMUSG00000006057	Atp5g1	ATP synthase, H+ transporting, mitochondrial F0 complex, subunit C1 (subunit 9)	2145.96	4527.26	2.10915	1.07666	0.000323246	0.00828896
ENSMUSG00000024542	Cep192	centrosomal protein 192	646.611	300.019	0.464814	-1.10527	0.000330656	0.00846798
ENSMUSG00000021262	Evl	Ena-vasodilator stimulated phosphoprotein	1065.38	516.776	0.485547	-1.04232	0.000331985	0.00849099
ENSMUSG00000073980	Gm9574	predicted gene 9574	28.7952	6.74523	0.259949	-1.9437	0.000334565	0.00854591
ENSMUSG00000030474	Siglece	sialic acid binding Ig-like lectin E	2082.57	980.222	0.470932	-1.08641	0.000336038	0.00857245
ENSMUSG00000003283	Hck	hemopoietic cell kinase	3156.64	1589.26	0.503623	-0.989583	0.000336478	0.00857258
ENSMUSG00000048922	Cdca2	cell division cycle associated 2	59.6737	17.89	0.311337	-1.68345	0.000337332	0.0085816
ENSMUSG00000006315	Tmem147	transmembrane protein 147	783.232	1655.98	2.11287	1.07921	0.000338084	0.0085816
ENSMUSG00000036256	Igfbp7	insulin-like growth factor binding protein 7	5475.89	11553.9	2.10976	1.07708	0.00033847	0.0085816
ENSMUSG00000051504	Siglech	sialic acid binding Ig-like lectin H	92.0709	36.3704	0.401526	-1.31644	0.00033857	0.0085816
ENSMUSG00000042759	Apobr	apolipoprotein B receptor	1214.3	512.056	0.422163	-1.24413	0.000339822	0.00860024
ENSMUSG00000005087	Cd44	CD44 antigen	2404.53	1097.19	0.456528	-1.13122	0.00034028	0.00860024
ENSMUSG00000075415	Fnbp1	formin binding protein 1	5716.32	2827.22	0.494677	-1.01544	0.000340612	0.00860024
ENSMUSG00000103367	Gm38158	predicted gene, 38158	154.154	65.067	0.425816	-1.2317	0.000341169	0.00860329
ENSMUSG00000030869	Ndufab1	NADH dehydrogenase (ubiquinone) 1, alpha/beta subcomplex, 1	1134.82	2337.5	2.05886	1.04185	0.000342123	0.00861636
ENSMUSG00000036932	Aifm1	apoptosis-inducing factor, mitochondrion-associated 1	901.984	1912.72	2.11932	1.0836	0.000343881	0.00864959
ENSMUSG00000010142	Tnfrsf13b	tumor necrosis factor receptor superfamily, member 13b	674.144	276.053	0.410361	-1.28504	0.000344676	0.00865775
ENSMUSG00000031506	Ptpn7	protein tyrosine phosphatase, non-receptor type 7	486.983	225.914	0.465003	-1.10469	0.000345278	0.00865775
ENSMUSG00000085591	Gm13479	predicted gene 13479	36.2761	9.16634	0.272731	-1.87445	0.000345521	0.00865775
ENSMUSG00000024059	Clip4	CAP-GLY domain containing linker protein family, member 4	39.5912	196.943	4.87649	2.28584	0.000349573	0.00874818
ENSMUSG00000037725	Ckap2	cytoskeleton associated protein 2	69.3824	18.9577	0.283561	-1.81827	0.000352513	0.00880708
ENSMUSG00000028572	Hook1	hook microtubule tethering protein 1	423.868	880.052	2.07371	1.05221	0.000352818	0.00880708
ENSMUSG00000022235	Cmbl	carboxymethylenebutenolidase-like (Pseudomonas)	246.077	1681.23	6.80854	2.76735	0.000353598	0.0088154
ENSMUSG00000026657	Frmd4a	FERM domain containing 4A	1384.53	644.876	0.466157	-1.10111	0.000354654	0.00883058
ENSMUSG00000079057	Cyp4v3	cytochrome P450, family 4, subfamily v, polypeptide 3	986.602	488.318	0.495461	-1.01316	0.000355634	0.00884383
ENSMUSG00000000682	Cd52	CD52 antigen	3870.19	1951.09	0.504261	-0.987758	0.000356134	0.00884512
ENSMUSG00000026895	Ndufa8	NADH dehydrogenase (ubiquinone) 1 alpha subcomplex, 8	1101.4	2330.33	2.11477	1.0805	0.000357506	0.00886803
ENSMUSG00000020072	Pbld2	phenazine biosynthesis-like protein domain containing 2	702.631	2773.75	3.94347	1.97947	0.000357967	0.00886832
ENSMUSG00000031782	Coq9	coenzyme Q9	1100.35	2323.22	2.11034	1.07748	0.000358476	0.00886982
ENSMUSG00000030301	Ccdc91	coiled-coil domain containing 91	303.781	646.692	2.1251	1.08753	0.000359819	0.00889191
ENSMUSG00000005681	Apoa2	apolipoprotein A-II	9.47601	39.8287	3.89735	1.96249	0.00036101	0.00891017
ENSMUSG00000015968	Cacna1d	calcium channel, voltage-dependent, L type, alpha 1D subunit	464.219	222.808	0.481082	-1.05565	0.000363887	0.00896451
ENSMUSG00000073490	Ifi207	interferon activated gene 207	4867.38	1991.17	0.409205	-1.2891	0.00036412	0.00896451
ENSMUSG00000075010	AW112010	expressed sequence AW112010	780.719	360.187	0.462043	-1.1139	0.000366453	0.00901073
ENSMUSG00000026383	Epb41l5	erythrocyte membrane protein band 4.1 like 5	461.075	1015.53	2.19992	1.13745	0.000367644	0.00902877
ENSMUSG00000066800	Rnasel	ribonuclease L (2', 5'-oligoisoadenylate synthetase-dependent)	575.336	270.552	0.471171	-1.08568	0.000369047	0.00905198
ENSMUSG00000038302	Lace1	lactation elevated 1	220.377	483.134	2.18692	1.1289	0.000369517	0.00905224
ENSMUSG00000034203	Chchd4	coiled-coil-helix-coiled-coil-helix domain containing 4	267.058	585.052	2.18629	1.12848	0.000370797	0.00906312
ENSMUSG00000032418	Me1	malic enzyme 1, NADP(+)-dependent, cytosolic	540.374	2984.29	5.51428	2.46317	0.000370879	0.00906312
ENSMUSG00000018507	Trpv2	transient receptor potential cation channel, subfamily V, member 2	935.172	458.608	0.490944	-1.02637	0.000371908	0.00907705
ENSMUSG00000012519	Mlkl	mixed lineage kinase domain-like	203.449	78.3659	0.388194	-1.36515	0.000373834	0.00911277
ENSMUSG00000027332	Ivd	isovaleryl coenzyme A dehydrogenase	2368.67	5557.13	2.34553	1.22991	0.000376339	0.00915129
ENSMUSG00000074305	Peak1	pseudopodium-enriched atypical kinase 1	941.916	448.98	0.477222	-1.06727	0.000376341	0.00915129
ENSMUSG00000027878	Notch2	notch 2	3446.94	1659.53	0.481602	-1.05409	0.000377516	0.00916857
ENSMUSG00000031907	Zfp90	zinc finger protein 90	77.4916	27.1836	0.359065	-1.47768	0.000378502	0.00917071
ENSMUSG00000038462	Uqcrfs1	ubiquinol-cytochrome c reductase, Rieske iron-sulfur polypeptide 1	2503.79	5265.08	2.10241	1.07204	0.000378925	0.00917071
ENSMUSG00000027508	Pag1	phosphoprotein associated with glycosphingolipid microdomains 1	762.426	361.76	0.475174	-1.07347	0.000378997	0.00917071
ENSMUSG00000094787	Ighv1-54	immunoglobulin heavy variable V1-54	114.632	17.8056	0.162634	-2.6203	0.000380638	0.00919914
ENSMUSG00000024558	Mapk4	mitogen-activated protein kinase 4	158.12	500.751	3.1533	1.65686	0.000381592	0.00921093
ENSMUSG00000034998	Foxn2	forkhead box N2	814.891	380.554	0.467653	-1.09649	0.000383717	0.00925091
ENSMUSG00000020437	Myo1g	myosin IG	2969.19	1386.24	0.467055	-1.09834	0.000384962	0.00926328
ENSMUSG00000040048	Ndufb10	NADH dehydrogenase (ubiquinone) 1 beta subcomplex, 10	1643.05	3509.38	2.1352	1.09437	0.000385451	0.00926328
ENSMUSG00000000753	Serpinf1	serine (or cysteine) peptidase inhibitor, clade F, member 1	618.621	241.063	0.390663	-1.356	0.000385637	0.00926328
ENSMUSG00000052331	Ankrd44	ankyrin repeat domain 44	1747.08	847.21	0.485224	-1.04328	0.000386733	0.00927831
ENSMUSG00000001663	Gstt1	glutathione S-transferase, theta 1	1296.72	2705.09	2.08527	1.06023	0.000392029	0.00939394
ENSMUSG00000051359	Ncald	neurocalcin delta	154.911	345.88	2.22486	1.15371	0.000393653	0.00940103
ENSMUSG00000032105	Pdzd3	PDZ domain containing 3	168.42	1298.52	7.67039	2.9393	0.000394272	0.00940103
ENSMUSG00000033948	Zswim5	zinc finger SWIM-type containing 5	85.4929	205.707	2.38988	1.25694	0.000394277	0.00940103
ENSMUSG00000029664	Tfpi2	tissue factor pathway inhibitor 2	21.0187	139.386	6.37579	2.6726	0.000394618	0.00940103
ENSMUSG00000015401	Tmem27	transmembrane protein 27	2628.68	12607	4.79452	2.26139	0.000394705	0.00940103
ENSMUSG00000035914	Cd276	CD276 antigen	208.008	84.8493	0.410747	-1.28368	0.000396913	0.00944224
ENSMUSG00000035637	Grhpr	glyoxylate reductase/hydroxypyruvate reductase	357.713	1875.56	5.23137	2.38719	0.000398129	0.00945975
ENSMUSG00000072889	Nfxl1	nuclear transcription factor, X-box binding-like 1	1066.98	483.674	0.453825	-1.13979	0.000399104	0.00947153
ENSMUSG00000026971	Itgb6	integrin beta 6	410.182	1092.19	2.65865	1.41069	0.000400002	0.00948144
ENSMUSG00000026110	Mgat4a	mannoside acetylglucosaminyltransferase 4, isoenzyme A	1453.49	712.673	0.490668	-1.02718	0.000401763	0.00951177
ENSMUSG00000000253	Gmpr	guanosine monophosphate reductase	337.259	945.818	2.79909	1.48496	0.000402965	0.0095288
ENSMUSG00000051344	Plekhm3	pleckstrin homology domain containing, family M, member 3	1128.9	536.507	0.475713	-1.07184	0.000407038	0.00961358
ENSMUSG00000085307	Gm11525	predicted gene 11525	1.73124	17.9963	6.95517	2.79809	0.00040831	0.00962561
ENSMUSG00000023805	Synj2	synaptojanin 2	301.554	140.903	0.469018	-1.09229	0.000408522	0.00962561
ENSMUSG00000041625	Ggact	gamma-glutamylamine cyclotransferase	149.684	529.524	3.52076	1.81589	0.000410814	0.00966478
ENSMUSG00000022484	Hoxc10	homeobox C10	74.2683	231.073	3.08328	1.62447	0.000411543	0.00966478
ENSMUSG00000022901	Cd86	CD86 antigen	2090.14	1057.69	0.506273	-0.982011	0.000411785	0.00966478
ENSMUSG00000036769	Wdr44	WD repeat domain 44	407.726	196.174	0.482412	-1.05166	0.000412142	0.00966478
ENSMUSG00000030677	Kif22	kinesin family member 22	102.628	40.3914	0.399423	-1.32401	0.00041341	0.00968167
ENSMUSG00000030707	Coro1a	coronin, actin binding protein 1A	8722.23	4284.33	0.491255	-1.02546	0.000413843	0.00968167
ENSMUSG00000052117	D630039A03Rik	RIKEN cDNA D630039A03 gene	91.5794	321.045	3.47858	1.7985	0.000415378	0.00970609
ENSMUSG00000028518	Prkaa2	protein kinase, AMP-activated, alpha 2 catalytic subunit	789.214	1715.67	2.17242	1.1193	0.00041857	0.00975789
ENSMUSG00000028085	Gatb	glutamyl-tRNA(Gln) amidotransferase, subunit B	316.299	785.606	2.47907	1.3098	0.00041873	0.00975789
ENSMUSG00000027577	Chrna4	cholinergic receptor, nicotinic, alpha polypeptide 4	486.536	1742.07	3.57527	1.83805	0.000419078	0.00975789
ENSMUSG00000022971	Ifnar2	interferon (alpha and beta) receptor 2	1614.64	813.244	0.503977	-0.988569	0.000424639	0.00987573
ENSMUSG00000026928	Card9	caspase recruitment domain family, member 9	786.441	388.851	0.495086	-1.01425	0.000428317	0.00994955
ENSMUSG00000074419	Gm15448	predicted gene 15448	73.5237	23.8342	0.33324	-1.58537	0.000429352	0.00996188
ENSMUSG00000038252	Ncapd2	non-SMC condensin I complex, subunit D2	519.245	250.17	0.482792	-1.05053	0.000432436	0.0100216
ENSMUSG00000027488	Snta1	syntrophin, acidic 1	411.517	914.349	2.21894	1.14987	0.000436897	0.0101132
ENSMUSG00000102252	Snrpn	small nuclear ribonucleoprotein N	48.5156	120.643	2.45666	1.2967	0.000437598	0.0101175
ENSMUSG00000088609	Gm24187	predicted gene, 24187	50.8346	126.324	2.45635	1.29652	0.000440192	0.0101656
ENSMUSG00000027423	Snx5	sorting nexin 5	7464.4	3859.49	0.517117	-0.951437	0.000441411	0.0101819
ENSMUSG00000040860	Crocc	ciliary rootlet coiled-coil, rootletin	465.009	1052.91	2.26156	1.17732	0.000442548	0.0101916
ENSMUSG00000040990	Sh3kbp1	SH3-domain kinase binding protein 1	1054.56	508.374	0.482561	-1.05122	0.000442868	0.0101916
ENSMUSG00000027601	Mtfr1	mitochondrial fission regulator 1	517.939	1144.69	2.20776	1.14258	0.000443644	0.0101976
ENSMUSG00000034353	Ramp1	receptor (calcitonin) activity modifying protein 1	433.025	198.049	0.458612	-1.12465	0.000444219	0.010199
ENSMUSG00000046207	Pik3r6	phosphoinositide-3-kinase, regulatory subunit 6	461.229	225.723	0.4905	-1.02767	0.000445853	0.0102246
ENSMUSG00000050856	Atp5k	ATP synthase, H+ transporting, mitochondrial F1F0 complex, subunit E	1004.16	2078.61	2.06893	1.04888	0.000449085	0.0102868
ENSMUSG00000028459	Cd72	CD72 antigen	5497.48	2567.31	0.467095	-1.09821	0.000449749	0.0102897
ENSMUSG00000068566	Myadm	myeloid-associated differentiation marker	3636.98	1822.9	0.501348	-0.996115	0.000450315	0.0102897
ENSMUSG00000022821	Hgd	homogentisate 1, 2-dioxygenase	458.281	3547.54	7.72629	2.94978	0.000450867	0.0102897
ENSMUSG00000021876	Rnase4	ribonuclease, RNase A family 4	952.245	478.439	0.502955	-0.991499	0.000451299	0.0102897
ENSMUSG00000040345	Arhgap9	Rho GTPase activating protein 9	1394.41	703.166	0.50463	-0.986701	0.000453351	0.0103128
ENSMUSG00000079491	H2-T10	histocompatibility 2, T region locus 10	346.639	169.735	0.491128	-1.02583	0.000453356	0.0103128
ENSMUSG00000024953	Prdx5	peroxiredoxin 5	5909.11	14537	2.45985	1.29857	0.000454395	0.0103211
ENSMUSG00000022551	Cyc1	cytochrome c-1	2833.07	5821.4	2.05443	1.03874	0.000456023	0.0103211
ENSMUSG00000032081	Apoc3	apolipoprotein C-III	3.83551	24.3703	5.24667	2.3914	0.000456285	0.0103211
ENSMUSG00000021508	Cxcl14	chemokine (C-X-C motif) ligand 14	256.344	99.1658	0.389229	-1.36131	0.000456472	0.0103211
ENSMUSG00000034285	Nipsnap1	nipsnap homolog 1 (C. elegans)	469.786	1703.65	3.62085	1.85633	0.000456566	0.0103211
ENSMUSG00000039531	Zufsp	zinc finger with UFM1-specific peptidase domain	482.564	241.029	0.50051	-0.998529	0.000456856	0.0103211
ENSMUSG00000022469	Rapgef3	Rap guanine nucleotide exchange factor (GEF) 3	1002.01	2056.58	2.05141	1.03662	0.000457505	0.0103239
ENSMUSG00000026222	Sp100	nuclear antigen Sp100	3473.25	1366.34	0.393564	-1.34533	0.000459859	0.01036
ENSMUSG00000103869	Gm37420	predicted gene, 37420	13.2052	1.03309	0.143123	-2.80467	0.000460155	0.01036
ENSMUSG00000089722	Cd300ld5	CD300 molecule like family member D5	76.3046	27.5288	0.369044	-1.43814	0.000468503	0.0105203
ENSMUSG00000033220	Rac2	RAS-related C3 botulinum substrate 2	3259.83	1615.43	0.495712	-1.01243	0.000468609	0.0105203
ENSMUSG00000022613	Miox	myo-inositol oxygenase	3019.94	22818.2	7.55367	2.91718	0.000469229	0.0105203
ENSMUSG00000019773	Fbxo5	F-box protein 5	122.107	50.2332	0.416168	-1.26476	0.000469838	0.0105203
ENSMUSG00000015224	Cyp2j9	cytochrome P450, family 2, subfamily j, polypeptide 9	56.7635	247.593	4.30364	2.10556	0.000469938	0.0105203
ENSMUSG00000000416	Cttnbp2	cortactin binding protein 2	163.962	348.089	2.11618	1.08146	0.000470748	0.0105265
ENSMUSG00000041707	1810011H11Rik	RIKEN cDNA 1810011H11 gene	490.287	198.753	0.40659	-1.29835	0.000471699	0.0105359
ENSMUSG00000028528	Dnajc6	DnaJ heat shock protein family (Hsp40) member C6	120.982	293.194	2.41177	1.27009	0.000473443	0.0105629
ENSMUSG00000003882	Il7r	interleukin 7 receptor	164.13	49.136	0.303616	-1.71968	0.000475339	0.0105932
ENSMUSG00000096107	Gm16505	predicted gene 16505	3.05841	26.0549	6.66638	2.7369	0.000476358	0.0105958
ENSMUSG00000022450	Ndufa6	NADH dehydrogenase (ubiquinone) 1 alpha subcomplex, 6 (B14)	1184.7	2490.67	2.10144	1.07138	0.000476527	0.0105958
ENSMUSG00000009894	Snap47	synaptosomal-associated protein, 47	386.954	803.137	2.07277	1.05156	0.000477085	0.0105962
ENSMUSG00000038459	Abhd17c	abhydrolase domain containing 17C	878.718	1809.14	2.05764	1.04099	0.000483137	0.0107186
ENSMUSG00000013539	Tango2	transport and golgi organization 2	376.323	818.576	2.17208	1.11908	0.000485327	0.0107551
ENSMUSG00000041390	Mdfic	MyoD family inhibitor domain containing	1113.44	570.485	0.512802	-0.963525	0.000486836	0.0107663
ENSMUSG00000058715	Fcer1g	Fc receptor, IgE, high affinity I, gamma polypeptide	6505.33	3474.75	0.534211	-0.904519	0.000486924	0.0107663
ENSMUSG00000003072	Atp5d	ATP synthase, H+ transporting, mitochondrial F1 complex, delta subunit	3208.65	6538.47	2.03744	1.02676	0.000487501	0.0107668
ENSMUSG00000089753	Cd300ld2	CD300 molecule like family member D2	58.4773	19.1012	0.337964	-1.56506	0.000488492	0.0107668
ENSMUSG00000030159	Clec1b	C-type lectin domain family 1, member b	377.301	143.153	0.381054	-1.39193	0.000488756	0.0107668
ENSMUSG00000034641	Cd300ld	CD300 molecule like family member d	2420.41	1221.03	0.504677	-0.986568	0.000489129	0.0107668
ENSMUSG00000037572	Wdhd1	WD repeat and HMG-box DNA binding protein 1	244.636	114.337	0.469543	-1.09067	0.00049096	0.0107951
ENSMUSG00000027715	Ccna2	cyclin A2	129.273	56.1725	0.438868	-1.18814	0.000492205	0.0108104
ENSMUSG00000031482	Slc25a15	solute carrier family 25 (mitochondrial carrier ornithine transporter), member 15	440.071	2071.26	4.69825	2.23212	0.000493483	0.0108159
ENSMUSG00000020051	Pah	phenylalanine hydroxylase	2122.05	8618.64	4.06002	2.02149	0.00049355	0.0108159
ENSMUSG00000026032	Ndufb3	NADH dehydrogenase (ubiquinone) 1 beta subcomplex 3	644.833	1369.71	2.12239	1.08569	0.000494252	0.0108193
ENSMUSG00000044813	Shb	src homology 2 domain-containing transforming protein B	325.505	787.872	2.41611	1.27268	0.000495746	0.0108285
ENSMUSG00000057880	Abat	4-aminobutyrate aminotransferase	1108.54	4068.66	3.66788	1.87495	0.000496525	0.0108285
ENSMUSG00000030410	Dmwd	dystrophia myotonica-containing WD repeat motif	288.916	624.285	2.15678	1.10888	0.000496529	0.0108285
ENSMUSG00000038298	Pdzk1	PDZ domain containing 1	417.43	3220.19	7.69827	2.94453	0.000496866	0.0108285
ENSMUSG00000028013	Ppa2	pyrophosphatase (inorganic) 2	669.166	1922.68	2.87046	1.52128	0.000497572	0.0108319
ENSMUSG00000037913	Tmem156	transmembrane protein 156	67.1357	23.0299	0.352676	-1.50358	0.000504916	0.0109797
ENSMUSG00000024038	Ndufv3	NADH dehydrogenase (ubiquinone) flavoprotein 3	1045.6	2189.34	2.09282	1.06545	0.000505827	0.0109874
ENSMUSG00000022973	Synj1	synaptojanin 1	2127.25	1069.38	0.50294	-0.991542	0.00050639	0.0109875
ENSMUSG00000051726	Kcnf1	potassium voltage-gated channel, subfamily F, member 1	0.796602	13.3494	7.98697	2.99765	0.000506943	0.0109875
ENSMUSG00000031328	Flna	filamin, alpha	14777.5	7003.85	0.47399	-1.07707	0.000512336	0.0110922
ENSMUSG00000020775	Mrpl38	mitochondrial ribosomal protein L38	496.434	1019.28	2.05109	1.03639	0.00051299	0.0110942
ENSMUSG00000055632	Hmcn2	hemicentin 2	63.57	154.808	2.41302	1.27084	0.000513621	0.0110957
ENSMUSG00000032724	Abtb2	ankyrin repeat and BTB (POZ) domain containing 2	128.684	282.43	2.18555	1.12799	0.000515928	0.0111333
ENSMUSG00000014294	Ndufa2	NADH dehydrogenase (ubiquinone) 1 alpha subcomplex, 2	931.171	1962.5	2.10637	1.07476	0.000518504	0.0111767
ENSMUSG00000048186	Bend7	BEN domain containing 7	112.196	258.231	2.29011	1.19542	0.000523224	0.0112661
ENSMUSG00000085214			178.172	1127.56	6.29876	2.65507	0.000526094	0.01129
ENSMUSG00000029373	Pf4	platelet factor 4	536.811	269.925	0.503755	-0.989205	0.000526099	0.01129
ENSMUSG00000020901	Pik3r5	phosphoinositide-3-kinase, regulatory subunit 5, p101	1311.76	625.367	0.477137	-1.06752	0.000526437	0.01129
ENSMUSG00000022956	Atp5o	ATP synthase, H+ transporting, mitochondrial F1 complex, O subunit	2266.09	4665.21	2.05823	1.04141	0.000526619	0.01129
ENSMUSG00000037916	Ndufv1	NADH dehydrogenase (ubiquinone) flavoprotein 1	2494.96	5105.76	2.04601	1.03281	0.000529339	0.011336
ENSMUSG00000048387	Osr1	odd-skipped related 1 (Drosophila)	4.87137	25.3195	4.48269	2.16436	0.000535818	0.0114623
ENSMUSG00000096606	Tpbgl	trophoblast glycoprotein-like	148.268	63.4529	0.431793	-1.21159	0.000537098	0.0114773
ENSMUSG00000071311	Gpr31b	G protein-coupled receptor 31, D17Leh66b region	67.8826	24.757	0.373926	-1.41918	0.000538176	0.0114879
ENSMUSG00000022436	Sh3bp1	SH3-domain binding protein 1	1880.59	943.934	0.502198	-0.993671	0.000543859	0.0115966
ENSMUSG00000038860	Garnl3	GTPase activating RANGAP domain-like 3	102.084	42.8677	0.425553	-1.23259	0.000546028	0.0116303
ENSMUSG00000028167	Bdh2	3-hydroxybutyrate dehydrogenase, type 2	307.314	2393.95	7.7679	2.95753	0.000547783	0.0116521
ENSMUSG00000025868	Higd2a	HIG1 domain family, member 2A	889.643	1841.77	2.06904	1.04896	0.00054823	0.0116521
ENSMUSG00000028874	Fgr	FGR proto-oncogene, Src family tyrosine kinase	1949.65	792.417	0.406744	-1.29781	0.000549556	0.0116571
ENSMUSG00000020803	Txndc17	thioredoxin domain containing 17	909.173	1883.23	2.07019	1.04976	0.000549837	0.0116571
ENSMUSG00000018677	Slc25a39	solute carrier family 25, member 39	2576.85	7706.31	2.98982	1.58006	0.000550235	0.0116571
ENSMUSG00000044092	C130050O18Rik	RIKEN cDNA C130050O18 gene	203.139	85.3084	0.422792	-1.24198	0.000551535	0.0116721
ENSMUSG00000046031	Fam26f	family with sequence similarity 26, member F	281.337	132.151	0.471604	-1.08435	0.000552489	0.0116798
ENSMUSG00000019929	Dcn	decorin	206.514	78.1726	0.381529	-1.39014	0.000554567	0.0116988
ENSMUSG00000017386	Traf4	TNF receptor associated factor 4	530.61	1167.38	2.19781	1.13607	0.000554573	0.0116988
ENSMUSG00000002458	Rgs19	regulator of G-protein signaling 19	749.097	360.874	0.482437	-1.05159	0.000558169	0.0117621
ENSMUSG00000045165	AI467606	expressed sequence AI467606	464.026	211.465	0.456889	-1.13008	0.000559687	0.0117815
ENSMUSG00000092060	Bend4	BEN domain containing 4	170.94	72.8443	0.429478	-1.21934	0.000562286	0.0118198
ENSMUSG00000024791	Cdca5	cell division cycle associated 5	51.3874	15.8748	0.322115	-1.63435	0.000562703	0.0118198
ENSMUSG00000019906	Lin7a	lin-7 homolog A (C. elegans)	16.5001	55.554	3.23163	1.69226	0.000563346	0.0118207
ENSMUSG00000065947	mt-Nd4l	mitochondrially encoded NADH dehydrogenase 4L	4316.23	706.075	0.16378	-2.61017	0.00056436	0.0118294
ENSMUSG00000022987	Zfp641	zinc finger protein 641	77.96	200.627	2.55353	1.35249	0.000566412	0.0118598
ENSMUSG00000000244	Tspan32	tetraspanin 32	336.366	156.154	0.465826	-1.10214	0.000570074	0.0119239
ENSMUSG00000032712	2810474O19Rik	RIKEN cDNA 2810474O19 gene	1643.32	839.714	0.511283	-0.967807	0.000570871	0.0119279
ENSMUSG00000029189	Sel1l3	sel-1 suppressor of lin-12-like 3 (C. elegans)	96.299	676.848	6.96665	2.80046	0.000571576	0.01193
ENSMUSG00000027887	Sypl2	synaptophysin-like 2	91.5275	529.574	5.73423	2.5196	0.000574325	0.0119747
ENSMUSG00000021868	Ppif	peptidylprolyl isomerase F (cyclophilin F)	469.613	961.546	2.0453	1.03231	0.000577598	0.0120302
ENSMUSG00000047728	BC025446	cDNA sequence BC025446	51.83	342.032	6.49312	2.69891	0.000582319	0.0121115
ENSMUSG00000036246	Gmip	Gem-interacting protein	2823.08	1444.59	0.511881	-0.966119	0.000583014	0.0121115
ENSMUSG00000047067	Dusp28	dual specificity phosphatase 28	96.1112	220.439	2.28026	1.1892	0.000583341	0.0121115
ENSMUSG00000046814	Gchfr	GTP cyclohydrolase I feedback regulator	33.4859	145.686	4.25349	2.08865	0.000586417	0.0121626
ENSMUSG00000028885	Smpdl3b	sphingomyelin phosphodiesterase, acid-like 3B	670.078	336.047	0.502248	-0.993529	0.000593493	0.012293
ENSMUSG00000069733	Ube2u	ubiquitin-conjugating enzyme E2U (putative)	12.7816	68.8062	5.06516	2.34061	0.000594622	0.012293
ENSMUSG00000039450	Dcxr	dicarbonyl L-xylulose reductase	596.045	2027.29	3.39722	1.76436	0.000594887	0.012293
ENSMUSG00000083563	Gm13340	predicted gene 13340	14423	4638.29	0.321637	-1.63649	0.000595195	0.012293
ENSMUSG00000035455	Fignl1	fidgetin-like 1	69.9903	24.6819	0.361767	-1.46687	0.000597211	0.0123148
ENSMUSG00000025314	Ptprj	protein tyrosine phosphatase, receptor type, J	4855.16	2431.81	0.500973	-0.997195	0.000597495	0.0123148
ENSMUSG00000000088	Cox5a	cytochrome c oxidase subunit Va	710.13	1462.62	2.05816	1.04135	0.000598762	0.012328
ENSMUSG00000042167	Papd4	PAP associated domain containing 4	1042.16	520.772	0.500185	-0.999467	0.00059987	0.0123379
ENSMUSG00000079625	Tm4sf19	transmembrane 4 L six family member 19	36.9159	8.84323	0.259607	-1.9456	0.000601091	0.0123502
ENSMUSG00000026360	Rgs2	regulator of G-protein signaling 2	5652.41	2520.58	0.446028	-1.1648	0.000603819	0.0123933
ENSMUSG00000032014	Oaf	out at first homolog	181.748	400.94	2.19942	1.13712	0.000604507	0.0123946
ENSMUSG00000056888	Glipr1	GLI pathogenesis-related 1 (glioma)	819.963	406.492	0.496359	-1.01054	0.000605889	0.01241
ENSMUSG00000054474	Thnsl2	threonine synthase-like 2 (bacterial)	417.805	2502.96	5.97882	2.57986	0.000606794	0.0124157
ENSMUSG00000005470	Asf1b	anti-silencing function 1B histone chaperone	115.412	50.4569	0.442024	-1.1778	0.000608497	0.0124264
ENSMUSG00000034159	2310007B03Rik	RIKEN cDNA 2310007B03 gene	1.99151	32.1794	11.0912	3.47134	0.000608576	0.0124264
ENSMUSG00000055013	Agap1	ArfGAP with GTPase domain, ankyrin repeat and PH domain 1	430.559	900.617	2.08921	1.06296	0.000614564	0.0125357
ENSMUSG00000015016	Acsf3	acyl-CoA synthetase family member 3	382.514	820.014	2.14076	1.09813	0.000617028	0.012573
ENSMUSG00000058093	Zfp729b	zinc finger protein 729b	340.036	160.3	0.47297	-1.08018	0.000617783	0.0125754
ENSMUSG00000039206	Daglb	diacylglycerol lipase, beta	901.302	461.167	0.512208	-0.965198	0.000620648	0.0126207
ENSMUSG00000040181	Fmo1	flavin containing monooxygenase 1	755.985	4674.99	6.17712	2.62693	0.00062211	0.0126374
ENSMUSG00000070873	Lilra5	leukocyte immunoglobulin-like receptor, subfamily A (with TM domain), member 5	2864.48	1370.9	0.478767	-1.06261	0.000623048	0.0126435
ENSMUSG00000038745	Nlrp6	NLR family, pyrin domain containing 6	193.659	1893.46	9.7322	3.28277	0.000626772	0.012706
ENSMUSG00000035711	Dok3	docking protein 3	2209.38	1127.78	0.510672	-0.969532	0.000627918	0.0127161
ENSMUSG00000032528	Vipr1	vasoactive intestinal peptide receptor 1	139.225	57.3338	0.416	-1.26534	0.000628881	0.012718
ENSMUSG00000021552	Gkap1	G kinase anchoring protein 1	225.588	559.378	2.47312	1.30633	0.000629297	0.012718
ENSMUSG00000029674	Limk1	LIM-domain containing, protein kinase	552.701	275.067	0.498586	-1.00409	0.000630077	0.0127207
ENSMUSG00000019737	Syne4	spectrin repeat containing, nuclear envelope family member 4	94.4304	484.495	5.08742	2.34693	0.000634296	0.0127928
ENSMUSG00000107320	Gm42549	predicted gene 42549	31.1236	6.66558	0.238628	-2.06717	0.000636767	0.0128158
ENSMUSG00000062743	Zfp677	zinc finger protein 677	168.011	76.6248	0.459288	-1.12253	0.000637265	0.0128158
ENSMUSG00000038227	Hoxa9	homeobox A9	128.475	359.284	2.78265	1.47646	0.000637382	0.0128158
ENSMUSG00000002661	Alkbh7	alkB homolog 7	128.264	288.574	2.24018	1.16361	0.000638645	0.0128208
ENSMUSG00000074785	Plxnc1	plexin C1	751.826	345.507	0.460275	-1.11943	0.000639463	0.0128208
ENSMUSG00000029053	Prkcz	protein kinase C, zeta	349.373	1143.98	3.2679	1.70836	0.00063958	0.0128208
ENSMUSG00000019978	Epb41l2	erythrocyte membrane protein band 4.1 like 2	2496.9	1265.46	0.507011	-0.979911	0.000641094	0.0128381
ENSMUSG00000010307	Tmem86a	transmembrane protein 86A	1751.94	829.998	0.47406	-1.07686	0.000642906	0.0128614
ENSMUSG00000031613	Hpgd	hydroxyprostaglandin dehydrogenase 15 (NAD)	2951.32	1516.49	0.513999	-0.960162	0.000648037	0.0129485
ENSMUSG00000074261	Erich4	glutamate rich 4	103.451	748.588	7.17646	2.84327	0.000649008	0.0129485
ENSMUSG00000031885	Cbfb	core binding factor beta	1247.26	608.08	0.487942	-1.03522	0.000650711	0.0129485
ENSMUSG00000040253	Gbp7	guanylate binding protein 7	501.691	248.243	0.495819	-1.01212	0.000650963	0.0129485
ENSMUSG00000019876	Pkib	protein kinase inhibitor beta, cAMP dependent, testis specific	300.957	142.651	0.475733	-1.07178	0.000651409	0.0129485
ENSMUSG00000036594	H2-Aa	histocompatibility 2, class II antigen A, alpha	111058	54338.1	0.48928	-1.03127	0.000651993	0.0129485
ENSMUSG00000042961	Egflam	EGF-like, fibronectin type III and laminin G domains	36.0289	10.8575	0.320223	-1.64285	0.00065215	0.0129485
ENSMUSG00000034595	Ppp1r18	protein phosphatase 1, regulatory subunit 18	2296.67	1173.39	0.511122	-0.96826	0.000652505	0.0129485
ENSMUSG00000034906	Ncaph	non-SMC condensin I complex, subunit H	121.427	51.197	0.426352	-1.22988	0.000653366	0.0129512
ENSMUSG00000089678	Agxt2	alanine-glyoxylate aminotransferase 2	120.453	1063.24	8.76254	3.13135	0.000653953	0.0129512
ENSMUSG00000046668	Cxxc5	CXXC finger 5	840.416	1664.49	1.97939	0.985059	0.000655735	0.0129635
ENSMUSG00000042726	Trafd1	TRAF type zinc finger domain containing 1	2625.37	1400.66	0.533688	-0.905931	0.00065589	0.0129635
ENSMUSG00000022229	Atp12a	ATPase, H+/K+ transporting, nongastric, alpha polypeptide	26.1995	6.24758	0.26646	-1.90801	0.000657428	0.0129809
ENSMUSG00000085541	Gm16010	predicted gene 16010	157.987	345.286	2.17808	1.12306	0.000659036	0.0129906
ENSMUSG00000090069	E430024P14Rik	RIKEN cDNA E430024P14 gene	42.779	12.9189	0.317936	-1.65319	0.000659234	0.0129906
ENSMUSG00000085826	Gm15638	predicted gene 15638	25.217	137.392	5.27872	2.40019	0.000660041	0.0129935
ENSMUSG00000041669	Prima1	proline rich membrane anchor 1	4.77811	56.8362	10.0095	3.3233	0.000661149	0.0129956
ENSMUSG00000051065	Mb21d2	Mab-21 domain containing 2	170.788	354.344	2.0685	1.04859	0.000661464	0.0129956
ENSMUSG00000031214	Ophn1	oligophrenin 1	564.551	280.307	0.497403	-1.00751	0.000663295	0.0130186
ENSMUSG00000026317	Cln8	ceroid-lipofuscinosis, neuronal 8	1349.65	676.604	0.501687	-0.995141	0.000664211	0.0130237
ENSMUSG00000098055	Gm26947	predicted gene, 26947	175.548	75.508	0.433355	-1.20638	0.000666036	0.0130465
ENSMUSG00000034361	Cpne2	copine II	546.482	265.007	0.485874	-1.04135	0.000668221	0.0130763
ENSMUSG00000057722	Lepr	leptin receptor	54.6816	16.3612	0.311794	-1.68134	0.000672876	0.0131544
ENSMUSG00000047678	Gpr82	G protein-coupled receptor 82	16.9142	2.37084	0.188166	-2.40993	0.000674695	0.0131769
ENSMUSG00000026307	Scly	selenocysteine lyase	523.768	1239.86	2.36459	1.24159	0.000677496	0.013207
ENSMUSG00000087211	Lhx1os	LIM homeobox 1, opposite strand	140.078	314.74	2.23806	1.16225	0.000677762	0.013207
ENSMUSG00000103653	Gstp-ps	glutathione S-transferase, pi, pseudogene	275.167	645.075	2.33943	1.22616	0.000678244	0.013207
ENSMUSG00000039131	Gipc2	GIPC PDZ domain containing family, member 2	368.917	1333.69	3.60807	1.85123	0.000680407	0.0132361
ENSMUSG00000032400	Zwilch	zwilch kinetochore protein	75.4913	26.5957	0.360769	-1.47085	0.000686306	0.0133377
ENSMUSG00000020267	Hint1	histidine triad nucleotide binding protein 1	1805.06	4003.36	2.21718	1.14872	0.000693907	0.0134722
ENSMUSG00000053004	Hrh1	histamine receptor H1	165.402	64.2001	0.391822	-1.35173	0.000695639	0.0134835
ENSMUSG00000004508	Gab2	growth factor receptor bound protein 2-associated protein 2	1556.6	817.311	0.525367	-0.928602	0.000695855	0.0134835
ENSMUSG00000048118	Arid4a	AT rich interactive domain 4A (RBP1-like)	1512.7	767.422	0.507645	-0.978107	0.000697246	0.0134889
ENSMUSG00000020053	Igf1	insulin-like growth factor 1	1058.48	530.148	0.501327	-0.996177	0.0006975	0.0134889
ENSMUSG00000024610	Cd74	CD74 antigen (invariant polypeptide of major histocompatibility complex, class II antigen-associated)	211560	104541	0.494144	-1.017	0.000699573	0.0135157
ENSMUSG00000046562	Unc119b	unc-119 lipid binding chaperone B	1036.64	2168.26	2.09057	1.0639	0.000700454	0.0135195
ENSMUSG00000062619	2310039H08Rik	RIKEN cDNA 2310039H08 gene	126.915	328.952	2.57946	1.36707	0.000701816	0.0135326
ENSMUSG00000032246	Calml4	calmodulin-like 4	262.124	1573.24	5.98288	2.58084	0.000704385	0.0135689
ENSMUSG00000036764	Dnajc12	DnaJ heat shock protein family (Hsp40) member C12	282.678	1246.25	4.39671	2.13642	0.000706225	0.0135911
ENSMUSG00000087272	Gm15409	predicted gene 15409	23.2791	82.0482	3.42056	1.77423	0.000707981	0.0136052
ENSMUSG00000030844	Rgs10	regulator of G-protein signalling 10	1910.65	930.402	0.487225	-1.03734	0.00070834	0.0136052
ENSMUSG00000015962	1700016C15Rik	RIKEN cDNA 1700016C15 gene	35.9675	318.884	8.65313	3.11322	0.000712619	0.0136667
ENSMUSG00000028194	Ddah1	dimethylarginine dimethylaminohydrolase 1	505.245	2233.83	4.41452	2.14226	0.000712927	0.0136667
ENSMUSG00000037902	Sirpa	signal-regulatory protein alpha	13320	6854.62	0.514646	-0.958347	0.000713995	0.0136739
ENSMUSG00000004677	Myo9b	myosin IXb	3541.41	1802.26	0.509049	-0.974125	0.000715947	0.013698
ENSMUSG00000023019	Gpd1	glycerol-3-phosphate dehydrogenase 1 (soluble)	438.182	2597.82	5.9174	2.56496	0.000718508	0.0137236
ENSMUSG00000030966	Trim21	tripartite motif-containing 21	439.994	219.453	0.499901	-1.00028	0.000718673	0.0137236
ENSMUSG00000061808	Ttr	transthyretin	110.787	355.658	3.19053	1.67379	0.00072025	0.0137404
ENSMUSG00000020153	Ndufs7	NADH dehydrogenase (ubiquinone) Fe-S protein 7	1132.55	2308.38	2.0373	1.02665	0.000721814	0.013757
ENSMUSG00000020134	Peli1	pellino 1	1323.94	691.526	0.522684	-0.935989	0.000722921	0.0137636
ENSMUSG00000022629	Kif21a	kinesin family member 21A	574.967	1151.79	2.00148	1.00107	0.000724115	0.0137636
ENSMUSG00000027959	Sass6	SAS-6 centriolar assembly protein	110.349	35.988	0.332181	-1.58996	0.000724254	0.0137636
ENSMUSG00000056608	Chd9	chromodomain helicase DNA binding protein 9	1539.18	770.103	0.500657	-0.998105	0.000725668	0.0137694
ENSMUSG00000027999	Pla2g12a	phospholipase A2, group XIIA	188.587	413.137	2.18442	1.12725	0.000725951	0.0137694
ENSMUSG00000000562	Adora3	adenosine A3 receptor	29.7494	7.64601	0.281176	-1.83045	0.000732393	0.0138782
ENSMUSG00000001761	Smo	smoothened, frizzled class receptor	410.997	849.157	2.0635	1.0451	0.000736368	0.0139402
ENSMUSG00000063455	D630045J12Rik	RIKEN cDNA D630045J12 gene	264.093	842.473	3.1818	1.66984	0.000739776	0.0139739
ENSMUSG00000023066	Rttn	rotatin	260.465	121.035	0.466735	-1.09932	0.000739808	0.0139739
ENSMUSG00000036053	Fmnl2	formin-like 2	905.812	452.55	0.500158	-0.999543	0.000740274	0.0139739
ENSMUSG00000054693	Adam10	a disintegrin and metallopeptidase domain 10	2398.46	1230.47	0.513227	-0.962331	0.000746074	0.0140699
ENSMUSG00000021079	Timm9	translocase of inner mitochondrial membrane 9	193.41	427.372	2.20345	1.13976	0.000749225	0.0141159
ENSMUSG00000048281	Dleu7	deleted in lymphocytic leukemia, 7	25.2438	191.56	7.33735	2.87526	0.000755225	0.0142154
ENSMUSG00000068877	Selenbp2	selenium binding protein 2	64.5495	308.301	4.71859	2.23835	0.000756608	0.0142278
ENSMUSG00000027378	Nphp1	nephronophthisis 1 (juvenile) homolog (human)	220.758	491.677	2.22168	1.15165	0.000757783	0.0142364
ENSMUSG00000026368	F13b	coagulation factor XIII, beta subunit	219.218	1211.66	5.50661	2.46116	0.000759041	0.0142433
ENSMUSG00000047547	Cltb	clathrin, light polypeptide (Lcb)	827.873	1656.47	1.99966	0.999755	0.000759907	0.0142433
ENSMUSG00000025429	Pstpip2	proline-serine-threonine phosphatase-interacting protein 2	155.324	67.5208	0.438327	-1.18992	0.000760315	0.0142433
ENSMUSG00000042599	Kdm7a	lysine (K)-specific demethylase 7A	1894.94	950.561	0.501894	-0.994547	0.000762691	0.0142743
ENSMUSG00000028233	Tgs1	trimethylguanosine synthase 1	803.77	405.294	0.504857	-0.986052	0.000765608	0.0143153
ENSMUSG00000026648	Dclre1c	DNA cross-link repair 1C	862.567	434.928	0.5048	-0.986218	0.000770996	0.0144024
ENSMUSG00000020877	Scrn2	secernin 2	238.684	1019.4	4.25726	2.08993	0.000773603	0.014431
ENSMUSG00000064090	Vrk2	vaccinia related kinase 2	374.485	184.424	0.493824	-1.01793	0.00077435	0.014431
ENSMUSG00000040521	Tsfm	Ts translation elongation factor, mitochondrial	257.47	535.926	2.07732	1.05473	0.00077472	0.014431
ENSMUSG00000028536	2610528J11Rik	RIKEN cDNA 2610528J11 gene	188.701	598.542	3.16046	1.66013	0.000777134	0.0144623
ENSMUSG00000049723	Mmp12	matrix metallopeptidase 12	3303.79	1685.5	0.510319	-0.970528	0.000781159	0.0145235
ENSMUSG00000028636	Ppcs	phosphopantothenoylcysteine synthetase	180.909	387.009	2.13298	1.09287	0.000783114	0.0145462
ENSMUSG00000046794	Ppp1r3b	protein phosphatase 1, regulatory (inhibitor) subunit 3B	268.106	123.166	0.461401	-1.11591	0.000784657	0.0145611
ENSMUSG00000020227	Irak3	interleukin-1 receptor-associated kinase 3	360.45	170.301	0.473928	-1.07726	0.000786955	0.0145901
ENSMUSG00000076586	Igkv8-21	immunoglobulin kappa variable 8-21	180.282	49.6266	0.279271	-1.84026	0.000787706	0.0145903
ENSMUSG00000070394	Tmem256	transmembrane protein 256	518.845	1064.55	2.04974	1.03544	0.000789642	0.0146125
ENSMUSG00000035885	Cox8a	cytochrome c oxidase subunit VIIIa	3479.48	6904.13	1.98396	0.988382	0.000796103	0.0147182
ENSMUSG00000089991	Gm16332	predicted gene 16332	41.0195	13.2371	0.33882	-1.56141	0.00079838	0.0147354
ENSMUSG00000041515	Irf8	interferon regulatory factor 8	3511.49	1827.89	0.52068	-0.941531	0.000798525	0.0147354
ENSMUSG00000090272	Mndal	myeloid nuclear differentiation antigen like	2906.66	1230.22	0.42344	-1.23977	0.00080463	0.0148235
ENSMUSG00000020182	Ddc	dopa decarboxylase	131.003	1213.25	9.19868	3.20143	0.000804803	0.0148235
ENSMUSG00000069805	Fbp1	fructose bisphosphatase 1	1469.16	9926.11	6.75241	2.7554	0.000807239	0.0148545
ENSMUSG00000000957	Mmp14	matrix metallopeptidase 14 (membrane-inserted)	1910.25	928.314	0.486234	-1.04028	0.000809752	0.0148741
ENSMUSG00000065392	Gm25894	predicted gene, 25894	19.1486	3.2414	0.210506	-2.24806	0.000809806	0.0148741
ENSMUSG00000028307	Aldob	aldolase B, fructose-bisphosphate	8272.81	55946.9	6.76204	2.75746	0.000811518	0.0148839
ENSMUSG00000009566	Fpgs	folylpolyglutamyl synthetase	513.859	1019.59	1.98228	0.987159	0.000811851	0.0148839
ENSMUSG00000022323	Rida	reactive intermediate imine deaminase A homolog	1379.85	7486.61	5.42248	2.43895	0.000812768	0.0148869
ENSMUSG00000034480	Diaph2	diaphanous related formin 2	823.834	405.353	0.492648	-1.02137	0.000814497	0.0149048
ENSMUSG00000031295	Phka2	phosphorylase kinase alpha 2	1321.32	689.767	0.522389	-0.936804	0.000818888	0.0149712
ENSMUSG00000025137	Pcyt2	phosphate cytidylyltransferase 2, ethanolamine	1324.42	3315.32	2.50209	1.32313	0.000821345	0.0150023
ENSMUSG00000026158	Ogfrl1	opioid growth factor receptor-like 1	945.087	490.75	0.519773	-0.944047	0.000825565	0.0150654
ENSMUSG00000040938	Slc16a11	solute carrier family 16 (monocarboxylic acid transporters), member 11	116.279	286.438	2.45089	1.29331	0.000829169	0.0151108
ENSMUSG00000100131	Gm28439	predicted gene 28439	18939.9	5409.41	0.285647	-1.8077	0.000829581	0.0151108
ENSMUSG00000014303	Glis2	GLIS family zinc finger 2	1193.2	2443.99	2.0474	1.03379	0.000830713	0.0151175
ENSMUSG00000087380	2210408F21Rik	RIKEN cDNA 2210408F21 gene	55.1596	134.8	2.41811	1.27388	0.000834462	0.0151717
ENSMUSG00000045410	Akr1e1	aldo-keto reductase family 1, member E1	501.991	1052.04	2.09356	1.06596	0.000836068	0.0151869
ENSMUSG00000076281	Gm24270	predicted gene, 24270	332.901	702.585	2.10717	1.0753	0.000841184	0.0152658
ENSMUSG00000021476	Habp4	hyaluronic acid binding protein 4	496.686	1010.95	2.0333	1.02383	0.000843148	0.0152874
ENSMUSG00000032812	Arap1	ArfGAP with RhoGAP domain, ankyrin repeat and PH domain 1	5086.89	2680.58	0.527052	-0.923982	0.000848054	0.0153622
ENSMUSG00000054675	Tmem119	transmembrane protein 119	540.324	209.659	0.389155	-1.36158	0.000854001	0.0154558
ENSMUSG00000022186	Oxct1	3-oxoacid CoA transferase 1	9518.41	18668.6	1.96122	0.97175	0.000855352	0.015466
ENSMUSG00000037098	Rab11fip3	RAB11 family interacting protein 3 (class II)	1071.54	5046.72	4.70633	2.2346	0.000857399	0.0154889
ENSMUSG00000029925	Tbxas1	thromboxane A synthase 1, platelet	1772.35	903.785	0.510214	-0.970826	0.000861002	0.0155398
ENSMUSG00000099032	Tcf24	transcription factor 24	86.8143	196.538	2.2495	1.1696	0.000863256	0.0155662
ENSMUSG00000078627	March10	membrane-associated ring finger (C3HC4) 10	1.81873	32.7699	11.9805	3.58262	0.000865637	0.0155949
ENSMUSG00000067736	Gm10222	predicted gene 10222	6248.48	1422.51	0.227781	-2.13428	0.000867081	0.0156067
ENSMUSG00000068205	Macrod2	MACRO domain containing 2	189.776	868.387	4.5571	2.18812	0.000869733	0.015624
ENSMUSG00000025481	Urah	urate (5-hydroxyiso-) hydrolase	2.78811	20.3838	5.64498	2.49697	0.0008704	0.015624
ENSMUSG00000050730	Arhgap42	Rho GTPase activating protein 42	94.416	550.75	5.78257	2.53171	0.000870416	0.015624
ENSMUSG00000031349	Nsdhl	NAD(P) dependent steroid dehydrogenase-like	377.81	944.182	2.49513	1.31912	0.000872194	0.0156417
ENSMUSG00000072082	Ccnf	cyclin F	82.0115	31.2373	0.388347	-1.36458	0.000873349	0.0156482
ENSMUSG00000032527	Pccb	propionyl Coenzyme A carboxylase, beta polypeptide	1943.62	3861.18	1.98609	0.989928	0.000875134	0.0156553
ENSMUSG00000030161	Gabarapl1	gamma-aminobutyric acid (GABA) A receptor-associated protein-like 1	8288.22	16068.1	1.93856	0.954982	0.000875331	0.0156553
ENSMUSG00000028634	Hivep3	human immunodeficiency virus type I enhancer binding protein 3	294.747	137.01	0.466649	-1.09959	0.000876331	0.015659
ENSMUSG00000009614	Sardh	sarcosine dehydrogenase	860.554	3451.32	4.00708	2.00255	0.000884184	0.015785
ENSMUSG00000050232	Cxcr3	chemokine (C-X-C motif) receptor 3	152.72	65.8746	0.43504	-1.20078	0.000885776	0.0157991
ENSMUSG00000037533	Rapgef6	Rap guanine nucleotide exchange factor (GEF) 6	1303.46	638.891	0.490542	-1.02755	0.000886906	0.015805
ENSMUSG00000079492	Gm11127	predicted gene 11127	24.7139	65.0237	2.56762	1.36043	0.000889061	0.0158202
ENSMUSG00000032783	Troap	trophinin associated protein	48.261	15.1026	0.326883	-1.61315	0.000889478	0.0158202
ENSMUSG00000048612	Myof	myoferlin	2748.68	1403.23	0.510689	-0.969482	0.000890758	0.0158202
ENSMUSG00000024174	Pot1b	protection of telomeres 1B	1307.43	638.357	0.488643	-1.03315	0.000891985	0.0158202
ENSMUSG00000005410	Mcm5	minichromosome maintenance complex component 5	484.356	242.245	0.501168	-0.996633	0.000892065	0.0158202
ENSMUSG00000026260	Ndufa10	NADH dehydrogenase (ubiquinone) 1 alpha subcomplex 10	1679.19	3344.96	1.99141	0.993793	0.000892567	0.0158202
ENSMUSG00000028859	Csf3r	colony stimulating factor 3 receptor (granulocyte)	1443.57	760.889	0.527415	-0.922989	0.000894314	0.0158244
ENSMUSG00000045210	Vcpip1	valosin containing protein (p97)/p47 complex interacting protein 1	1114.02	573.805	0.51551	-0.955928	0.000894406	0.0158244
ENSMUSG00000016252	Atp5e	ATP synthase, H+ transporting, mitochondrial F1 complex, epsilon subunit	1760.47	3548.98	2.01535	1.01103	0.000898073	0.0158751
ENSMUSG00000064351	mt-Co1	mitochondrially encoded cytochrome c oxidase I	4.67548e+06	2.05119e+06	0.438711	-1.18866	0.00089948	0.0158857
ENSMUSG00000054757	Akr1c20	aldo-keto reductase family 1, member C20	0.796602	18.1358	10.6511	3.41293	0.000901903	0.0158898
ENSMUSG00000084806	Gm15232	predicted gene 15232	38.7671	10.3293	0.28489	-1.81152	0.000902356	0.0158898
ENSMUSG00000030335	Mrpl51	mitochondrial ribosomal protein L51	648.914	1330.69	2.04903	1.03494	0.000902666	0.0158898
ENSMUSG00000026880	Stom	stomatin	1457.46	741.902	0.509374	-0.973203	0.000902929	0.0158898
ENSMUSG00000040978	Gm11992	predicted gene 11992	36.9781	236.249	6.24699	2.64316	0.000910685	0.016012
ENSMUSG00000003809	Gcdh	glutaryl-Coenzyme A dehydrogenase	1084.91	4163.59	3.83511	1.93927	0.000917053	0.0161096
ENSMUSG00000024253	Dync2li1	dynein cytoplasmic 2 light intermediate chain 1	200.531	428.939	2.13336	1.09313	0.000918696	0.0161241
ENSMUSG00000024863	Mbl2	mannose-binding lectin (protein C) 2	1.02213	15.0846	7.95428	2.99173	0.000923391	0.0161921
ENSMUSG00000027227	Sord	sorbitol dehydrogenase	3439.95	17459.4	5.07429	2.34321	0.000924423	0.0161959
ENSMUSG00000021510	Zfp729a	zinc finger protein 729a	333.765	159.258	0.478718	-1.06275	0.000927605	0.0162372
ENSMUSG00000039997	Ifi203	interferon activated gene 203	2412.91	1012.74	0.419958	-1.25168	0.000930087	0.016244
ENSMUSG00000022324	Matn2	matrilin 2	203.895	95.2894	0.469946	-1.08943	0.000930304	0.016244
ENSMUSG00000030541	Idh2	isocitrate dehydrogenase 2 (NADP+), mitochondrial	4932.52	9894.68	2.0058	1.00418	0.000930461	0.016244
ENSMUSG00000026425	Srgap2	SLIT-ROBO Rho GTPase activating protein 2	1857.51	988.512	0.532423	-0.909354	0.000931523	0.016246
ENSMUSG00000066113	Adamtsl1	ADAMTS-like 1	49.7453	17.2019	0.358692	-1.47918	0.00093222	0.016246
ENSMUSG00000016427	Ndufa1	NADH dehydrogenase (ubiquinone) 1 alpha subcomplex, 1	920.234	1863.03	2.02341	1.01679	0.000938493	0.0163409
ENSMUSG00000060791	Gmfg	glia maturation factor, gamma	1083.78	565.944	0.522634	-0.936127	0.000939375	0.0163418
ENSMUSG00000038704	Aspdh	aspartate dehydrogenase domain containing	75.8449	620.775	8.09129	3.01637	0.000942964	0.0163867
ENSMUSG00000030498	Gas2	growth arrest specific 2	528.667	2558.25	4.8318	2.27256	0.000943613	0.0163867
ENSMUSG00000079295	Klrb1-ps1	killer cell lectin-like receptor subfamily B member 1, pseudogene 1	41.8047	9.27743	0.240101	-2.05829	0.000947606	0.0164416
ENSMUSG00000056124	B4galt6	UDP-Gal:betaGlcNAc beta 1,4-galactosyltransferase, polypeptide 6	1349.25	722.994	0.536192	-0.899179	0.000949766	0.0164646
ENSMUSG00000079164	Tlr5	toll-like receptor 5	79.0717	29.7682	0.384258	-1.37985	0.000953273	0.0165109
ENSMUSG00000049327	Kmt5a	lysine methyltransferase 5A	686.149	1394.8	2.03129	1.02239	0.000960226	0.0166167
ENSMUSG00000031351	Zfp185	zinc finger protein 185	84.2568	203.569	2.39944	1.2627	0.000968427	0.016744
ENSMUSG00000052396	Mogat2	monoacylglycerol O-acyltransferase 2	6.63516	76.6991	10.1765	3.34717	0.000969804	0.0167531
ENSMUSG00000020010	Vnn3	vanin 3	99.105	43.7695	0.447225	-1.16093	0.000974184	0.0168093
ENSMUSG00000031818	Cox4i1	cytochrome c oxidase subunit IV isoform 1	5560.52	11143	2.00376	1.00271	0.00097476	0.0168093
ENSMUSG00000032254	Kif23	kinesin family member 23	266.729	130.978	0.492955	-1.02047	0.000977087	0.0168347
ENSMUSG00000064368	mt-Nd6	mitochondrially encoded NADH dehydrogenase 6	239085	116889	0.488902	-1.03238	0.000985749	0.0169692
ENSMUSG00000035578	Iqcg	IQ motif containing G	27.4181	73.2175	2.61162	1.38495	0.00099196	0.0170612
ENSMUSG00000026341	Actr3	ARP3 actin-related protein 3	12712.5	6782.83	0.533594	-0.906187	0.000993618	0.0170618
ENSMUSG00000101389	Ms4a4a	membrane-spanning 4-domains, subfamily A, member 4A	522.676	203.351	0.390223	-1.35763	0.000993921	0.0170618
ENSMUSG00000024679	Ms4a6d	membrane-spanning 4-domains, subfamily A, member 6D	978.048	437.324	0.447704	-1.15938	0.000994586	0.0170618
ENSMUSG00000066258	Trim12a	tripartite motif-containing 12A	723.439	374.241	0.517974	-0.949047	0.000997189	0.0170916
ENSMUSG00000028357	Kif12	kinesin family member 12	826.781	2968.11	3.58683	1.84271	0.00100001	0.0171215
ENSMUSG00000002379	Ndufa11	NADH dehydrogenase (ubiquinone) 1 alpha subcomplex 11	794.93	1597.76	2.00867	1.00624	0.00100067	0.0171215
ENSMUSG00000031633	Slc25a4	solute carrier family 25 (mitochondrial carrier, adenine nucleotide translocator), member 4	2956.65	5751.05	1.9448	0.959623	0.00100282	0.0171434
ENSMUSG00000029298	Gbp9	guanylate-binding protein 9	1339.57	507.191	0.379086	-1.3994	0.0010055	0.0171708
ENSMUSG00000026489	Coq8a	coenzyme Q8A	928.48	2471.25	2.65982	1.41133	0.00100616	0.0171708
ENSMUSG00000023913	Pla2g7	phospholipase A2, group VII (platelet-activating factor acetylhydrolase, plasma)	2551.57	1343.07	0.526558	-0.925337	0.00100832	0.0171927
ENSMUSG00000075025	Gm10804	predicted gene 10804	84.0126	606.761	7.14908	2.83776	0.00101	0.0172066
ENSMUSG00000049760	2410015M20Rik	RIKEN cDNA 2410015M20 gene	784.774	1590.65	2.02558	1.01833	0.001013	0.0172428
ENSMUSG00000017778	Cox7c	cytochrome c oxidase subunit VIIc	1963.06	3933.76	2.00338	1.00244	0.00101442	0.0172522
ENSMUSG00000029084	Cd38	CD38 antigen	1030.2	511.667	0.497153	-1.00824	0.0010169	0.0172682
ENSMUSG00000034371	Tkfc	triokinase, FMN cyclase	477.722	2697.38	5.63663	2.49483	0.00101711	0.0172682
ENSMUSG00000038690	Atp5j2	ATP synthase, H+ transporting, mitochondrial F0 complex, subunit F2	1705.48	3410.47	1.99913	0.999372	0.00102024	0.0173064
ENSMUSG00000016087	Fli1	Friend leukemia integration 1	859.669	433.647	0.505011	-0.985613	0.00102397	0.0173547
ENSMUSG00000029798	Herc6	hect domain and RLD 6	666.533	287.64	0.432397	-1.20957	0.00102549	0.0173655
ENSMUSG00000099930	Gm2396	predicted gene 2396	14.2072	1.96157	0.194748	-2.36032	0.00102754	0.0173854
ENSMUSG00000031591	Asah1	N-acylsphingosine amidohydrolase 1	4810.17	2584.86	0.53747	-0.895743	0.00103102	0.0174195
ENSMUSG00000024997	Prdx3	peroxiredoxin 3	1144.11	2243.86	1.96039	0.971143	0.00103132	0.0174195
ENSMUSG00000045282	Tmem86b	transmembrane protein 86B	88.2283	218.417	2.45906	1.2981	0.00103597	0.0174831
ENSMUSG00000020782	Llgl2	lethal giant larvae homolog 2 (Drosophila)	1112.87	2209.59	1.9846	0.98885	0.00104121	0.0175566
ENSMUSG00000009863	Sdhb	succinate dehydrogenase complex, subunit B, iron sulfur (Ip)	2789.68	5504.16	1.9727	0.980171	0.00104409	0.0175871
ENSMUSG00000044444	Pfn3	profilin 3	97.9003	829.353	8.39586	3.06968	0.00104481	0.0175871
ENSMUSG00000032698	Lmo2	LIM domain only 2	1521.45	814.009	0.535328	-0.901506	0.00105043	0.0176667
ENSMUSG00000020774	Aspa	aspartoacylase	215.016	865.486	4.01121	2.00404	0.00105136	0.0176673
ENSMUSG00000053644	Aldh7a1	aldehyde dehydrogenase family 7, member A1	955.614	4572.65	4.78108	2.25734	0.0010548	0.0177101
ENSMUSG00000058351	Smim4	small integral membrane protein 4	192.54	411.876	2.13329	1.09308	0.00105774	0.0177443
ENSMUSG00000042249	Grk3	G protein-coupled receptor kinase 3	3844.14	2006.3	0.522034	-0.937783	0.00105925	0.0177531
ENSMUSG00000079547	H2-DMb1	histocompatibility 2, class II, locus Mb1	6085.47	3306.55	0.543427	-0.879841	0.00106006	0.0177531
ENSMUSG00000029162	Khk	ketohexokinase	1048.94	5318.74	5.06669	2.34104	0.00106314	0.0177887
ENSMUSG00000030088	Aldh1l1	aldehyde dehydrogenase 1 family, member L1	3453.41	6848.76	1.9829	0.987613	0.00106399	0.0177887
ENSMUSG00000085087	Gm13528	predicted gene 13528	5.55521	44.5313	6.94581	2.79614	0.00106798	0.0178403
ENSMUSG00000012819	Cdh23	cadherin 23 (otocadherin)	48.4303	15.8863	0.341618	-1.54955	0.00108334	0.0180817
ENSMUSG00000002660	Clpp	caseinolytic mitochondrial matrix peptidase proteolytic subunit	424.57	890.871	2.09571	1.06744	0.00109246	0.0182185
ENSMUSG00000001657	Hoxc8	homeobox C8	25.8213	78.7096	2.97188	1.57138	0.00109436	0.0182348
ENSMUSG00000020988	L2hgdh	L-2-hydroxyglutarate dehydrogenase	313.429	933.532	2.97216	1.57151	0.00109637	0.0182528
ENSMUSG00000024397	Aif1	allograft inflammatory factor 1	2637.18	1206.14	0.457565	-1.12795	0.00109869	0.0182685
ENSMUSG00000033256	Shf	Src homology 2 domain containing F	63.1508	139.465	2.18961	1.13067	0.00109916	0.0182685
ENSMUSG00000030909	Anks4b	ankyrin repeat and sterile alpha motif domain containing 4B	52.341	501.674	9.42378	3.23631	0.0011024	0.0182929
ENSMUSG00000032841	Prr5l	proline rich 5 like	315.721	152.146	0.483535	-1.04831	0.00110248	0.0182929
ENSMUSG00000051037	Zfp455	zinc finger protein 455	72.7272	29.6813	0.416147	-1.26484	0.00110571	0.0183309
ENSMUSG00000039886	Tmem120a	transmembrane protein 120A	332.141	816.258	2.45319	1.29466	0.0011078	0.0183502
ENSMUSG00000031983	2310022B05Rik	RIKEN cDNA 2310022B05 gene	431.617	859.73	1.98959	0.99247	0.00110888	0.0183527
ENSMUSG00000024181	Mrpl28	mitochondrial ribosomal protein L28	579.162	1176.75	2.03003	1.0215	0.0011138	0.0184187
ENSMUSG00000038351	Sgsm2	small G protein signaling modulator 2	355.598	784.233	2.20201	1.13882	0.00111553	0.0184232
ENSMUSG00000044279	Crb3	crumbs family member 3	288.585	595.196	2.0588	1.0418	0.00111594	0.0184232
ENSMUSG00000050199	Lgr4	leucine-rich repeat-containing G protein-coupled receptor 4	1045.48	2126.02	2.03255	1.02329	0.00112855	0.0186158
ENSMUSG00000019312	Grb7	growth factor receptor bound protein 7	491.328	1346.24	2.73648	1.45232	0.00113225	0.0186358
ENSMUSG00000103219	Gm37787	predicted gene, 37787	30.9602	8.6346	0.301457	-1.72998	0.00113273	0.0186358
ENSMUSG00000040883	Tmem205	transmembrane protein 205	471.05	1147.8	2.43364	1.28311	0.00113306	0.0186358
ENSMUSG00000083863	Gm13341	predicted gene 13341	1229.16	326.455	0.26619	-1.90947	0.00113409	0.0186358
ENSMUSG00000027896	Slc16a4	solute carrier family 16 (monocarboxylic acid transporters), member 4	99.1711	424.108	4.24382	2.08536	0.00113447	0.0186358
ENSMUSG00000104443	4932442E05Rik	RIKEN cDNA 4932442E05 gene	94.2902	40.1317	0.431647	-1.21208	0.00113925	0.0186987
ENSMUSG00000001930	Vwf	Von Willebrand factor	239.399	114.564	0.480717	-1.05674	0.00114608	0.0187812
ENSMUSG00000013997	Nit1	nitrilase 1	599.669	1526.18	2.54247	1.34623	0.00114671	0.0187812
ENSMUSG00000058881	Zfp516	zinc finger protein 516	952.269	488.815	0.513827	-0.960647	0.00114713	0.0187812
ENSMUSG00000032590	Apeh	acylpeptide hydrolase	1042.55	2197.16	2.10643	1.0748	0.00114844	0.0187871
ENSMUSG00000026819	Slc25a25	solute carrier family 25 (mitochondrial carrier, phosphate carrier), member 25	943.183	2150.22	2.27839	1.18802	0.00115266	0.0188404
ENSMUSG00000022123	Scel	sciellin	153.157	71.4439	0.469936	-1.08946	0.00115654	0.0188882
ENSMUSG00000042404	Dennd4b	DENN/MADD domain containing 4B	2098.39	1093.53	0.521354	-0.939664	0.00116181	0.0189586
ENSMUSG00000098112	Bin2	bridging integrator 2	1731.22	802.295	0.463738	-1.10862	0.00116316	0.018965
ENSMUSG00000057110	Cntrl	centriolin	1626.2	830.702	0.511126	-0.968249	0.00116512	0.0189765
ENSMUSG00000046447	Camk2n1	calcium/calmodulin-dependent protein kinase II inhibitor 1	829.322	1670.34	2.01288	1.00926	0.00116579	0.0189765
ENSMUSG00000001786	Fbxo7	F-box protein 7	527.457	1130.35	2.14086	1.09819	0.00117077	0.0190256
ENSMUSG00000057409	Zfp53	zinc finger protein 53	189.302	93.7393	0.497838	-1.00625	0.00117087	0.0190256
ENSMUSG00000039438	Ttc36	tetratricopeptide repeat domain 36	605.602	3360.08	5.54083	2.4701	0.0011717	0.0190256
ENSMUSG00000019179	Mdh2	malate dehydrogenase 2, NAD (mitochondrial)	3982.34	7713.3	1.93664	0.953554	0.00117352	0.0190295
ENSMUSG00000064254	Ethe1	ethylmalonic encephalopathy 1	355.823	1813.87	5.08619	2.34659	0.00117386	0.0190295
ENSMUSG00000037759	Ptger2	prostaglandin E receptor 2 (subtype EP2)	33.762	9.18468	0.292983	-1.77111	0.00117628	0.019044
ENSMUSG00000043131	Mob1a	MOB kinase activator 1A	5011.32	2602.15	0.51935	-0.94522	0.0011771	0.019044
ENSMUSG00000019943	Atp2b1	ATPase, Ca++ transporting, plasma membrane 1	3644.14	1910.37	0.524362	-0.931364	0.00117825	0.019044
ENSMUSG00000025732	Fam195a	family with sequence similarity 195, member A	287.71	897.109	3.11076	1.63727	0.00117861	0.019044
ENSMUSG00000069830	Nlrp1a	NLR family, pyrin domain containing 1A	150.381	70.2107	0.470408	-1.08801	0.00118027	0.0190551
ENSMUSG00000027351	Spred1	sprouty protein with EVH-1 domain 1, related sequence	1927.31	1013.39	0.526052	-0.926723	0.00118548	0.0191236
ENSMUSG00000038332	Sesn1	sestrin 1	1351.59	720.83	0.533667	-0.905989	0.00118912	0.0191629
ENSMUSG00000056938	Acbd4	acyl-Coenzyme A binding domain containing 4	388.231	1171.69	3.01285	1.59113	0.00118985	0.0191629
ENSMUSG00000030538	Cib1	calcium and integrin binding 1 (calmyrin)	588.729	1414.68	2.40057	1.26337	0.00119196	0.0191811
ENSMUSG00000020309	Chac2	ChaC, cation transport regulator 2	98.876	211.227	2.12491	1.0874	0.00119326	0.0191865
ENSMUSG00000019558	Slc6a8	solute carrier family 6 (neurotransmitter transporter, creatine), member 8	1231.61	3924.83	3.18498	1.67129	0.00119431	0.0191877
ENSMUSG00000079470	Utp14b	UTP14B small subunit processome component	325.818	156.044	0.480523	-1.05732	0.00119567	0.0191939
ENSMUSG00000074170	Plekhf1	pleckstrin homology domain containing, family F (with FYVE domain) member 1	40.5569	172.501	4.17503	2.06179	0.00119678	0.0191961
ENSMUSG00000034424	Gcsh	glycine cleavage system protein H (aminomethyl carrier)	467.287	1399.91	2.99157	1.5809	0.00120007	0.0192333
ENSMUSG00000042073	Abhd14b	abhydrolase domain containing 14b	519.038	1305.85	2.513	1.32941	0.0012065	0.0192975
ENSMUSG00000037649	H2-DMa	histocompatibility 2, class II, locus DMa	5811.55	2940.94	0.506135	-0.982405	0.00120659	0.0192975
ENSMUSG00000021186	Fbln5	fibulin 5	619.237	317.022	0.512742	-0.963694	0.00120701	0.0192975
ENSMUSG00000033488	BC026585	cDNA sequence BC026585	569.778	2583.91	4.52875	2.17911	0.00121067	0.0193293
ENSMUSG00000001521	Tulp3	tubby-like protein 3	217.958	678.111	3.10156	1.63299	0.00121096	0.0193293
ENSMUSG00000069793	Slfn9	schlafen 9	270.465	75.6222	0.282255	-1.82493	0.00121282	0.0193433
ENSMUSG00000025393	Atp5b	ATP synthase, H+ transporting mitochondrial F1 complex, beta subunit	22369.9	43279.2	1.93466	0.952083	0.00122798	0.0195693
ENSMUSG00000021509	Slc25a48	solute carrier family 25, member 48	139.272	603.475	4.30931	2.10746	0.00122949	0.0195776
ENSMUSG00000027761	Aadac	arylacetamide deacetylase (esterase)	303.23	1810.96	5.9559	2.57432	0.0012356	0.0196499
ENSMUSG00000068587	Mgam	maltase-glucoamylase	436.768	969.54	2.21702	1.14862	0.00123602	0.0196499
ENSMUSG00000032357	Tinag	tubulointerstitial nephritis antigen	197.347	1090.92	5.50509	2.46077	0.00123855	0.0196742
ENSMUSG00000029017	Pmpcb	peptidase (mitochondrial processing) beta	1092.29	2241.45	2.0511	1.0364	0.00124149	0.019697
ENSMUSG00000082560	Gm15157	predicted gene 15157	18.2565	1.33885	0.121458	-3.04148	0.00124197	0.019697
ENSMUSG00000027809	Etfdh	electron transferring flavoprotein, dehydrogenase	1112.64	2171.43	1.95074	0.964022	0.00124494	0.0197282
ENSMUSG00000052056	Zfp217	zinc finger protein 217	1302.14	682.984	0.524875	-0.929953	0.00124656	0.019729
ENSMUSG00000028127	Abcd3	ATP-binding cassette, sub-family D (ALD), member 3	1734.85	3677.32	2.11904	1.08341	0.00124699	0.019729
ENSMUSG00000024391	Apom	apolipoprotein M	136.413	992.337	7.22885	2.85377	0.00125003	0.0197612
ENSMUSG00000087370	Tmem170b	transmembrane protein 170B	852.75	450.608	0.52897	-0.918741	0.00125166	0.0197712
ENSMUSG00000048534	Amica1	adhesion molecule, interacts with CXADR antigen 1	94.5757	39.7865	0.426746	-1.22855	0.00125296	0.0197759
ENSMUSG00000010044	Zmynd10	zinc finger, MYND domain containing 10	56.2229	263.404	4.6206	2.20808	0.00126041	0.0198618
ENSMUSG00000035293	G2e3	G2/M-phase specific E3 ubiquitin ligase	297.912	142.044	0.478549	-1.06326	0.00126256	0.0198618
ENSMUSG00000057219	Armc7	armadillo repeat containing 7	421.025	219.504	0.522491	-0.936521	0.00126294	0.0198618
ENSMUSG00000098557	Kctd12	potassium channel tetramerisation domain containing 12	3499.52	1473.05	0.421095	-1.24778	0.0012638	0.0198618
ENSMUSG00000078350	Smim1	small integral membrane protein 1	239.784	692.679	2.88093	1.52653	0.0012653	0.0198618
ENSMUSG00000074622	Mafb	v-maf musculoaponeurotic fibrosarcoma oncogene family, protein B (avian)	6697.07	2889.59	0.431555	-1.21238	0.00126592	0.0198618
ENSMUSG00000029198	Grpel1	GrpE-like 1, mitochondrial	582.123	1152.9	1.97883	0.98465	0.00126665	0.0198618
ENSMUSG00000023830	Igf2r	insulin-like growth factor 2 receptor	958.794	1855.32	1.93408	0.95165	0.0012675	0.0198618
ENSMUSG00000037605	Adgrl3	adhesion G protein-coupled receptor L3	85.6187	30.3	0.361354	-1.46852	0.00126791	0.0198618
ENSMUSG00000043067	Dpy19l1	dpy-19-like 1 (C. elegans)	830.039	425.335	0.513014	-0.96293	0.00126846	0.0198618
ENSMUSG00000075224	Lrrc55	leucine rich repeat containing 55	16.3677	3.14754	0.238807	-2.06608	0.00127167	0.0198963
ENSMUSG00000000325	Arvcf	armadillo repeat gene deleted in velo-cardio-facial syndrome	340.471	996.644	2.92161	1.54676	0.00127308	0.0199027
ENSMUSG00000033427	Upb1	ureidopropionase, beta	244.414	1732.53	7.06367	2.82042	0.00127802	0.0199545
ENSMUSG00000038286	Bphl	biphenyl hydrolase-like (serine hydrolase, breast epithelial mucin-associated antigen)	590.275	2102.78	3.55804	1.83108	0.00127842	0.0199545
ENSMUSG00000022219	Cideb	cell death-inducing DNA fragmentation factor, alpha subunit-like effector B	38.2488	212.365	5.43621	2.4426	0.00128037	0.0199691
ENSMUSG00000021290	2010107E04Rik	RIKEN cDNA 2010107E04 gene	1106.69	2175.31	1.96473	0.974328	0.0012846	0.0200155
ENSMUSG00000021356	Irf4	interferon regulatory factor 4	737.588	346.946	0.471096	-1.08591	0.00128537	0.0200155
ENSMUSG00000021273	Fdft1	farnesyl diphosphate farnesyl transferase 1	504.611	987.344	1.95475	0.966985	0.00128865	0.0200507
ENSMUSG00000002103	Acp2	acid phosphatase 2, lysosomal	1986.9	1060.24	0.53385	-0.905494	0.0012925	0.0200891
ENSMUSG00000030220	Arhgdib	Rho, GDP dissociation inhibitor (GDI) beta	3440.14	1768.53	0.514226	-0.959526	0.00129315	0.0200891
ENSMUSG00000028138	Adh5	alcohol dehydrogenase 5 (class III), chi polypeptide	1401.41	2724.04	1.94311	0.958365	0.00129536	0.0201002
ENSMUSG00000032253	Phip	pleckstrin homology domain interacting protein	1147.44	578.568	0.504655	-0.986631	0.00129624	0.0201002
ENSMUSG00000096617	Gm5559	predicted gene 5559	603.618	1182.95	1.95818	0.969516	0.00129692	0.0201002
ENSMUSG00000037921	Ddx60	DEAD (Asp-Glu-Ala-Asp) box polypeptide 60	461.961	127.559	0.277688	-1.84846	0.0013071	0.0202174
ENSMUSG00000022799	Arhgap31	Rho GTPase activating protein 31	1087.83	552.31	0.50817	-0.976616	0.0013075	0.0202174
ENSMUSG00000022847	Thpo	thrombopoietin	17.7578	137.071	7.36074	2.87985	0.00130812	0.0202174
ENSMUSG00000070661	Rnf186	ring finger protein 186	228.217	470.059	2.05508	1.0392	0.00130857	0.0202174
ENSMUSG00000048621	Gm6377	predicted gene 6377	1959.9	652.853	0.333445	-1.58448	0.00131982	0.0203738
ENSMUSG00000046082	Tmem174	transmembrane protein 174	912.878	4457.18	4.87831	2.28638	0.00132101	0.0203738
ENSMUSG00000032232	Cgnl1	cingulin-like 1	3991.84	7773.22	1.94704	0.961283	0.00132179	0.0203738
ENSMUSG00000068966	Zbtb34	zinc finger and BTB domain containing 34	446.921	223.668	0.50158	-0.995449	0.00132981	0.0204814
ENSMUSG00000036278	Macrod1	MACRO domain containing 1	208.431	435.678	2.08507	1.06009	0.00133095	0.0204829
ENSMUSG00000021490	Slc34a1	solute carrier family 34 (sodium phosphate), member 1	9430.96	64476.1	6.83603	2.77316	0.00133313	0.0204986
ENSMUSG00000023013	Aqp2	aquaporin 2	3786.91	7617.25	2.0112	1.00806	0.00133404	0.0204986
ENSMUSG00000026688	Mgst3	microsomal glutathione S-transferase 3	902.953	1812.28	2.00595	1.00428	0.00133728	0.0205324
ENSMUSG00000021707	Dhfr	dihydrofolate reductase	205.306	758.548	3.68166	1.88036	0.00135025	0.0207049
ENSMUSG00000074805	Il1bos	interleukin 1 beta, opposite strand	81.4001	33.8208	0.422582	-1.2427	0.00135062	0.0207049
ENSMUSG00000043263	Ifi209	interferon activated gene 209	1988.91	664.992	0.334685	-1.57913	0.00135357	0.0207341
ENSMUSG00000094356	Igkv8-28	immunoglobulin kappa variable 8-28	188.315	28.8768	0.157815	-2.66369	0.00135483	0.0207372
ENSMUSG00000061474	Mrps36	mitochondrial ribosomal protein S36	240.776	496.95	2.05955	1.04233	0.00135623	0.0207416
ENSMUSG00000033685	Ucp2	uncoupling protein 2 (mitochondrial, proton carrier)	12702.9	6882.71	0.541857	-0.884016	0.00135721	0.0207416
ENSMUSG00000024646	Cyb5a	cytochrome b5 type A (microsomal)	2059.07	7242.97	3.51636	1.81408	0.00136311	0.0207893
ENSMUSG00000071713	Csf2rb	colony stimulating factor 2 receptor, beta, low-affinity (granulocyte-macrophage)	2182.01	1110.99	0.509384	-0.973174	0.00136361	0.0207893
ENSMUSG00000022221	Ripk3	receptor-interacting serine-threonine kinase 3	445.804	227.062	0.51043	-0.970215	0.00136459	0.0207893
ENSMUSG00000105095	8430422M14Rik	RIKEN cDNA 8430422M14 gene	36.3911	90.589	2.44949	1.29248	0.0013655	0.0207893
ENSMUSG00000079293	Clec7a	C-type lectin domain family 7, member a	4396.06	1837.3	0.418075	-1.25816	0.00136628	0.0207893
ENSMUSG00000027951	Adar	adenosine deaminase, RNA-specific	1560.06	824.908	0.529068	-0.918476	0.00136665	0.0207893
ENSMUSG00000023903	Mmp25	matrix metallopeptidase 25	238.855	79.3453	0.334974	-1.57788	0.00137041	0.0208304
ENSMUSG00000073492	Gm10521	predicted gene 10521	35.0334	10.0659	0.307101	-1.70322	0.00137396	0.0208683
ENSMUSG00000099398	Ms4a14	membrane-spanning 4-domains, subfamily A, member 14	1400.33	606.04	0.433189	-1.20693	0.00137793	0.0208935
ENSMUSG00000044098	Rsbn1	rosbin, round spermatid basic protein 1	332.487	158.993	0.479758	-1.05962	0.0013785	0.0208935
ENSMUSG00000094598	Gm24694	predicted gene, 24694	1.30766	18.4262	8.41811	3.0735	0.00137879	0.0208935
ENSMUSG00000029452	Tmem116	transmembrane protein 116	461.14	922.865	1.9991	0.999352	0.00138278	0.0209379
ENSMUSG00000044501	Zfp758	zinc finger protein 758	287.453	139.096	0.485682	-1.04192	0.0013876	0.0209947
ENSMUSG00000039670	Oxld1	oxidoreductase like domain containing 1	67.5247	150.285	2.20774	1.14257	0.00139197	0.0210447
ENSMUSG00000032802	Srxn1	sulfiredoxin 1 homolog (S. cerevisiae)	915.76	1773.9	1.93605	0.953118	0.00139743	0.0211112
ENSMUSG00000062585	Cnr2	cannabinoid receptor 2 (macrophage)	334.038	136.559	0.410577	-1.28428	0.00139854	0.0211118
ENSMUSG00000066097	Cyp2j11	cytochrome P450, family 2, subfamily j, polypeptide 11	631.322	1320.36	2.08969	1.06329	0.00140019	0.0211205
ENSMUSG00000033429	Mcee	methylmalonyl CoA epimerase	407.729	817.72	2.00309	1.00223	0.00140583	0.0211844
ENSMUSG00000028868	Wasf2	WAS protein family, member 2	3395.93	1763.25	0.519365	-0.945178	0.00140657	0.0211844
ENSMUSG00000020808	Fam64a	family with sequence similarity 64, member A	60.0487	18.0568	0.312157	-1.67966	0.00141108	0.0212361
ENSMUSG00000035181	Heatr5a	HEAT repeat containing 5A	1166.72	599.199	0.51399	-0.960188	0.00141439	0.0212697
ENSMUSG00000040907	Atp1a3	ATPase, Na+/K+ transporting, alpha 3 polypeptide	681.036	228.572	0.336598	-1.5709	0.00142128	0.021357
ENSMUSG00000044505	Lingo4	leucine rich repeat and Ig domain containing 4	2.03052	15.435	5.42315	2.43913	0.00142399	0.0213724
ENSMUSG00000041890	Git2	G protein-coupled receptor kinase-interactor 2	1823.27	961.692	0.527712	-0.922176	0.00142447	0.0213724
ENSMUSG00000037754	Ppp1r16b	protein phosphatase 1, regulatory (inhibitor) subunit 16B	451.525	921.479	2.03851	1.02752	0.00142984	0.0214367
ENSMUSG00000073411	H2-D1	histocompatibility 2, D region locus 1	36934.3	20665	0.559519	-0.837741	0.00143648	0.02152
ENSMUSG00000038717	Atp5l	ATP synthase, H+ transporting, mitochondrial F0 complex, subunit G	2463.32	4826.12	1.95881	0.969976	0.00144194	0.0215854
ENSMUSG00000027673	Ndufb5	NADH dehydrogenase (ubiquinone) 1 beta subcomplex, 5	1009.82	1995.59	1.97522	0.982012	0.00144391	0.0215985
ENSMUSG00000065952	C330021F23Rik	RIKEN cDNA C330021F23 gene	2.62687	19.7584	5.72351	2.5169	0.00144647	0.0215999
ENSMUSG00000025726	Slc28a1	solute carrier family 28 (sodium-coupled nucleoside transporter), member 1	27.1775	171.631	6.12654	2.61507	0.00144682	0.0215999
ENSMUSG00000023861	Mpc1	mitochondrial pyruvate carrier 1	409.83	805.897	1.96407	0.973843	0.0014478	0.0215999
ENSMUSG00000046080	Clec9a	C-type lectin domain family 9, member a	704.649	369.247	0.524689	-0.930465	0.00144838	0.0215999
ENSMUSG00000046840	Hnf4aos	hepatic nuclear factor 4 alpha, opposite strand	14.1724	54.9016	3.68443	1.88144	0.00145114	0.0216247
ENSMUSG00000026896	Ifih1	interferon induced with helicase C domain 1	1242.16	506.234	0.408022	-1.29328	0.0014524	0.0216271
ENSMUSG00000028664	Ephb2	Eph receptor B2	239.524	124.919	0.523522	-0.933679	0.0014608	0.02172
ENSMUSG00000028995	Fam126a	family with sequence similarity 126, member A	722.398	368.368	0.510602	-0.969729	0.00146136	0.02172
ENSMUSG00000055612	Cdca7	cell division cycle associated 7	105.323	43.0577	0.414376	-1.27099	0.00146193	0.02172
ENSMUSG00000009681	Bcr	breakpoint cluster region	520.742	996.715	1.91228	0.935291	0.00146473	0.0217452
ENSMUSG00000027615	Hps3	Hermansky-Pudlak syndrome 3	1659.03	869.604	0.524452	-0.931117	0.00146838	0.0217788
ENSMUSG00000038845	Phb	prohibitin	1430.54	2795.33	1.95337	0.965968	0.00147044	0.0217788
ENSMUSG00000037542	Aldh8a1	aldehyde dehydrogenase 8 family, member A1	387.592	2939.45	7.56693	2.91971	0.00147083	0.0217788
ENSMUSG00000021032	Ngb	neuroglobin	1.93726	16.032	5.79861	2.53571	0.00147141	0.0217788
ENSMUSG00000031458	Coprs	coordinator of PRMT5, differentiation stimulator	95.7829	208.352	2.16311	1.11311	0.00147331	0.02179
ENSMUSG00000041828	Abca8a	ATP-binding cassette, sub-family A (ABC1), member 8a	37.0669	12.0216	0.342072	-1.54763	0.00147469	0.02179
ENSMUSG00000050069	Grem2	gremlin 2, DAN family BMP antagonist	232.768	1123.62	4.81086	2.2663	0.00147548	0.02179
ENSMUSG00000005299	Letm1	leucine zipper-EF-hand containing transmembrane protein 1	1176.9	2318.13	1.96887	0.977371	0.00148	0.0218029
ENSMUSG00000029638	Glcci1	glucocorticoid induced transcript 1	47.3092	14.8064	0.327192	-1.61179	0.00148003	0.0218029
ENSMUSG00000022965	Ifngr2	interferon gamma receptor 2	2160.12	1182.73	0.54774	-0.868438	0.00148021	0.0218029
ENSMUSG00000049775	Tmsb4x	thymosin, beta 4, X chromosome	40569.6	22373.3	0.551491	-0.858591	0.00148076	0.0218029
ENSMUSG00000057751	Megf6	multiple EGF-like-domains 6	21.6722	4.81666	0.256555	-1.96266	0.00148573	0.0218499
ENSMUSG00000090150	Acad11	acyl-Coenzyme A dehydrogenase family, member 11	639.558	1744.62	2.72515	1.44634	0.00148617	0.0218499
ENSMUSG00000034663	Bmp2k	BMP2 inducible kinase	1209.21	627.724	0.519517	-0.944756	0.00149062	0.021899
ENSMUSG00000025937	Lactb2	lactamase, beta 2	1156.9	5078.05	4.38643	2.13305	0.00149593	0.0219463
ENSMUSG00000044783	Hjurp	Holliday junction recognition protein	1820.89	964.051	0.529699	-0.916755	0.00149666	0.0219463
ENSMUSG00000015501	Hivep2	human immunodeficiency virus type I enhancer binding protein 2	1048.52	545.226	0.520455	-0.942153	0.00149718	0.0219463
ENSMUSG00000000154	Slc22a18	solute carrier family 22 (organic cation transporter), member 18	703.919	4681.14	6.6421	2.73164	0.00149926	0.0219606
ENSMUSG00000032547	Ryk	receptor-like tyrosine kinase	403.567	798.724	1.97674	0.983125	0.00150623	0.0220463
ENSMUSG00000023070	Rgn	regucalcin	18.7503	55.6649	2.86907	1.52058	0.00150974	0.0220801
ENSMUSG00000043467	Zbtb37	zinc finger and BTB domain containing 37	429.45	204.282	0.4769	-1.06824	0.00151109	0.0220801
ENSMUSG00000019874	Fabp7	fatty acid binding protein 7, brain	16.9627	130.163	7.30197	2.86829	0.00151189	0.0220801
ENSMUSG00000001323	Srr	serine racemase	222.75	566.159	2.53479	1.34187	0.00151445	0.0220902
ENSMUSG00000025465	Echs1	enoyl Coenzyme A hydratase, short chain, 1, mitochondrial	1713.31	3329.62	1.94283	0.958161	0.00151532	0.0220902
ENSMUSG00000091562	Crybg3	beta-gamma crystallin domain containing 3	155.1	65.5401	0.426267	-1.23017	0.00151631	0.0220902
ENSMUSG00000030589	Rasgrp4	RAS guanyl releasing protein 4	580.239	242.225	0.418459	-1.25684	0.00151706	0.0220902
ENSMUSG00000040413	Timd2	T cell immunoglobulin and mucin domain containing 2	174.137	1058.66	6.05048	2.59705	0.0015287	0.0222433
ENSMUSG00000063851	Rnf183	ring finger protein 183	70.0425	477.684	6.738	2.75232	0.00153551	0.022313
ENSMUSG00000026189	Pecr	peroxisomal trans-2-enoyl-CoA reductase	552.38	3036.71	5.48937	2.45664	0.00153575	0.022313
ENSMUSG00000028391	Wdr31	WD repeat domain 31	64.1792	146.909	2.26927	1.18223	0.00154637	0.0224364
ENSMUSG00000028362	Tnfsf8	tumor necrosis factor (ligand) superfamily, member 8	97.9659	37.9099	0.393165	-1.34679	0.00154652	0.0224364
ENSMUSG00000060586	H2-Eb1	histocompatibility 2, class II antigen E beta	105993	51732.1	0.488077	-1.03482	0.00155188	0.0224978
ENSMUSG00000015085	Entpd2	ectonucleoside triphosphate diphosphohydrolase 2	19.2593	56.407	2.83362	1.50265	0.00155312	0.0224991
ENSMUSG00000048772	Tmem53	transmembrane protein 53	66.3436	198.803	2.96691	1.56896	0.00156025	0.022573
ENSMUSG00000072774	Zfp951	zinc finger protein 951	124.257	55.5251	0.451273	-1.14793	0.00156143	0.022573
ENSMUSG00000030041	M1ap	meiosis 1 associated protein	74.7829	32.4988	0.442037	-1.17776	0.00156165	0.022573
ENSMUSG00000029863	Casp2	caspase 2	745.537	379.212	0.509301	-0.973409	0.0015684	0.0226464
ENSMUSG00000063590	Slc22a28	solute carrier family 22, member 28	146.701	879.561	5.9618	2.57575	0.00156902	0.0226464
ENSMUSG00000028873	Cdca8	cell division cycle associated 8	99.0942	41.59	0.425499	-1.23277	0.00157608	0.0227317
ENSMUSG00000051346	Spryd4	SPRY domain containing 4	98.5413	204.653	2.06601	1.04685	0.00158624	0.0228615
ENSMUSG00000026202	Tuba4a	tubulin, alpha 4A	1000.93	2622.52	2.61846	1.38872	0.00158868	0.02288
ENSMUSG00000002249	Tead3	TEA domain family member 3	163.873	335.236	2.03936	1.02812	0.00159037	0.0228877
ENSMUSG00000031955	Bcar1	breast cancer anti-estrogen resistance 1	677.503	1302.24	1.92075	0.94167	0.00159234	0.0228994
ENSMUSG00000030223	Ptpro	protein tyrosine phosphatase, receptor type, O	1779.62	939.766	0.528336	-0.920474	0.00159653	0.0229285
ENSMUSG00000022110	Sucla2	succinate-Coenzyme A ligase, ADP-forming, beta subunit	1291.82	2525.51	1.95427	0.966626	0.00159672	0.0229285
ENSMUSG00000069609	Cd300ld4	CD300 molecule like family member D4	49.4907	17.6604	0.36958	-1.43604	0.00159785	0.0229285
ENSMUSG00000079037	Prnp	prion protein	598.559	1547.86	2.58334	1.36924	0.00160146	0.0229635
ENSMUSG00000044701	Il27	interleukin 27	46.0145	17.6891	0.397519	-1.3309	0.00161059	0.0230627
ENSMUSG00000026600	Soat1	sterol O-acyltransferase 1	1590.32	836.113	0.526049	-0.92673	0.00161125	0.0230627
ENSMUSG00000079298	Klrb1b	killer cell lectin-like receptor subfamily B member 1B	460.657	209.738	0.456483	-1.13137	0.00161188	0.0230627
ENSMUSG00000058835	Abi1	abl-interactor 1	2363.99	1292.9	0.547106	-0.870107	0.0016237	0.0232151
ENSMUSG00000030592	Ryr1	ryanodine receptor 1, skeletal muscle	94.9963	36.6668	0.392378	-1.34969	0.00162688	0.0232436
ENSMUSG00000002985	Apoe	apolipoprotein E	62442.3	32802.7	0.525337	-0.928686	0.00163283	0.0232966
ENSMUSG00000024346	Pfdn1	prefoldin 1	497.709	1018.25	2.04378	1.03124	0.00163294	0.0232966
ENSMUSG00000025351	Cd63	CD63 antigen	3994.04	9898.82	2.47803	1.30919	0.00163498	0.0233088
ENSMUSG00000015944	Gatsl2	GATS protein-like 2	487.538	1353.45	2.77246	1.47117	0.00163938	0.0233418
ENSMUSG00000028179	Cth	cystathionase (cystathionine gamma-lyase)	233.405	1076.98	4.59878	2.20125	0.00163966	0.0233418
ENSMUSG00000025871	4833439L19Rik	RIKEN cDNA 4833439L19 gene	3502.49	10123.3	2.88977	1.53096	0.00164501	0.0234011
ENSMUSG00000052688	Rab7b	RAB7B, member RAS oncogene family	2127.06	1052.41	0.495008	-1.01448	0.00164994	0.0234494
ENSMUSG00000027774	Gfm1	G elongation factor, mitochondrial 1	847.064	1625.18	1.91752	0.939242	0.00165078	0.0234494
ENSMUSG00000029177	Cenpa	centromere protein A	347.83	161.952	0.46714	-1.09807	0.00165501	0.0234674
ENSMUSG00000029366	Dck	deoxycytidine kinase	1154.68	434.943	0.377218	-1.40653	0.00165747	0.0234674
ENSMUSG00000019920	Lims1	LIM and senescent cell antigen-like domains 1	1703.85	901.896	0.529604	-0.917015	0.00165776	0.0234674
ENSMUSG00000054428	Atpif1	ATPase inhibitory factor 1	421.33	838.954	1.98886	0.991939	0.00165801	0.0234674
ENSMUSG00000031903	Pla2g15	phospholipase A2, group XV	2289.57	1277.11	0.557989	-0.841693	0.00165894	0.0234674
ENSMUSG00000035674	Ndufa3	NADH dehydrogenase (ubiquinone) 1 alpha subcomplex, 3	904.112	1756.51	1.94176	0.957364	0.00165918	0.0234674
ENSMUSG00000091649	Phf11b	PHD finger protein 11B	1565.46	642.172	0.410589	-1.28423	0.00166411	0.0235202
ENSMUSG00000086784	Isoc2a	isochorismatase domain containing 2a	635.188	2531.92	3.98139	1.99327	0.00166947	0.0235791
ENSMUSG00000000938	Hoxa10	homeobox A10	127.991	379.953	2.95332	1.56234	0.00167108	0.0235851
ENSMUSG00000033031	C330027C09Rik	RIKEN cDNA C330027C09 gene	123.03	44.1515	0.364036	-1.45785	0.00167417	0.0236118
ENSMUSG00000039105	Atp6v1g1	ATPase, H+ transporting, lysosomal V1 subunit G1	1423.74	2729.52	1.91651	0.938478	0.00167734	0.0236396
ENSMUSG00000055102	Zfp819	zinc finger protein 819	11.3865	0.611514	0.130102	-2.94228	0.00168131	0.0236787
ENSMUSG00000023068	Nus1	NUS1 dehydrodolichyl diphosphate synthase subunit	1498.96	3960.19	2.64087	1.40101	0.0016857	0.0237236
ENSMUSG00000061518	Cox5b	cytochrome c oxidase subunit Vb	2456.27	4637.63	1.88772	0.916644	0.00169121	0.0237842
ENSMUSG00000003644	Rps6ka1	ribosomal protein S6 kinase polypeptide 1	2090.64	1117.36	0.534683	-0.903244	0.00169431	0.0238108
ENSMUSG00000057286	St6galnac2	ST6 (alpha-N-acetyl-neuraminyl-2,3-beta-galactosyl-1,3)-N-acetylgalactosaminide alpha-2,6-sialyltransferase 2	628.818	1917.35	3.04588	1.60686	0.00170044	0.0238799
ENSMUSG00000034807	Colgalt1	collagen beta(1-O)galactosyltransferase 1	2233.13	1195.57	0.535588	-0.900804	0.00170806	0.0239699
ENSMUSG00000029309	Sparcl1	SPARC-like 1	568.558	311.534	0.548731	-0.865829	0.00171159	0.0240023
ENSMUSG00000104358	Gm37127	predicted gene, 37127	15.4375	1.81748	0.171406	-2.54451	0.00171563	0.024042
ENSMUSG00000051169	Rpusd3	RNA pseudouridylate synthase domain containing 3	81.2598	295.618	3.60587	1.85035	0.00172687	0.0241694
ENSMUSG00000019832	Rab32	RAB32, member RAS oncogene family	698.214	369.863	0.5304	-0.914847	0.00172717	0.0241694
ENSMUSG00000085772	D630024D03Rik	RIKEN cDNA D630024D03 gene	139.296	277.55	1.98545	0.989466	0.00172889	0.0241763
ENSMUSG00000045034	Ankrd34b	ankyrin repeat domain 34B	0.61009	15.5746	10.2942	3.36376	0.00173256	0.0242105
ENSMUSG00000018906	P4ha2	procollagen-proline, 2-oxoglutarate 4-dioxygenase (proline 4-hydroxylase), alpha II polypeptide	122.78	330.283	2.67638	1.42029	0.00173872	0.0242794
ENSMUSG00000021792	Fam213a	family with sequence similarity 213, member A	749.339	1955.5	2.60749	1.38266	0.00174229	0.024312
ENSMUSG00000024132	Eci1	enoyl-Coenzyme A delta isomerase 1	411.775	860.239	2.08646	1.06106	0.00174474	0.024329
ENSMUSG00000041633	Kctd12b	potassium channel tetramerisation domain containing 12b	485.269	246.896	0.509792	-0.972019	0.00174672	0.0243394
ENSMUSG00000023277	Twf2	twinfilin actin binding protein 2	1341.61	747.984	0.557857	-0.842033	0.00174861	0.0243485
ENSMUSG00000026833	Olfm1	olfactomedin 1	1293.96	684.123	0.529067	-0.918477	0.00175941	0.0244817
ENSMUSG00000045326	Fndc7	fibronectin type III domain containing 7	84.1882	31.2608	0.378701	-1.40087	0.00176746	0.0245764
ENSMUSG00000041362	Shtn1	shootin 1	1351.03	718.704	0.532314	-0.909649	0.00177023	0.0245976
ENSMUSG00000026483	Fam129a	family with sequence similarity 129, member A	5325.18	2834.75	0.532418	-0.909369	0.00177377	0.0246294
ENSMUSG00000029161	Cgref1	cell growth regulator with EF hand domain 1	258.554	1461.56	5.63487	2.49438	0.00177971	0.0246945
ENSMUSG00000039988	Ankrd13c	ankyrin repeat domain 13c	1128.25	2558.96	2.26696	1.18076	0.00178372	0.0247328
ENSMUSG00000050705	2310061I04Rik	RIKEN cDNA 2310061I04 gene	510.988	973.713	1.90378	0.928868	0.00180238	0.0249741
ENSMUSG00000002308	Cd320	CD320 antigen	150.247	314.987	2.08921	1.06296	0.00180826	0.025038
ENSMUSG00000044724	Gpr152	G protein-coupled receptor 152	33.3984	10.1177	0.323202	-1.62949	0.0018103	0.0250487
ENSMUSG00000024349	Tmem173	transmembrane protein 173	1398.25	761.684	0.545067	-0.875494	0.00181457	0.0250583
ENSMUSG00000027223	Mapk8ip1	mitogen-activated protein kinase 8 interacting protein 1	297.128	579.639	1.94762	0.961712	0.00181614	0.0250583
ENSMUSG00000094075	Ighv1-80	immunoglobulin heavy variable 1-80	1073.62	146.774	0.137513	-2.86236	0.00181633	0.0250583
ENSMUSG00000031826	Usp10	ubiquitin specific peptidase 10	657.104	1251.28	1.90286	0.928166	0.00181634	0.0250583
ENSMUSG00000068134	Zfp120	zinc finger protein 120	471.546	247.153	0.525142	-0.929222	0.00181735	0.0250583
ENSMUSG00000097930	C330002G04Rik	RIKEN cDNA C330002G04 gene	1.22018	29.4559	13.7178	3.77797	0.0018213	0.0250953
ENSMUSG00000105402	Gm3716	predicted gene 3716	30.6551	231.693	7.35089	2.87792	0.00182389	0.0251134
ENSMUSG00000021207	Akr1c21	aldo-keto reductase family 1, member C21	2066.8	13264.1	6.41505	2.68146	0.0018274	0.0251217
ENSMUSG00000007379	Dennd2c	DENN/MADD domain containing 2C	314.925	165.328	0.526479	-0.925553	0.00182808	0.0251217
ENSMUSG00000056144	Trim34a	tripartite motif-containing 34A	392.976	158.052	0.40371	-1.30861	0.00182914	0.0251217
ENSMUSG00000004069	Dnaja3	DnaJ heat shock protein family (Hsp40) member A3	945.616	1797.95	1.9004	0.926303	0.00183041	0.0251217
ENSMUSG00000042293	Gm5617	predicted gene 5617	81.0359	174.808	2.14306	1.09967	0.00183085	0.0251217
ENSMUSG00000028743	Akr7a5	aldo-keto reductase family 7, member A5 (aflatoxin aldehyde reductase)	788.509	3503.48	4.4388	2.15017	0.00183315	0.0251358
ENSMUSG00000038872	Zfhx3	zinc finger homeobox 3	833.311	423.65	0.508983	-0.974312	0.0018364	0.0251628
ENSMUSG00000054312	Mrps21	mitochondrial ribosomal protein S21	509.374	972.435	1.9073	0.931529	0.00183869	0.0251768
ENSMUSG00000055333	Fat2	FAT atypical cadherin 2	5.26967	34.567	5.67286	2.50408	0.00184079	0.0251881
ENSMUSG00000029843	Slc13a4	solute carrier family 13 (sodium/sulfate symporters), member 4	11.083	80.3406	6.73185	2.751	0.00184687	0.0252537
ENSMUSG00000026259	Ngef	neuronal guanine nucleotide exchange factor	381.196	746.355	1.95542	0.967482	0.00185014	0.025281
ENSMUSG00000062480	Acat3	acetyl-Coenzyme A acetyltransferase 3	26.7943	190.276	6.88185	2.7828	0.00185452	0.0253117
ENSMUSG00000001750	Tcirg1	T cell, immune regulator 1, ATPase, H+ transporting, lysosomal V0 protein A3	5939.7	3333.2	0.561247	-0.833291	0.00185495	0.0253117
ENSMUSG00000035778	Ggta1	glycoprotein galactosyltransferase alpha 1, 3	1291.56	681.56	0.528066	-0.921209	0.00186285	0.0254019
ENSMUSG00000038267	Slc22a23	solute carrier family 22, member 23	678.378	1342.01	1.97683	0.983186	0.00186575	0.0254206
ENSMUSG00000000159	Igsf5	immunoglobulin superfamily, member 5	337.302	788.377	2.33335	1.2224	0.00186679	0.0254206
ENSMUSG00000051502	Ufsp1	UFM1-specific peptidase 1	75.7125	172.464	2.26123	1.17711	0.00186962	0.0254415
ENSMUSG00000019942	Cdk1	cyclin-dependent kinase 1	133.539	63.4473	0.479023	-1.06183	0.00187154	0.0254501
ENSMUSG00000051278	Zgrf1	zinc finger, GRF-type containing 1	91.0987	41.6828	0.463447	-1.10952	0.00187667	0.0255023
ENSMUSG00000046352	Gjb2	gap junction protein, beta 2	198.62	711.155	3.56756	1.83494	0.00188381	0.0255818
ENSMUSG00000046808	Atp10d	ATPase, class V, type 10D	729.347	374.26	0.51381	-0.960692	0.00189226	0.0256788
ENSMUSG00000022057	Adamdec1	ADAM-like, decysin 1	587.833	293.63	0.500362	-0.998957	0.00189472	0.0256868
ENSMUSG00000024962	Vegfb	vascular endothelial growth factor B	577.975	1106.43	1.91274	0.935644	0.00189545	0.0256868
ENSMUSG00000018339	Gpx3	glutathione peroxidase 3	54297.6	401953	7.40266	2.88804	0.00189964	0.025702
ENSMUSG00000035104	Eva1a	eva-1 homolog A (C. elegans)	475.976	925.203	1.94182	0.957413	0.00190006	0.025702
ENSMUSG00000022021	Diaph3	diaphanous related formin 3	72.4285	26.8245	0.378933	-1.39998	0.00190058	0.025702
ENSMUSG00000060206	Zfp462	zinc finger protein 462	76.6176	174.469	2.26068	1.17676	0.00190262	0.025702
ENSMUSG00000004933	Matk	megakaryocyte-associated tyrosine kinase	508.151	251.952	0.496812	-1.00923	0.00190308	0.025702
ENSMUSG00000006344	Ggt5	gamma-glutamyltransferase 5	264.418	133.93	0.508369	-0.976053	0.00190445	0.0257029
ENSMUSG00000054733	Msra	methionine sulfoxide reductase A	668.87	2724.48	4.06868	2.02456	0.00190815	0.0257353
ENSMUSG00000026193	Fn1	fibronectin 1	1761.84	660.804	0.375419	-1.41343	0.00191111	0.0257429
ENSMUSG00000019894	Slc6a15	solute carrier family 6 (neurotransmitter transporter), member 15	44.2349	207.907	4.61828	2.20736	0.00191135	0.0257429
ENSMUSG00000082088	Gm15753	predicted gene 15753	58.0653	22.0812	0.390774	-1.3556	0.00191262	0.0257429
ENSMUSG00000002769	Gnmt	glycine N-methyltransferase	62.7864	257.713	4.05593	2.02003	0.00192142	0.0258436
ENSMUSG00000033792	Atp7a	ATPase, Cu++ transporting, alpha polypeptide	629.255	305.649	0.486548	-1.03935	0.00192496	0.0258736
ENSMUSG00000047844	Bex4	brain expressed X-linked 4	40.6929	177.667	4.28533	2.0994	0.00193688	0.0260086
ENSMUSG00000047409	Ctdspl	CTD (carboxy-terminal domain, RNA polymerase II, polypeptide A) small phosphatase-like	326.658	780.138	2.38401	1.25339	0.00193764	0.0260086
ENSMUSG00000009733	Tfcp2	transcription factor CP2	227.584	464.484	2.03638	1.026	0.00194363	0.0260713
ENSMUSG00000045231	BC106179	cDNA sequence BC106179	11.1357	1.05353	0.169214	-2.56308	0.0019454	0.0260773
ENSMUSG00000021996	Esd	esterase D/formylglutathione hydrolase	1889.77	4624.07	2.44612	1.2905	0.00194858	0.0261023
ENSMUSG00000005803	Sqrdl	sulfide quinone reductase-like (yeast)	857.346	1653.73	1.92782	0.946967	0.00195398	0.0261568
ENSMUSG00000032500	Dclk3	doublecortin-like kinase 3	320.139	628.262	1.95947	0.970464	0.00196373	0.0262388
ENSMUSG00000025911	Adhfe1	alcohol dehydrogenase, iron containing, 1	649.195	2020.44	3.10897	1.63644	0.00196373	0.0262388
ENSMUSG00000059326	Csf2ra	colony stimulating factor 2 receptor, alpha, low-affinity (granulocyte-macrophage)	5524.44	2979.42	0.539401	-0.890571	0.00196474	0.0262388
ENSMUSG00000013611	Snx31	sorting nexin 31	14.4464	50.4742	3.33244	1.73658	0.00196689	0.0262388
ENSMUSG00000041119	Pde9a	phosphodiesterase 9A	108.99	427.626	3.89697	1.96235	0.00196719	0.0262388
ENSMUSG00000104520	Gm37336	predicted gene, 37336	3.05264	36.2524	9.19213	3.2004	0.00196807	0.0262388
ENSMUSG00000036813	Entpd8	ectonucleoside triphosphate diphosphohydrolase 8	28.0204	158.856	5.50841	2.46164	0.00197081	0.0262575
ENSMUSG00000029090	Adgra3	adhesion G protein-coupled receptor A3	481.453	959.211	1.99027	0.992963	0.0019777	0.0263088
ENSMUSG00000046573	Lyrm4	LYR motif containing 4	101.02	233.818	2.30168	1.20269	0.00197853	0.0263088
ENSMUSG00000026548	Slamf9	SLAM family member 9	4316.48	1940.18	0.44961	-1.15325	0.00197866	0.0263088
ENSMUSG00000024338	Psmb8	proteasome (prosome, macropain) subunit, beta type 8 (large multifunctional peptidase 7)	1580.52	876.701	0.554973	-0.849511	0.00198006	0.0263098
ENSMUSG00000030447	Cyfip1	cytoplasmic FMR1 interacting protein 1	3413.62	1858.7	0.544629	-0.876655	0.00199118	0.0264397
ENSMUSG00000029475	Kdm2b	lysine (K)-specific demethylase 2B	620.545	322.461	0.520414	-0.942269	0.00199523	0.0264608
ENSMUSG00000060152	Pop5	processing of precursor 5, ribonuclease P/MRP family (S. cerevisiae)	356.851	698.212	1.95392	0.966371	0.00199588	0.0264608
ENSMUSG00000025323	Sp4	trans-acting transcription factor 4	341.604	167.076	0.490583	-1.02743	0.00199791	0.0264608
ENSMUSG00000036242	3632451O06Rik	RIKEN cDNA 3632451O06 gene	32.3488	107.721	3.26012	1.70492	0.00199813	0.0264608
ENSMUSG00000023122	Sult1c2	sulfotransferase family, cytosolic, 1C, member 2	513.456	1800.13	3.50104	1.80778	0.00199979	0.0264651
ENSMUSG00000086513	9130208D14Rik	RIKEN cDNA 9130208D14 gene	22.168	4.9925	0.258654	-1.9509	0.00200274	0.0264864
ENSMUSG00000097154	Gm26510	predicted gene, 26510	63.703	22.5916	0.364613	-1.45556	0.00200528	0.0265022
ENSMUSG00000067212	H2-T23	histocompatibility 2, T region locus 23	6730.51	3706.1	0.550708	-0.860641	0.00200993	0.0265458
ENSMUSG00000039934	Gsap	gamma-secretase activating protein	1110.02	586.225	0.528548	-0.919894	0.00201491	0.0265938
ENSMUSG00000026117	Zap70	zeta-chain (TCR) associated protein kinase	36.3122	10.1534	0.29892	-1.74217	0.00202032	0.0266436
ENSMUSG00000021850	1700011H14Rik	RIKEN cDNA 1700011H14 gene	1312.06	2534.62	1.93107	0.949401	0.00202138	0.0266436
ENSMUSG00000081665	Gm15922	predicted gene 15922	87.9238	27.5268	0.320801	-1.64025	0.00202529	0.0266706
ENSMUSG00000079834	Tmlhe	trimethyllysine hydroxylase, epsilon	94.4203	193.999	2.04358	1.0311	0.00202646	0.0266706
ENSMUSG00000001517	Foxm1	forkhead box M1	132.685	60.5991	0.460779	-1.11785	0.00202748	0.0266706
ENSMUSG00000033722	BC034090	cDNA sequence BC034090	875.411	1690.79	1.93036	0.94887	0.00204031	0.0268216
ENSMUSG00000050761	Gp1bb	glycoprotein Ib, beta polypeptide	0	7.90847	8.90847	3.15518	0.00204899	0.0269109
ENSMUSG00000037410	Tbc1d2b	TBC1 domain family, member 2B	1339.01	695.343	0.519656	-0.944371	0.0020507	0.0269109
ENSMUSG00000007080	Pole	polymerase (DNA directed), epsilon	160.217	75.3976	0.47388	-1.07741	0.0020512	0.0269109
ENSMUSG00000029414	Kntc1	kinetochore associated 1	76.4281	25.6875	0.344675	-1.53669	0.00205813	0.0269839
ENSMUSG00000025586	Cpeb1	cytoplasmic polyadenylation element binding protein 1	100.176	213.007	2.1152	1.08079	0.00206037	0.0269954
ENSMUSG00000072683	Gm7457	predicted gene 7457	0.61009	17.0773	11.2275	3.48897	0.00206447	0.0270312
ENSMUSG00000019960	Dusp6	dual specificity phosphatase 6	2084.24	1143.69	0.548947	-0.865261	0.00207086	0.0270888
ENSMUSG00000017453	Pipox	pipecolic acid oxidase	634.882	3660.47	5.75809	2.52559	0.00207162	0.0270888
ENSMUSG00000029413	Naaa	N-acylethanolamine acid amidase	1812.67	962.297	0.531132	-0.912859	0.00207483	0.0271092
ENSMUSG00000097195	Snhg5	small nucleolar RNA host gene 5	204.915	104.545	0.512565	-0.964193	0.00207592	0.0271092
ENSMUSG00000017188	Coa3	cytochrome C oxidase assembly factor 3	485.212	943.96	1.94351	0.958666	0.0020856	0.0272176
ENSMUSG00000020577	Tspan13	tetraspanin 13	1243.86	666.937	0.536556	-0.898199	0.00209993	0.0273865
ENSMUSG00000026175	Vil1	villin 1	280.021	1778.52	6.33233	2.66274	0.00210382	0.0274192
ENSMUSG00000035202	Lars2	leucyl-tRNA synthetase, mitochondrial	12463.7	23550.3	1.88944	0.917955	0.0021081	0.0274466
ENSMUSG00000059363	Fxn	frataxin	99.6487	204.219	2.03896	1.02784	0.00210871	0.0274466
ENSMUSG00000021474	Sfxn1	sideroflexin 1	716.537	2446.76	3.41134	1.77034	0.00212939	0.0276867
ENSMUSG00000023829	Slc22a1	solute carrier family 22 (organic cation transporter), member 1	735.228	5206.36	7.07303	2.82233	0.00212996	0.0276867
ENSMUSG00000028919	Arhgef19	Rho guanine nucleotide exchange factor (GEF) 19	182.346	479.24	2.61932	1.38919	0.00213898	0.0277857
ENSMUSG00000022040	Ephx2	epoxide hydrolase 2, cytoplasmic	799.526	3851.34	4.81227	2.26672	0.00214242	0.027812
ENSMUSG00000093445	Lrch4	leucine-rich repeats and calponin homology (CH) domain containing 4	37.7125	11.1886	0.314849	-1.66727	0.00214622	0.0278431
ENSMUSG00000023274	Cd4	CD4 antigen	617.15	234.795	0.381452	-1.39042	0.00214973	0.0278703
ENSMUSG00000020241	Col6a2	collagen, type VI, alpha 2	62.8927	20.2081	0.331933	-1.59103	0.00215709	0.0279272
ENSMUSG00000029178	Klf3	Kruppel-like factor 3 (basic)	1782.08	936.472	0.52576	-0.927524	0.00215764	0.0279272
ENSMUSG00000024268	Celf4	CUGBP, Elav-like family member 4	71.455	30.0099	0.427989	-1.22435	0.00215843	0.0279272
ENSMUSG00000044906	4930503L19Rik	RIKEN cDNA 4930503L19 gene	316.432	159.704	0.506262	-0.982045	0.00216035	0.0279272
ENSMUSG00000044475	Ascc1	activating signal cointegrator 1 complex subunit 1	372.504	946.536	2.53688	1.34306	0.00216119	0.0279272
ENSMUSG00000096672	Ighv1-63	immunoglobulin heavy variable V1-63	40.953	1.68098	0.0639043	-3.96794	0.00217009	0.0280215
ENSMUSG00000078546	Zfp995	zinc finger protein 995	122.455	54.8283	0.452216	-1.14492	0.00217133	0.0280215
ENSMUSG00000020225	Tmbim4	transmembrane BAX inhibitor motif containing 4	1139.56	2937.65	2.57651	1.36542	0.00218454	0.0281736
ENSMUSG00000049076	Acap2	ArfGAP with coiled-coil, ankyrin repeat and PH domains 2	1446.08	771.002	0.53349	-0.906466	0.00219215	0.0282532
ENSMUSG00000058056	Palld	palladin, cytoskeletal associated protein	169.09	378.915	2.23362	1.15938	0.00219888	0.0283138
ENSMUSG00000021087	Rtn1	reticulon 1	650.28	343.906	0.529581	-0.917076	0.00219972	0.0283138
ENSMUSG00000028708	Mknk1	MAP kinase-interacting serine/threonine kinase 1	1507.72	815.077	0.540907	-0.886546	0.00220299	0.0283254
ENSMUSG00000009687	Fxyd5	FXYD domain-containing ion transport regulator 5	5443.07	3008.93	0.552882	-0.854956	0.00220348	0.0283254
ENSMUSG00000032114	Slc37a4	solute carrier family 37 (glucose-6-phosphate transporter), member 4	576.658	2042.21	3.53706	1.82255	0.0022078	0.0283623
ENSMUSG00000002257	Def6	differentially expressed in FDCP 6	472.629	250.886	0.531822	-0.910986	0.00221491	0.0284352
ENSMUSG00000083822	Hmgb1-ps5	high mobility group box 1, pseudogene 5	57.5802	21.0307	0.376077	-1.4109	0.0022253	0.02855
ENSMUSG00000029622	Arpc1b	actin related protein 2/3 complex, subunit 1B	5949.11	3202.37	0.538371	-0.893327	0.00223353	0.0286371
ENSMUSG00000040612	Ildr2	immunoglobulin-like domain containing receptor 2	191.854	1046.69	5.43257	2.44163	0.00226127	0.0289645
ENSMUSG00000030536	Iqgap1	IQ motif containing GTPase activating protein 1	10783.1	5766.6	0.534825	-0.90286	0.00226248	0.0289645
ENSMUSG00000046688	Tifa	TRAF-interacting protein with forkhead-associated domain	1053.99	571.638	0.542791	-0.88153	0.00226347	0.0289645
ENSMUSG00000023921	Mut	methylmalonyl-Coenzyme A mutase	1381.27	2877.36	2.08234	1.0582	0.00226554	0.0289722
ENSMUSG00000074211	Sdhaf1	succinate dehydrogenase complex assembly factor 1	48.6016	120.356	2.44661	1.29078	0.00227085	0.0290131
ENSMUSG00000042096	Dao	D-amino acid oxidase	558.502	4101.14	7.33177	2.87416	0.00227167	0.0290131
ENSMUSG00000102888	Ighv1-11	immunoglobulin heavy variable V1-11	89.354	5.71113	0.074276	-3.75096	0.00229925	0.0293462
ENSMUSG00000033082	Clec1a	C-type lectin domain family 1, member a	344.769	168.236	0.489449	-1.03077	0.00230913	0.0294534
ENSMUSG00000031851	Ntpcr	nucleoside-triphosphatase, cancer-related	787.384	438.171	0.557052	-0.844115	0.00231459	0.0295039
ENSMUSG00000026348	Acmsd	amino carboxymuconate semialdehyde decarboxylase	170.143	1175.65	6.87521	2.7814	0.00231693	0.0295059
ENSMUSG00000013593	Ndufs2	NADH dehydrogenase (ubiquinone) Fe-S protein 2	3585.52	6718.43	1.87352	0.905755	0.00231905	0.0295059
ENSMUSG00000106838	1810017P11Rik	RIKEN cDNA 1810017P11 gene	14.0944	46.1466	3.12345	1.64314	0.00231923	0.0295059
ENSMUSG00000009418	Nav1	neuron navigator 1	1521.07	793.409	0.521928	-0.938079	0.00232178	0.0295114
ENSMUSG00000023008	Fmnl3	formin-like 3	1971.45	1090.27	0.553255	-0.853985	0.00232265	0.0295114
ENSMUSG00000002603	Tgfb1	transforming growth factor, beta 1	3214.62	1708.39	0.531591	-0.911612	0.00232797	0.02956
ENSMUSG00000030652	Coq7	demethyl-Q 7	298.99	601.4	2.00807	1.00581	0.00233374	0.0296142
ENSMUSG00000005547	Cyp2a5	cytochrome P450, family 2, subfamily a, polypeptide 5	458.253	4248.09	9.25218	3.20979	0.00233608	0.0296248
ENSMUSG00000060519	Tor3a	torsin family 3, member A	1808.11	885.186	0.489847	-1.0296	0.00234772	0.0297533
ENSMUSG00000067370	B3galt4	UDP-Gal:betaGlcNAc beta 1,3-galactosyltransferase, polypeptide 4	109.79	51.9032	0.477511	-1.0664	0.00234954	0.0297573
ENSMUSG00000044018	Mrpl50	mitochondrial ribosomal protein L50	459.464	907.012	1.97195	0.979622	0.00235481	0.0298011
ENSMUSG00000026187	Xrcc5	X-ray repair complementing defective repair in Chinese hamster cells 5	295.938	673.176	2.27043	1.18296	0.00235601	0.0298011
ENSMUSG00000035042	Ccl5	chemokine (C-C motif) ligand 5	328.719	172.167	0.525196	-0.929073	0.00236395	0.0298824
ENSMUSG00000038489	Polr2l	polymerase (RNA) II (DNA directed) polypeptide L	249.598	494.872	1.97875	0.98459	0.00236907	0.0299279
ENSMUSG00000064372	mt-Tp	mitochondrially encoded tRNA proline	10156.1	4405.81	0.433865	-1.20468	0.00237351	0.029958
ENSMUSG00000024099	Ndufv2	NADH dehydrogenase (ubiquinone) flavoprotein 2	1639.16	3111.41	1.89763	0.924199	0.00237576	0.029958
ENSMUSG00000021451	Sema4d	sema domain, immunoglobulin domain (Ig), transmembrane domain (TM) and short cytoplasmic domain, (semaphorin) 4D	3941.56	2154.4	0.5467	-0.871178	0.00237601	0.029958
ENSMUSG00000074677	Sirpb1c	signal-regulatory protein beta 1C	364.369	158.386	0.436231	-1.19683	0.00238215	0.0300163
ENSMUSG00000001604	Tcea3	transcription elongation factor A (SII), 3	184.706	815.178	4.395	2.13586	0.0023882	0.0300649
ENSMUSG00000031924	Cyb5b	cytochrome b5 type B	3909.18	7102.11	1.81657	0.861217	0.00238905	0.0300649
ENSMUSG00000039747	Orai2	ORAI calcium release-activated calcium modulator 2	462.869	229.539	0.496992	-1.00871	0.00239095	0.0300696
ENSMUSG00000015733	Capza2	capping protein (actin filament) muscle Z-line, alpha 2	5012.12	2809	0.560529	-0.835139	0.00240201	0.0301648
ENSMUSG00000054263	Lifr	leukemia inhibitory factor receptor	2818.7	1568.61	0.556658	-0.845137	0.00240298	0.0301648
ENSMUSG00000056515	Rab31	RAB31, member RAS oncogene family	1136.79	602.532	0.53044	-0.914737	0.00240341	0.0301648
ENSMUSG00000073421	H2-Ab1	histocompatibility 2, class II antigen A, beta 1	90008.9	46235.4	0.513682	-0.961053	0.00240463	0.0301648
ENSMUSG00000043811	Rtn4r	reticulon 4 receptor	7.53944	46.1398	5.52024	2.46473	0.00240637	0.0301675
ENSMUSG00000070691	Runx3	runt related transcription factor 3	1186.82	650.206	0.548234	-0.867135	0.00241298	0.0302312
ENSMUSG00000025980	Hspd1	heat shock protein 1 (chaperonin)	3236.38	6545.19	2.02207	1.01583	0.00242429	0.0303536
ENSMUSG00000027340	Slc23a2	solute carrier family 23 (nucleobase transporters), member 2	1414.76	771.901	0.545925	-0.873225	0.00243378	0.0304531
ENSMUSG00000066406	Akap13	A kinase (PRKA) anchor protein 13	3357.77	1767.24	0.526454	-0.925622	0.00243729	0.0304548
ENSMUSG00000006800	Sulf2	sulfatase 2	1501.1	796.145	0.530688	-0.914063	0.00243897	0.0304548
ENSMUSG00000018983	E2f2	E2F transcription factor 2	394.891	198.493	0.503909	-0.988764	0.00244057	0.0304548
ENSMUSG00000097993	Ptprv	protein tyrosine phosphatase, receptor type, V	75.1293	32.1971	0.436062	-1.19739	0.00244063	0.0304548
ENSMUSG00000025366	Esyt1	extended synaptotagmin-like protein 1	2284	1230.3	0.538859	-0.89202	0.00244163	0.0304548
ENSMUSG00000046603	Tcaim	T cell activation inhibitor, mitochondrial	218.981	541.027	2.46397	1.30099	0.00244481	0.0304753
ENSMUSG00000030228	Pik3c2g	phosphatidylinositol 3-kinase, C2 domain containing, gamma polypeptide	26.9498	92.2164	3.33514	1.73775	0.00245224	0.0305485
ENSMUSG00000028405	Aco1	aconitase 1	1746.96	3975.96	2.2752	1.18599	0.00245772	0.0305646
ENSMUSG00000074227	Spint2	serine protease inhibitor, Kunitz type 2	1962.27	3770.07	1.92081	0.941715	0.00245789	0.0305646
ENSMUSG00000020087	Tysnd1	trypsin domain containing 1	321.7	628.614	1.95108	0.964272	0.00245817	0.0305646
ENSMUSG00000061232	H2-K1	histocompatibility 2, K1, K region	31683.4	18428.9	0.581673	-0.781719	0.00247356	0.0307212
ENSMUSG00000002835	Chaf1a	chromatin assembly factor 1, subunit A (p150)	109.934	48.1941	0.443453	-1.17315	0.00247388	0.0307212
ENSMUSG00000002580	Mien1	migration and invasion enhancer 1	164.442	331.752	2.0113	1.00812	0.00247644	0.0307337
ENSMUSG00000041488	Stx3	syntaxin 3	507.331	929.303	1.83011	0.871932	0.00248814	0.0308092
ENSMUSG00000036775	Decr2	2-4-dienoyl-Coenzyme A reductase 2, peroxisomal	398.371	747.401	1.87395	0.90608	0.00248841	0.0308092
ENSMUSG00000022237	Ankrd33b	ankyrin repeat domain 33B	288.374	823.384	2.84885	1.51038	0.00248898	0.0308092
ENSMUSG00000073838	Tufm	Tu translation elongation factor, mitochondrial	1084.64	2044.51	1.88415	0.913913	0.00248986	0.0308092
ENSMUSG00000034485	Uaca	uveal autoantigen with coiled-coil domains and ankyrin repeats	571.801	1067.94	1.86616	0.900072	0.00249033	0.0308092
ENSMUSG00000033318	Gstt2	glutathione S-transferase, theta 2	567.303	2113.51	3.72074	1.89559	0.00249202	0.0308108
ENSMUSG00000022809	Nr1i2	nuclear receptor subfamily 1, group I, member 2	16.0996	108.148	6.38304	2.67424	0.00249373	0.0308127
ENSMUSG00000034832	Tet3	tet methylcytosine dioxygenase 3	2053.37	1097.5	0.534714	-0.90316	0.0025026	0.030903
ENSMUSG00000029283	Cdc7	cell division cycle 7 (S. cerevisiae)	113.308	47.8344	0.427218	-1.22695	0.00250755	0.0309273
ENSMUSG00000025651	Uqcrc1	ubiquinol-cytochrome c reductase core protein 1	3708.81	6918.37	1.86516	0.899296	0.0025077	0.0309273
ENSMUSG00000062070	Pgk1	phosphoglycerate kinase 1	3833.33	7124.37	1.85831	0.893989	0.0025099	0.0309316
ENSMUSG00000027610	Gss	glutathione synthetase	461.778	1805.43	3.90345	1.96475	0.00251118	0.0309316
ENSMUSG00000070304	Scn2b	sodium channel, voltage-gated, type II, beta	44.0389	15.3915	0.363942	-1.45822	0.00252038	0.0310255
ENSMUSG00000031059	Ndufb11	NADH dehydrogenase (ubiquinone) 1 beta subcomplex, 11	1492.69	2834.23	1.89814	0.924589	0.00252751	0.0310763
ENSMUSG00000021764	Ndufs4	NADH dehydrogenase (ubiquinone) Fe-S protein 4	874.719	1658.8	1.89536	0.922472	0.00252765	0.0310763
ENSMUSG00000063018	2010204K13Rik	RIKEN cDNA 2010204K13 gene	10.3796	57.9656	5.18169	2.37342	0.00253101	0.0310982
ENSMUSG00000015852	Fcrls	Fc receptor-like S, scavenger receptor	743.552	227.57	0.30699	-1.70374	0.00253361	0.0311108
ENSMUSG00000025825	Iscu	iron-sulfur cluster assembly enzyme	1055.27	1963.66	1.85999	0.895298	0.00253587	0.0311131
ENSMUSG00000026692	Fmo4	flavin containing monooxygenase 4	57.8087	449.754	7.66475	2.93824	0.00253695	0.0311131
ENSMUSG00000022951	Rcan1	regulator of calcineurin 1	1314.95	4562.33	3.46771	1.79398	0.00253895	0.0311183
ENSMUSG00000029369	Afm	afamin	298.14	547.793	1.83457	0.87544	0.00254558	0.0311802
ENSMUSG00000021033	Gstz1	glutathione transferase zeta 1 (maleylacetoacetate isomerase)	525.76	2417.89	4.592	2.19912	0.00255656	0.0312952
ENSMUSG00000039377	Hlx	H2.0-like homeobox	734.866	326.646	0.445252	-1.16731	0.00256125	0.0313332
ENSMUSG00000070867	Trabd2b	TraB domain containing 2B	1070.34	2339.52	2.18467	1.12742	0.00256507	0.0313479
ENSMUSG00000023905	Tnfrsf12a	tumor necrosis factor receptor superfamily, member 12a	262.09	524.712	1.99822	0.998717	0.00256562	0.0313479
ENSMUSG00000046605	B3gntl1	UDP-GlcNAc:betaGal beta-1,3-N-acetylglucosaminyltransferase-like 1	212.284	104.925	0.496638	-1.00973	0.00256799	0.0313574
ENSMUSG00000019797	1700021F05Rik	RIKEN cDNA 1700021F05 gene	198.489	389.708	1.95855	0.969784	0.00257615	0.0314377
ENSMUSG00000029066	Mrpl20	mitochondrial ribosomal protein L20	471.969	922.598	1.95276	0.965517	0.00258045	0.0314536
ENSMUSG00000032561	Acpp	acid phosphatase, prostate	36.4799	136.65	3.67264	1.87682	0.00258212	0.0314536
ENSMUSG00000053600	Zfp472	zinc finger protein 472	172.416	86.1508	0.502553	-0.992653	0.00258224	0.0314536
ENSMUSG00000063931	Pepd	peptidase D	1163.34	2936.79	2.52313	1.33521	0.00259038	0.0315213
ENSMUSG00000051969	Tlr11	toll-like receptor 11	105.281	45.9201	0.441474	-1.1796	0.00259099	0.0315213
ENSMUSG00000086596	Susd5	sushi domain containing 5	35.6725	12.027	0.355225	-1.4932	0.00259479	0.0315481
ENSMUSG00000061740	Cyp2d22	cytochrome P450, family 2, subfamily d, polypeptide 22	289.502	559.924	1.93088	0.949256	0.00260295	0.0316086
ENSMUSG00000072620	Slfn2	schlafen 2	2696.97	1532.16	0.568264	-0.815368	0.00260297	0.0316086
ENSMUSG00000052812	Atad2b	ATPase family, AAA domain containing 2B	365.091	183.632	0.504335	-0.987546	0.00260813	0.0316307
ENSMUSG00000048327	Ckap2l	cytoskeleton associated protein 2-like	113.817	42.926	0.382573	-1.38619	0.00260928	0.0316307
ENSMUSG00000046756	Mrps7	mitchondrial ribosomal protein S7	632.044	1200.5	1.89797	0.924455	0.00261008	0.0316307
ENSMUSG00000068758	Il3ra	interleukin 3 receptor, alpha chain	437.304	238.136	0.545594	-0.874101	0.0026112	0.0316307
ENSMUSG00000022829	Stxbp5l	syntaxin binding protein 5-like	10.7764	44.9084	3.89833	1.96286	0.00261967	0.0317022
ENSMUSG00000073590	3222401L13Rik	RIKEN cDNA 3222401L13 gene	54.6591	22.5702	0.423474	-1.23965	0.00262072	0.0317022
ENSMUSG00000030064	Frmd4b	FERM domain containing 4B	2692.69	1519.69	0.564537	-0.824861	0.00262191	0.0317022
ENSMUSG00000021646	Mccc2	methylcrotonoyl-Coenzyme A carboxylase 2 (beta)	605.623	1153.22	1.90269	0.92804	0.00263044	0.0317858
ENSMUSG00000019232	Etnppl	ethanolamine phosphate phospholyase	16.1271	114.345	6.73468	2.75161	0.00263835	0.0318619
ENSMUSG00000023832	Acat2	acetyl-Coenzyme A acetyltransferase 2	327.391	1262.96	3.84895	1.94446	0.00264823	0.0319616
ENSMUSG00000031833	Mast3	microtubule associated serine/threonine kinase 3	1857.17	999.318	0.538336	-0.893421	0.00265201	0.031975
ENSMUSG00000028382	Ptbp3	polypyrimidine tract binding protein 3	3985.43	2186.49	0.548733	-0.865823	0.00265258	0.031975
ENSMUSG00000024054	Smchd1	SMC hinge domain containing 1	1452.9	776.899	0.535042	-0.902276	0.0026569	0.0320076
ENSMUSG00000030055	Rab43	RAB43, member RAS oncogene family	3815.59	2122.57	0.556406	-0.84579	0.00266738	0.0321009
ENSMUSG00000060678	Hist1h4c	histone cluster 1, H4c	5.97879	24.4366	3.64485	1.86586	0.0026679	0.0321009
ENSMUSG00000063229	Ldha	lactate dehydrogenase A	4512.59	8468.91	1.87654	0.908073	0.00267142	0.0321238
ENSMUSG00000034330	Plcg2	phospholipase C, gamma 2	2592.92	1371.87	0.529265	-0.917937	0.00268332	0.0322472
ENSMUSG00000024477	Pggt1b	protein geranylgeranyltransferase type I, beta subunit	396.922	204.96	0.517589	-0.950121	0.00268914	0.0322975
ENSMUSG00000055850	Rnf181	ring finger protein 181	1191.86	2893.22	2.42629	1.27875	0.0026929	0.032323
ENSMUSG00000039787	Cercam	cerebral endothelial cell adhesion molecule	57.7233	23.461	0.416547	-1.26345	0.00269596	0.0323401
ENSMUSG00000095028	Sirpb1b	signal-regulatory protein beta 1B	200.43	104.454	0.523525	-0.933669	0.00269832	0.0323488
ENSMUSG00000052957	Gas1	growth arrest specific 1	396.17	756.132	1.90632	0.930789	0.00270536	0.0324134
ENSMUSG00000026437	Cdk18	cyclin-dependent kinase 18	641.348	1211.1	1.88699	0.916083	0.00271873	0.0325353
ENSMUSG00000028601	Echdc2	enoyl Coenzyme A hydratase domain containing 2	433.076	1896.65	4.37171	2.1282	0.00272017	0.0325353
ENSMUSG00000096433	Zfp994	zinc finger protein 994	282.189	150.639	0.53547	-0.901123	0.00272048	0.0325353
ENSMUSG00000042978	Sbk1	SH3-binding kinase 1	403.384	759.121	1.8797	0.910502	0.00272764	0.0325979
ENSMUSG00000036863	Syde2	synapse defective 1, Rho GTPase, homolog 2 (C. elegans)	107.312	240.171	2.22663	1.15486	0.00272901	0.0325979
ENSMUSG00000035828	Pim3	proviral integration site 3	2273.92	4342.26	1.90919	0.93296	0.00273345	0.0326312
ENSMUSG00000074218	Cox7a1	cytochrome c oxidase subunit VIIa 1	96.9523	200.437	2.05648	1.04018	0.00275627	0.0328668
ENSMUSG00000022972	1110004E09Rik	RIKEN cDNA 1110004E09 gene	154.515	307.263	1.98221	0.987112	0.00275652	0.0328668
ENSMUSG00000101903	Gm29291	predicted gene 29291	26.2775	7.71887	0.319636	-1.6455	0.00276981	0.0329855
ENSMUSG00000078650	G6pc	glucose-6-phosphatase, catalytic	628.176	4596.49	7.30716	2.86931	0.00276981	0.0329855
ENSMUSG00000090641	Zfp712	zinc finger protein 712	79.5322	32.6281	0.417573	-1.2599	0.00278259	0.0331
ENSMUSG00000025428	Atp5a1	ATP synthase, H+ transporting, mitochondrial F1 complex, alpha subunit 1	18317.8	33682.5	1.83874	0.878719	0.0027843	0.0331
ENSMUSG00000044249	Defb29	defensin beta 29	45.901	327.079	6.99514	2.80635	0.00278446	0.0331
ENSMUSG00000024063	Lbh	limb-bud and heart	2281	1245.82	0.546371	-0.872048	0.00278985	0.0331441
ENSMUSG00000041301	Cftr	cystic fibrosis transmembrane conductance regulator	16.1156	88.1392	5.20808	2.38075	0.00280255	0.033275
ENSMUSG00000030884	Uqcrc2	ubiquinol cytochrome c reductase core protein 2	3155.14	5826.39	1.84637	0.88469	0.00280791	0.0333187
ENSMUSG00000028461	Ccdc107	coiled-coil domain containing 107	651.397	2179.55	3.34237	1.74087	0.00281609	0.0333956
ENSMUSG00000072941	Sod3	superoxide dismutase 3, extracellular	762.681	4394.89	5.75619	2.52512	0.00281807	0.0333991
ENSMUSG00000006731	B4galnt1	beta-1,4-N-acetyl-galactosaminyl transferase 1	1795.14	953.284	0.531296	-0.912411	0.00282021	0.0334044
ENSMUSG00000010054	Tusc2	tumor suppressor candidate 2	312.685	611.807	1.95357	0.966116	0.00282207	0.0334044
ENSMUSG00000023092	Fhl1	four and a half LIM domains 1	540.392	1727.24	3.19221	1.67456	0.0028236	0.0334044
ENSMUSG00000039891	Txlnb	taxilin beta	54.7872	21.9418	0.411237	-1.28196	0.00282722	0.0334272
ENSMUSG00000086075	Gm15728	predicted gene 15728	10.3528	31.8395	2.89263	1.53238	0.0028354	0.0335039
ENSMUSG00000029456	Acad10	acyl-Coenzyme A dehydrogenase family, member 10	347.868	948.464	2.72156	1.44443	0.00284621	0.0336115
ENSMUSG00000001211	Agpat3	1-acylglycerol-3-phosphate O-acyltransferase 3	2465.09	4680.73	1.89844	0.924817	0.00284983	0.0336209
ENSMUSG00000038253	Hoxa5	homeobox A5	74.5379	159.75	2.12807	1.08954	0.00285041	0.0336209
ENSMUSG00000053101	Gpr141	G protein-coupled receptor 141	390.154	116.572	0.300577	-1.73419	0.00285281	0.0336291
ENSMUSG00000038379	Ttk	Ttk protein kinase	34.4776	9.91578	0.307681	-1.70049	0.00287569	0.0338786
ENSMUSG00000004187	Kifc2	kinesin family member C2	190.765	364.347	1.90518	0.929925	0.00288379	0.0339426
ENSMUSG00000042428	Mgat3	mannoside acetylglucosaminyltransferase 3	275.323	1369.9	4.96124	2.3107	0.00288456	0.0339426
ENSMUSG00000020828	Pld2	phospholipase D2	1234.85	686.697	0.556459	-0.845653	0.00288942	0.0339795
ENSMUSG00000030800	Prss8	protease, serine 8 (prostasin)	770.772	2889.46	3.74523	1.90505	0.00289322	0.0339809
ENSMUSG00000041650	Pcca	propionyl-Coenzyme A carboxylase, alpha polypeptide	1056.67	1961.85	1.85583	0.892062	0.00289335	0.0339809
ENSMUSG00000036565	Ttyh3	tweety family member 3	2674.06	1458.67	0.545659	-0.873929	0.0028947	0.0339809
ENSMUSG00000051235	Gen1	GEN1, Holliday junction 5' flap endonuclease	32.3633	9.90795	0.326945	-1.61288	0.00290445	0.0340644
ENSMUSG00000014301	Pam16	presequence translocase-asssociated motor 16 homolog (S. cerevisiae)	193.595	380.073	1.95828	0.969589	0.00290526	0.0340644
ENSMUSG00000031231	Cox7b	cytochrome c oxidase subunit VIIb	2456.88	4616.66	1.87871	0.909745	0.00291298	0.0341347
ENSMUSG00000020766	Galk1	galactokinase 1	369.624	755.988	2.04247	1.03031	0.00291557	0.0341378
ENSMUSG00000030972	Acsm5	acyl-CoA synthetase medium-chain family member 5	134.305	853.91	6.31839	2.65956	0.00291672	0.0341378
ENSMUSG00000045948	Mrps12	mitochondrial ribosomal protein S12	294.168	561.976	1.90731	0.931536	0.0029218	0.0341771
ENSMUSG00000015337	Endog	endonuclease G	71.4666	145.127	2.01648	1.01184	0.00293466	0.0343072
ENSMUSG00000027641	Rbl1	retinoblastoma-like 1 (p107)	418.538	217.518	0.520854	-0.941049	0.00294577	0.0344167
ENSMUSG00000032046	Abhd12	abhydrolase domain containing 12	3500.38	2004.6	0.572803	-0.803888	0.00294856	0.0344289
ENSMUSG00000031639	Tlr3	toll-like receptor 3	650.76	367.034	0.564678	-0.824501	0.00295284	0.0344445
ENSMUSG00000058589	Anks1b	ankyrin repeat and sterile alpha motif domain containing 1B	4.65958	24.9604	4.58699	2.19755	0.00295338	0.0344445
ENSMUSG00000052384	Nrros	negative regulator of reactive oxygen species	3857.88	2152.14	0.55797	-0.84174	0.00295939	0.0344649
ENSMUSG00000056019	Zfp709	zinc finger protein 709	140.085	66.6943	0.479813	-1.05946	0.00296093	0.0344649
ENSMUSG00000036781	Rps27l	ribosomal protein S27-like	701.157	1355.46	1.93185	0.949982	0.00296169	0.0344649
ENSMUSG00000024180	Tmem8	transmembrane protein 8 (five membrane-spanning domains)	1027.8	2998.47	2.91551	1.54375	0.00296212	0.0344649
ENSMUSG00000021457	Syk	spleen tyrosine kinase	4770.12	2547.86	0.534227	-0.904476	0.0029664	0.0344809
ENSMUSG00000029299	Abcg3	ATP-binding cassette, sub-family G (WHITE), member 3	1399.04	605.506	0.433207	-1.20687	0.00296698	0.0344809
ENSMUSG00000024039	Cbs	cystathionine beta-synthase	236.278	1769.79	7.46293	2.89974	0.00297073	0.0345042
ENSMUSG00000023961	Enpp4	ectonucleotide pyrophosphatase/phosphodiesterase 4	972.838	554.47	0.570393	-0.809973	0.00298386	0.0346363
ENSMUSG00000105504	Gbp5	guanylate binding protein 5	418.509	223.494	0.535136	-0.902023	0.00298929	0.0346789
ENSMUSG00000038963	Slco4a1	solute carrier organic anion transporter family, member 4a1	291.724	582.958	1.99491	0.996322	0.00299208	0.0346909
ENSMUSG00000028532	Cachd1	cache domain containing 1	356.126	665.011	1.86492	0.899112	0.00299961	0.0347579
ENSMUSG00000031821	Gins2	GINS complex subunit 2 (Psf2 homolog)	86.4195	38.6082	0.453083	-1.14215	0.00300226	0.0347681
ENSMUSG00000057969	Sema3b	sema domain, immunoglobulin domain (Ig), short basic domain, secreted, (semaphorin) 3B	497.62	924.497	1.85612	0.892287	0.00300604	0.034786
ENSMUSG00000048280	Zfp738	zinc finger protein 738	220.853	110.161	0.501056	-0.996955	0.00300825	0.034786
ENSMUSG00000086324	Gm15564	predicted gene 15564	344.244	645.893	1.87373	0.90591	0.00300909	0.034786
ENSMUSG00000063108	Zfp26	zinc finger protein 26	402.266	204.355	0.50923	-0.97361	0.00301848	0.0348742
ENSMUSG00000082292	Gm12250	predicted gene 12250	213.218	80.327	0.379645	-1.39728	0.00303348	0.035027
ENSMUSG00000052133	Sema5b	sema domain, seven thrombospondin repeats (type 1 and type 1-like), transmembrane domain (TM) and short cytoplasmic domain, (semaphorin) 5B	6.06627	24.8487	3.65804	1.87107	0.0030385	0.0350643
ENSMUSG00000097893	1700034P13Rik	RIKEN cDNA 1700034P13 gene	2.52207	15.3524	4.64283	2.215	0.00304363	0.0351012
ENSMUSG00000020741	Cluh	clustered mitochondria (cluA/CLU1) homolog	2266.99	4592.29	2.02526	1.01811	0.00304708	0.0351012
ENSMUSG00000001403	Ube2c	ubiquitin-conjugating enzyme E2C	86.0429	37.9792	0.447816	-1.15902	0.00304753	0.0351012
ENSMUSG00000032120	C2cd2l	C2 calcium-dependent domain containing 2-like	574.782	1541.4	2.67879	1.42158	0.0030488	0.0351012
ENSMUSG00000063193	Cd300lb	CD300 molecule like family member B	370.093	156.892	0.425479	-1.23284	0.00305214	0.0351191
ENSMUSG00000036334	Igsf10	immunoglobulin superfamily, member 10	9.63356	1.20234	0.207113	-2.27151	0.00305474	0.0351286
ENSMUSG00000003528	Slc25a1	solute carrier family 25 (mitochondrial carrier, citrate transporter), member 1	733.689	1549.41	2.11029	1.07744	0.00305956	0.0351636
ENSMUSG00000027109	Sp3	trans-acting transcription factor 3	1520.34	829.247	0.545734	-0.873729	0.00306327	0.0351858
ENSMUSG00000025196	Cpn1	carboxypeptidase N, polypeptide 1	155.162	1256.56	8.05293	3.00951	0.0030708	0.0352517
ENSMUSG00000025324	Atp10a	ATPase, class V, type 10A	130.808	60.0244	0.46298	-1.11098	0.00307281	0.0352543
ENSMUSG00000087277	2010013B24Rik	RIKEN cDNA 2010013B24 gene	32.8425	10.7338	0.346718	-1.52816	0.00307514	0.0352605
ENSMUSG00000064043	Trerf1	transcriptional regulating factor 1	1006.45	547.59	0.544536	-0.876902	0.00308958	0.0354055
ENSMUSG00000028195	Cyr61	cysteine rich protein 61	2181.03	5169.61	2.36963	1.24466	0.00309449	0.0354412
ENSMUSG00000020077	Srgn	serglycin	4978.36	2811.05	0.56474	-0.82434	0.00310303	0.0355185
ENSMUSG00000086010	Gm15318	predicted gene 15318	18.9715	153.992	7.76063	2.95617	0.00310657	0.0355334
ENSMUSG00000052415	Tchh	trichohyalin	40.4573	271.187	6.56547	2.7149	0.00310821	0.0355334
ENSMUSG00000027602	Map1lc3a	microtubule-associated protein 1 light chain 3 alpha	455.439	865.773	1.89899	0.925231	0.00310973	0.0355334
ENSMUSG00000078247	Airn	antisense Igf2r RNA	32.758	95.8105	2.86778	1.51993	0.00311371	0.0355583
ENSMUSG00000036833	Pnpla7	patatin-like phospholipase domain containing 7	1488.87	818.666	0.550158	-0.862082	0.00311916	0.0355999
ENSMUSG00000073982	Rhog	ras homolog family member G	2365.49	1329.56	0.562251	-0.830715	0.00312697	0.0356684
ENSMUSG00000040640	Erc2	ELKS/RAB6-interacting/CAST family member 2	54.1077	147.833	2.70077	1.43337	0.00313302	0.0357148
ENSMUSG00000022967	Ifnar1	interferon (alpha and beta) receptor 1	3110.18	1723.39	0.554256	-0.851375	0.00313466	0.0357148
ENSMUSG00000045257	Morn2	MORN repeat containing 2	98.8239	193.408	1.94751	0.96163	0.00314904	0.0358453
ENSMUSG00000017499	Cdc6	cell division cycle 6	49.6172	18.7087	0.389367	-1.3608	0.00314974	0.0358453
ENSMUSG00000003526	Prodh	proline dehydrogenase	654.321	3589.32	5.47872	2.45384	0.00315519	0.0358867
ENSMUSG00000086054	Hnf1aos1	HNF1 homeobox A, opposite strand 1	16.4849	49.0502	2.86248	1.51727	0.0031611	0.0359245
ENSMUSG00000031557	Plekha2	pleckstrin homology domain-containing, family A (phosphoinositide binding specific) member 2	1089.97	599.754	0.550661	-0.860763	0.00316216	0.0359245
ENSMUSG00000019738	Polr2i	polymerase (RNA) II (DNA directed) polypeptide I	187.886	377.124	2.00186	1.00134	0.00316703	0.0359592
ENSMUSG00000034957	Cebpa	CCAAT/enhancer binding protein (C/EBP), alpha	1904.95	870.129	0.457057	-1.12955	0.00317816	0.0360648
ENSMUSG00000059659	Gm10069	predicted gene 10069	1.5932	13.8031	5.70844	2.5131	0.00318364	0.0361062
ENSMUSG00000046798	Cldn12	claudin 12	383.791	891.909	2.32051	1.21444	0.00319665	0.0362329
ENSMUSG00000092591	Gm20429	predicted gene 20429	18.0644	3.41538	0.231604	-2.11027	0.00320802	0.036341
ENSMUSG00000095519	Ighv1-66	immunoglobulin heavy variable 1-66	63.3011	10.7604	0.182896	-2.4509	0.00322871	0.0365544
ENSMUSG00000001228	Uhrf1	ubiquitin-like, containing PHD and RING finger domains, 1	304.18	128.756	0.42518	-1.23385	0.00323912	0.0366308
ENSMUSG00000006542	Prkag3	protein kinase, AMP-activated, gamma 3 non-catatlytic subunit	25.0725	106.536	4.12449	2.04422	0.00323917	0.0366308
ENSMUSG00000034108	Ccs	copper chaperone for superoxide dismutase	603.203	1381.02	2.28734	1.19367	0.00326366	0.0368866
ENSMUSG00000033610	Pank1	pantothenate kinase 1	501.266	1434.1	2.85726	1.51463	0.00326593	0.0368912
ENSMUSG00000031389	Arhgap4	Rho GTPase activating protein 4	1635.1	878.721	0.537693	-0.895146	0.00326827	0.0368965
ENSMUSG00000030086	Chchd6	coiled-coil-helix-coiled-coil-helix domain containing 6	179.149	354.478	1.97324	0.980568	0.00327453	0.036946
ENSMUSG00000051497	Kcnj16	potassium inwardly-rectifying channel, subfamily J, member 16	4555.97	8338.35	1.83002	0.87186	0.00328101	0.0369981
ENSMUSG00000001034	Mapk7	mitogen-activated protein kinase 7	622.341	330.906	0.532463	-0.909247	0.00329257	0.0370925
ENSMUSG00000040659	Efhd2	EF hand domain containing 2	6118.58	3546.44	0.579687	-0.786655	0.00329314	0.0370925
ENSMUSG00000032555	Topbp1	topoisomerase (DNA) II binding protein 1	915.581	489.583	0.535231	-0.901767	0.00330087	0.0371584
ENSMUSG00000025204	Ndufb8	NADH dehydrogenase (ubiquinone) 1 beta subcomplex 8	1146.72	2124.59	1.85201	0.889092	0.00330378	0.0371698
ENSMUSG00000020027	Socs2	suppressor of cytokine signaling 2	293.772	554.074	1.88306	0.913079	0.00330761	0.037186
ENSMUSG00000028692	Akr1a1	aldo-keto reductase family 1, member A1 (aldehyde reductase)	9901.06	26063.6	2.63224	1.39629	0.00330898	0.037186
ENSMUSG00000024810	Il33	interleukin 33	54.3454	20.6127	0.390506	-1.35658	0.00331235	0.0372027
ENSMUSG00000026279	Thap4	THAP domain containing 4	463.741	874.496	1.88384	0.913673	0.00332282	0.0372991
ENSMUSG00000030222	Rerg	RAS-like, estrogen-regulated, growth-inhibitor	30.2525	8.95852	0.318647	-1.64997	0.0033284	0.0373372
ENSMUSG00000095432	Zfp748	zinc finger protein 748	243.986	120.296	0.495116	-1.01416	0.00333005	0.0373372
ENSMUSG00000097352	C920009B18Rik	RIKEN cDNA C920009B18 gene	171.864	86.3714	0.505434	-0.984404	0.00333297	0.0373372
ENSMUSG00000085412	Halr1	Hoxa adjacent long noncoding RNA 1	10.6268	96.8227	8.41354	3.07271	0.00333378	0.0373372
ENSMUSG00000037997	Parp11	poly (ADP-ribose) polymerase family, member 11	472.668	269.474	0.571021	-0.808385	0.00333586	0.0373393
ENSMUSG00000021215	Net1	neuroepithelial cell transforming gene 1	991.144	2475.38	2.49599	1.31961	0.00334157	0.0373687
ENSMUSG00000051735	Rinl	Ras and Rab interactor-like	421.84	224.021	0.532166	-0.910051	0.003343	0.0373687
ENSMUSG00000022913	Psmg1	proteasome (prosome, macropain) assembly chaperone 1	157.381	316.646	2.00558	1.00402	0.00334417	0.0373687
ENSMUSG00000056268	Dennd1b	DENN/MADD domain containing 1B	881.658	495.75	0.562789	-0.829335	0.00335968	0.0375208
ENSMUSG00000034566	Atp5h	ATP synthase, H+ transporting, mitochondrial F0 complex, subunit D	2802.51	5139.01	1.83342	0.874538	0.00336626	0.0375726
ENSMUSG00000045672	Col27a1	collagen, type XXVII, alpha 1	623.983	1724	2.76008	1.46471	0.00336812	0.0375726
ENSMUSG00000032702	Kank1	KN motif and ankyrin repeat domains 1	877.622	1642.42	1.87046	0.90339	0.00337265	0.0376019
ENSMUSG00000022474	Pmm1	phosphomannomutase 1	160.979	316.665	1.96114	0.971694	0.00338372	0.037704
ENSMUSG00000052760	A630001G21Rik	RIKEN cDNA A630001G21 gene	717.828	389.053	0.542624	-0.881975	0.00338706	0.0377199
ENSMUSG00000027618	Nfs1	nitrogen fixation gene 1 (S. cerevisiae)	580.278	1089.48	1.876	0.907657	0.00339039	0.0377357
ENSMUSG00000037808	Fam76b	family with sequence similarity 76, member B	731.702	395.235	0.540786	-0.88687	0.00340686	0.0378977
ENSMUSG00000054619	Mettl7a1	methyltransferase like 7A1	1520.9	4837.48	3.17923	1.66868	0.00341223	0.037936
ENSMUSG00000022477	Aco2	aconitase 2, mitochondrial	7078.24	12905.7	1.82318	0.866459	0.00342104	0.0380126
ENSMUSG00000036916	Zfp280c	zinc finger protein 280C	335.952	173.819	0.518826	-0.946678	0.00342462	0.038031
ENSMUSG00000025403	Shmt2	serine hydroxymethyltransferase 2 (mitochondrial)	846.684	2807.84	3.31354	1.72837	0.00342825	0.03805
ENSMUSG00000046687	Gm5424	predicted gene 5424	24.1732	110.578	4.43242	2.14809	0.00344497	0.0381711
ENSMUSG00000049091	Sephs2	selenophosphate synthetase 2	681.206	2400.65	3.52041	1.81574	0.00344499	0.0381711
ENSMUSG00000042594	Sh2b3	SH2B adaptor protein 3	2065.98	1120.11	0.542392	-0.882593	0.00344717	0.0381711
ENSMUSG00000018169	Mfng	MFNG O-fucosylpeptide 3-beta-N-acetylglucosaminyltransferase	535.934	294.701	0.550722	-0.860604	0.00344863	0.0381711
ENSMUSG00000026203	Dnajb2	DnaJ heat shock protein family (Hsp40) member B2	478.208	876.163	1.83044	0.872193	0.00344884	0.0381711
ENSMUSG00000029185	Fam114a1	family with sequence similarity 114, member A1	278.474	143.687	0.517711	-0.949781	0.00345533	0.0382216
ENSMUSG00000026429	Ube2t	ubiquitin-conjugating enzyme E2T	42.7443	15.9885	0.38836	-1.36453	0.00346159	0.0382554
ENSMUSG00000050608	Minos1	mitochondrial inner membrane organizing system 1	921.008	1696.06	1.84062	0.88019	0.00346226	0.0382554
ENSMUSG00000060923	Acyp2	acylphosphatase 2, muscle type	77.3151	163.996	2.10683	1.07507	0.00346495	0.0382636
ENSMUSG00000105003	Gm42512	predicted gene 42512	0.61009	13.7341	9.1511	3.19395	0.00347023	0.038267
ENSMUSG00000017707	Serinc3	serine incorporator 3	32445.7	19025.4	0.586391	-0.770065	0.00347068	0.038267
ENSMUSG00000005510	Ndufs3	NADH dehydrogenase (ubiquinone) Fe-S protein 3	1389.65	2556.74	1.83923	0.879104	0.00347107	0.038267
ENSMUSG00000028007	Snx7	sorting nexin 7	272.646	849.118	3.10663	1.63535	0.00349493	0.0384903
ENSMUSG00000053768	Chchd3	coiled-coil-helix-coiled-coil-helix domain containing 3	1221.1	2219.6	1.81703	0.861586	0.00349522	0.0384903
ENSMUSG00000020974	Pole2	polymerase (DNA directed), epsilon 2 (p59 subunit)	73.5359	33.559	0.463655	-1.10888	0.00350562	0.0385795
ENSMUSG00000024660	Incenp	inner centromere protein	471.271	257.143	0.546598	-0.871447	0.00350967	0.0385795
ENSMUSG00000085174	Gm16206	predicted gene 16206	18.6339	3.31483	0.219764	-2.18597	0.00350972	0.0385795
ENSMUSG00000084844	Hoxb3os	homeobox B3 and homeobox B2, opposite strand	16.8442	46.1287	2.64112	1.40115	0.0035119	0.0385795
ENSMUSG00000032839	Trpc1	transient receptor potential cation channel, subfamily C, member 1	135.831	391.076	2.86539	1.51873	0.00351309	0.0385795
ENSMUSG00000000399	Ndufa9	NADH dehydrogenase (ubiquinone) 1 alpha subcomplex, 9	1338.14	2421.48	1.80898	0.855178	0.00351735	0.0386048
ENSMUSG00000097295	Hmgb1-ps8	high mobility group box 1, pseudogene 8	78.8786	31.5274	0.40721	-1.29615	0.00352594	0.0386581
ENSMUSG00000024053	Emilin2	elastin microfibril interfacer 2	1240.58	620.915	0.500907	-0.997385	0.0035267	0.0386581
ENSMUSG00000032578	Cish	cytokine inducible SH2-containing protein	457.398	1039.47	2.2698	1.18256	0.00352867	0.0386581
ENSMUSG00000015536	Mocs2	molybdenum cofactor synthesis 2	498.54	1230.28	2.46483	1.30149	0.00353003	0.0386581
ENSMUSG00000021238	Aldh6a1	aldehyde dehydrogenase family 6, subfamily A1	2557.54	6884.88	2.69133	1.42832	0.00353338	0.0386616
ENSMUSG00000073538	E330020D12Rik	Riken cDNA E330020D12 gene	69.3499	28.7	0.422176	-1.24409	0.00353485	0.0386616
ENSMUSG00000036751	Cox6b1	cytochrome c oxidase, subunit VIb polypeptide 1	2865.87	5313.08	1.85362	0.890344	0.00353669	0.0386616
ENSMUSG00000047592	Nxpe5	neurexophilin and PC-esterase domain family, member 5	125.738	53.241	0.427979	-1.22439	0.00353819	0.0386616
ENSMUSG00000006732	Mettl1	methyltransferase like 1	140.585	310.842	2.20251	1.13915	0.00354499	0.0387145
ENSMUSG00000008090	Fgfrl1	fibroblast growth factor receptor-like 1	109.232	306.761	2.79193	1.48126	0.00356746	0.0389383
ENSMUSG00000062783	Csprs	component of Sp100-rs	58.4693	19.1126	0.338202	-1.56404	0.00357382	0.0389862
ENSMUSG00000033707	Lrrc24	leucine rich repeat containing 24	224.596	430.56	1.91298	0.935818	0.00358067	0.0390394
ENSMUSG00000038765	Lmx1b	LIM homeobox transcription factor 1 beta	12.5576	57.7106	4.33045	2.11452	0.00359761	0.0392024
ENSMUSG00000004789	Dlst	dihydrolipoamide S-succinyltransferase (E2 component of 2-oxo-glutarate complex)	3054.03	5587.87	1.8294	0.871371	0.00361232	0.0393211
ENSMUSG00000013033	Adgrl1	adhesion G protein-coupled receptor L1	281.226	530.075	1.88173	0.912063	0.00361248	0.0393211
ENSMUSG00000051043	Gprc5c	G protein-coupled receptor, family C, group 5, member C	1578.52	2860.87	1.81186	0.857472	0.0036222	0.0393907
ENSMUSG00000075595	Zfp652	zinc finger protein 652	1264.7	700.703	0.554401	-0.850999	0.00362466	0.0393907
ENSMUSG00000070985	Acnat1	acyl-coenzyme A amino acid N-acyltransferase 1	15.3695	141.61	8.71192	3.12299	0.00362486	0.0393907
ENSMUSG00000022034	Esco2	establishment of sister chromatid cohesion N-acetyltransferase 2	40.5684	14.485	0.372519	-1.42461	0.00363013	0.0394112
ENSMUSG00000074071	Fam169b	family with sequence similarity 169, member B	74.6818	145.777	1.9394	0.955613	0.00363074	0.0394112
ENSMUSG00000042275	Pelo	pelota homolog (Drosophila)	204.995	403.838	1.96528	0.974736	0.00363595	0.0394461
ENSMUSG00000060671	Atp8b2	ATPase, class I, type 8B, member 2	769.802	413.224	0.537393	-0.89595	0.00363849	0.0394519
ENSMUSG00000026179	Pnkd	paroxysmal nonkinesiogenic dyskinesia	634.384	1179.32	1.85766	0.893483	0.00364856	0.0395394
ENSMUSG00000027670	Ocstamp	osteoclast stimulatory transmembrane protein	147.848	54.4492	0.372521	-1.42461	0.00365318	0.0395678
ENSMUSG00000022890	Atp5j	ATP synthase, H+ transporting, mitochondrial F0 complex, subunit F	2108.7	3854.51	1.82752	0.869886	0.00366115	0.0396324
ENSMUSG00000034023	Fancd2	Fanconi anemia, complementation group D2	71.6356	30.4018	0.43232	-1.20983	0.00366761	0.0396481
ENSMUSG00000024127	Prepl	prolyl endopeptidase-like	449.678	830.337	1.84464	0.883336	0.00366817	0.0396481
ENSMUSG00000003299	Mrpl4	mitochondrial ribosomal protein L4	654.646	1176.59	1.79607	0.844844	0.00366863	0.0396481
ENSMUSG00000091183	Gm5141	predicted gene 5141	64.6174	28.0254	0.442343	-1.17676	0.00367171	0.0396597
ENSMUSG00000032352	Lrrc1	leucine rich repeat containing 1	331.653	621.368	1.87093	0.903752	0.00368157	0.0397445
ENSMUSG00000006205	Htra1	HtrA serine peptidase 1	360.809	1549.14	4.28442	2.0991	0.00368628	0.0397736
ENSMUSG00000005125	Ndrg1	N-myc downstream regulated gene 1	5149.72	29616.4	5.75014	2.5236	0.00368921	0.0397834
ENSMUSG00000030921	Trim30a	tripartite motif-containing 30A	2110.63	814.647	0.386264	-1.37234	0.00369201	0.0397904
ENSMUSG00000078566	Bnip3	BCL2/adenovirus E1B interacting protein 3	875.168	1646.69	1.88056	0.911162	0.00369389	0.0397904
ENSMUSG00000070942	Il1rl2	interleukin 1 receptor-like 2	173.645	86.2641	0.499665	-1.00097	0.00370818	0.0399226
ENSMUSG00000035439	Haus8	4HAUS augmin-like complex, subunit 8	421.573	232.513	0.552598	-0.855698	0.00371495	0.0399617
ENSMUSG00000022193	Psmb5	proteasome (prosome, macropain) subunit, beta type 5	620.799	1155.34	1.85966	0.895042	0.00371774	0.0399617
ENSMUSG00000033416	Gucd1	guanylyl cyclase domain containing 1	832.15	1524.97	1.83157	0.873083	0.00371852	0.0399617
ENSMUSG00000031662	Snx20	sorting nexin 20	816.846	455.838	0.558587	-0.840146	0.00371991	0.0399617
ENSMUSG00000067610	Klri1	killer cell lectin-like receptor family I member 1	59.0803	21.4793	0.374154	-1.4183	0.00372973	0.0400454
ENSMUSG00000076441	Ass1	argininosuccinate synthetase 1	5332.62	28208.5	5.28899	2.40299	0.00374198	0.0401515
ENSMUSG00000093553	Gm20633	predicted gene 20633	32.8238	10.7618	0.347737	-1.52393	0.00374368	0.0401515
ENSMUSG00000074657	Kif5a	kinesin family member 5A	29.3503	72.5128	2.42214	1.27628	0.00374634	0.0401582
ENSMUSG00000019822	Smpd2	sphingomyelin phosphodiesterase 2, neutral	428.599	942.148	2.19541	1.13449	0.00375084	0.0401846
ENSMUSG00000031377	Bmx	BMX non-receptor tyrosine kinase	50.1406	18.7317	0.385832	-1.37395	0.00375288	0.0401847
ENSMUSG00000050105	Grrp1	glycine/arginine rich protein 1	51.2568	110.286	2.1296	1.09059	0.00375542	0.0401901
ENSMUSG00000026069	Il1rl1	interleukin 1 receptor-like 1	414.461	166.173	0.402379	-1.31337	0.00376393	0.0402492
ENSMUSG00000028124	Gclm	glutamate-cysteine ligase, modifier subunit	593.171	1743.73	2.93642	1.55406	0.00376501	0.0402492
ENSMUSG00000020258	Glyctk	glycerate kinase	128.568	660.806	5.10778	2.3527	0.00378098	0.040398
ENSMUSG00000034786	Gpsm3	G-protein signalling modulator 3 (AGS3-like, C. elegans)	669.338	370.581	0.554318	-0.851214	0.00378992	0.0404212
ENSMUSG00000031304	Il2rg	interleukin 2 receptor, gamma chain	824.854	442.76	0.537334	-0.896108	0.0037916	0.0404212
ENSMUSG00000002910	Arrdc2	arrestin domain containing 2	725.613	412.533	0.569125	-0.813182	0.00379229	0.0404212
ENSMUSG00000018209	Stk4	serine/threonine kinase 4	1826.66	1005.84	0.550888	-0.860168	0.00379317	0.0404212
ENSMUSG00000036892	Prodh2	proline dehydrogenase (oxidase) 2	148.733	1339.6	8.95332	3.16242	0.00379339	0.0404212
ENSMUSG00000096971	4930556M19Rik	RIKEN cDNA 4930556M19 gene	40.0017	87.7536	2.16463	1.11412	0.00380983	0.0405669
ENSMUSG00000023262	Acy1	aminoacylase 1	140.915	738.259	5.20917	2.38105	0.00381117	0.0405669
ENSMUSG00000023094	Msrb2	methionine sulfoxide reductase B2	257.855	499.175	1.93226	0.950289	0.0038455	0.0408527
ENSMUSG00000034918	Cdhr2	cadherin-related family member 2	62.8442	403.473	6.33531	2.66342	0.00384561	0.0408527
ENSMUSG00000019889	Ptprk	protein tyrosine phosphatase, receptor type, K	645.962	1691.12	2.6155	1.38708	0.00384607	0.0408527
ENSMUSG00000033703	Fuk	fucokinase	216.317	406.3	1.87422	0.906288	0.00384817	0.0408527
ENSMUSG00000025762	Larp1b	La ribonucleoprotein domain family, member 1B	580.647	1072.24	1.84518	0.88376	0.00384888	0.0408527
ENSMUSG00000033790	Tubgcp5	tubulin, gamma complex associated protein 5	435.397	236.128	0.543376	-0.879978	0.00385358	0.0408527
ENSMUSG00000020483	Dynll2	dynein light chain LC8-type 2	1969.59	3595.58	1.82513	0.868001	0.00385446	0.0408527
ENSMUSG00000032606	Nicn1	nicolin 1	236.774	453.004	1.90939	0.933115	0.00385457	0.0408527
ENSMUSG00000025792	Slc25a10	solute carrier family 25 (mitochondrial carrier, dicarboxylate transporter), member 10	1007.46	3927.87	3.8959	1.96196	0.00386037	0.0408894
ENSMUSG00000032312	Csk	c-src tyrosine kinase	3465.94	1966.32	0.567451	-0.817432	0.00386218	0.0408894
ENSMUSG00000044703	Phf11a	PHD finger protein 11A	363.348	109.196	0.302447	-1.72525	0.0038722	0.0409736
ENSMUSG00000028648	Ndufs5	NADH dehydrogenase (ubiquinone) Fe-S protein 5	605.559	1131.36	1.86686	0.900617	0.00388091	0.0410437
ENSMUSG00000035683	Melk	maternal embryonic leucine zipper kinase	52.8109	21.0907	0.410525	-1.28446	0.00388408	0.0410443
ENSMUSG00000101249	Gm29216	predicted gene 29216	63469.4	27588.7	0.434687	-1.20195	0.00388512	0.0410443
ENSMUSG00000029830	Svopl	SV2 related protein homolog (rat)-like	108.296	221.167	2.0327	1.0234	0.00388955	0.0410503
ENSMUSG00000037936	Scarb1	scavenger receptor class B, member 1	1460.62	799.962	0.547995	-0.867765	0.00389134	0.0410503
ENSMUSG00000026820	Ptges2	prostaglandin E synthase 2	311.527	582.047	1.86559	0.899632	0.00389193	0.0410503
ENSMUSG00000018428	Akap1	A kinase (PRKA) anchor protein 1	568.856	1339.53	2.35241	1.23414	0.00390299	0.0411412
ENSMUSG00000044348	Slc25a53	solute carrier family 25, member 53	88.8513	40.1134	0.457572	-1.12793	0.00390472	0.0411412
ENSMUSG00000052087	Rgs14	regulator of G-protein signaling 14	493.253	259.38	0.526815	-0.924632	0.00390783	0.0411521
ENSMUSG00000057060	Slc35f3	solute carrier family 35, member F3	37.3337	137.46	3.61196	1.85278	0.00391251	0.0411779
ENSMUSG00000035048	Anapc13	anaphase promoting complex subunit 13	351.666	658.844	1.87102	0.903823	0.00391445	0.0411779
ENSMUSG00000033533	Acsm1	acyl-CoA synthetase medium-chain family member 1	177.888	1299.24	7.26843	2.86164	0.0039347	0.0413598
ENSMUSG00000049649	Gpr3	G-protein coupled receptor 3	9.92856	33.9777	3.20057	1.67833	0.00393594	0.0413598
ENSMUSG00000003348	Mob3a	MOB kinase activator 3A	200.389	99.1115	0.497105	-1.00838	0.00394454	0.0413991
ENSMUSG00000030218	Mgp	matrix Gla protein	687.842	318.358	0.463616	-1.109	0.00394871	0.0413991
ENSMUSG00000033170	Card10	caspase recruitment domain family, member 10	538.344	1327.78	2.4637	1.30082	0.00395282	0.0413991
ENSMUSG00000079508	Apoo	apolipoprotein O	521.064	959.403	1.83963	0.879414	0.00395337	0.0413991
ENSMUSG00000032898	Fbxo21	F-box protein 21	543.422	974.612	1.79201	0.841582	0.00395569	0.0413991
ENSMUSG00000079550	Mpp4	membrane protein, palmitoylated 4 (MAGUK p55 subfamily member 4)	1.63222	13.1876	5.38998	2.43028	0.00395582	0.0413991
ENSMUSG00000033938	Ndufb7	NADH dehydrogenase (ubiquinone) 1 beta subcomplex, 7	1130.28	2056.65	1.81888	0.863047	0.00395585	0.0413991
ENSMUSG00000052749	Trim30b	tripartite motif-containing 30B	179.564	71.623	0.4022	-1.31402	0.00395645	0.0413991
ENSMUSG00000028538	St3gal3	ST3 beta-galactoside alpha-2,3-sialyltransferase 3	443.924	806.576	1.81509	0.860038	0.00397077	0.0415269
ENSMUSG00000025934	Gsta3	glutathione S-transferase, alpha 3	254.934	1500.24	5.86571	2.55231	0.00397557	0.0415551
ENSMUSG00000038240	Pdss2	prenyl (solanesyl) diphosphate synthase, subunit 2	140.652	270.9	1.9195	0.940731	0.00397969	0.0415721
ENSMUSG00000076670	Ighv3-5	immunoglobulin heavy variable 3-5	45.0856	5.17341	0.133955	-2.90018	0.00398147	0.0415721
ENSMUSG00000009378	Slc16a12	solute carrier family 16 (monocarboxylic acid transporters), member 12	309.267	1058.7	3.41546	1.77208	0.0039839	0.0415721
ENSMUSG00000089669	Tnfsf13	tumor necrosis factor (ligand) superfamily, member 13	55.6921	21.0482	0.388911	-1.36249	0.00398561	0.0415721
ENSMUSG00000028199	Cryz	crystallin, zeta	1294.91	5141.52	3.96826	1.98851	0.00399817	0.0416707
ENSMUSG00000040204	2810417H13Rik	RIKEN cDNA 2810417H13 gene	118.853	57.597	0.488907	-1.03237	0.00399929	0.0416707
ENSMUSG00000091498	Mpc1-ps	mitochondrial pyruvate carrier 1, pseudogene	9.67407	33.53	3.23494	1.69374	0.00400464	0.0417044
ENSMUSG00000010021	Kif19a	kinesin family member 19A	103.996	52.7877	0.512284	-0.964985	0.0040095	0.0417331
ENSMUSG00000052520	Cyp2j5	cytochrome P450, family 2, subfamily j, polypeptide 5	1757.25	9434.79	5.36657	2.424	0.00401441	0.0417621
ENSMUSG00000097675	1700101I11Rik	RIKEN cDNA 1700101I11 gene	13.9338	39.717	2.72649	1.44705	0.00401776	0.041775
ENSMUSG00000019996	Map7	microtubule-associated protein 7	529.395	1446.76	2.72958	1.44868	0.00402174	0.0417944
ENSMUSG00000003849	Nqo1	NAD(P)H dehydrogenase, quinone 1	334.256	835.116	2.49396	1.31844	0.00402873	0.0418449
ENSMUSG00000072673	Gm10392	predicted gene 10392	22.9342	4.73872	0.23977	-2.06027	0.00403441	0.041882
ENSMUSG00000029364	Wsb2	WD repeat and SOCS box-containing 2	799.76	1451.54	1.81396	0.85914	0.00404203	0.0419389
ENSMUSG00000038624	Nepn	nephrocan	43.7094	275.74	6.18975	2.62988	0.00405331	0.0420339
ENSMUSG00000047797	Gjb1	gap junction protein, beta 1	119.642	501.001	4.16106	2.05695	0.00405905	0.0420713
ENSMUSG00000041607	Mbp	myelin basic protein	1244.77	679.918	0.546585	-0.871482	0.00407221	0.0421724
ENSMUSG00000057315	Arhgap24	Rho GTPase activating protein 24	2039.06	3652.81	1.79103	0.840791	0.00407307	0.0421724
ENSMUSG00000052712	BC004004	cDNA sequence BC004004	1547.57	2816.76	1.81959	0.863611	0.00408847	0.0423096
ENSMUSG00000018574	Acadvl	acyl-Coenzyme A dehydrogenase, very long chain	994.924	1814.45	1.82288	0.86622	0.00410213	0.0423822
ENSMUSG00000026526	Fh1	fumarate hydratase 1	1518.9	2723.5	1.79255	0.842015	0.00410257	0.0423822
ENSMUSG00000029695	Aass	aminoadipate-semialdehyde synthase	850.598	4157.67	4.88337	2.28788	0.00410425	0.0423822
ENSMUSG00000097729	2310015A10Rik	RIKEN cDNA 2310015A10 gene	309.374	161.723	0.52428	-0.931591	0.00410463	0.0423822
ENSMUSG00000022445	Cyp2d26	cytochrome P450, family 2, subfamily d, polypeptide 26	187.76	1882.72	9.97946	3.31896	0.00410621	0.0423822
ENSMUSG00000017716	Birc5	baculoviral IAP repeat-containing 5	121.641	51.4648	0.42779	-1.22503	0.00411864	0.0424618
ENSMUSG00000022598	Psca	prostate stem cell antigen	30.77	6.18332	0.226104	-2.14494	0.00412104	0.0424618
ENSMUSG00000020948	Klhl28	kelch-like 28	195.19	99.7183	0.513371	-0.961926	0.00412106	0.0424618
ENSMUSG00000042831	Alkbh6	alkB homolog 6	232.574	421.262	1.80783	0.854256	0.00412353	0.0424618
ENSMUSG00000020679	Hnf1b	HNF1 homeobox B	1046.55	2187.83	2.08947	1.06313	0.00412657	0.0424618
ENSMUSG00000031090	Nadsyn1	NAD synthetase 1	234.854	445.625	1.89365	0.921168	0.00412682	0.0424618
ENSMUSG00000033213	AA467197	expressed sequence AA467197	69.1461	26.7004	0.394897	-1.34045	0.00413357	0.0425048
ENSMUSG00000088332	Gm22847	predicted gene, 22847	6.06627	0	0.141517	-2.82095	0.00413867	0.0425048
ENSMUSG00000039246	Lyplal1	lysophospholipase-like 1	81.7508	433.184	5.24689	2.39146	0.00414004	0.0425048
ENSMUSG00000042851	Zc3h6	zinc finger CCCH type containing 6	290.422	150.951	0.521411	-0.939506	0.00414238	0.0425048
ENSMUSG00000059146	Ntrk3	neurotrophic tyrosine kinase, receptor, type 3	10.2589	34.6306	3.16467	1.66205	0.00414314	0.0425048
ENSMUSG00000049676	Catsperg1	catsper channel auxiliary subunit gamma 1	59.9021	24.0057	0.410588	-1.28424	0.00414392	0.0425048
ENSMUSG00000040213	Kyat3	kynurenine aminotransferase 3	228.3	432.617	1.89105	0.919188	0.00416662	0.0426961
ENSMUSG00000069601	Ank3	ankyrin 3, epithelial	1477.41	2622.98	1.77487	0.827711	0.0041669	0.0426961
ENSMUSG00000046959	Slc26a1	solute carrier family 26 (sulfate transporter), member 1	239.257	1299.09	5.41125	2.43596	0.00416921	0.0426976
ENSMUSG00000024935	Slc1a1	solute carrier family 1 (neuronal/epithelial high affinity glutamate transporter, system Xag), member 1	243.675	1433.55	5.86309	2.55166	0.00418325	0.0428192
ENSMUSG00000001100	Poldip2	polymerase (DNA-directed), delta interacting protein 2	906.918	1633.02	1.79975	0.847795	0.00418728	0.0428383
ENSMUSG00000028158	Mttp	microsomal triglyceride transfer protein	93.5087	287.526	3.05291	1.61018	0.00419214	0.0428658
ENSMUSG00000050164	Mchr1	melanin-concentrating hormone receptor 1	2.01678	14.4308	5.11498	2.35473	0.00420078	0.0429319
ENSMUSG00000026123	Plekhb2	pleckstrin homology domain containing, family B (evectins) member 2	2359.68	4279.17	1.81311	0.858465	0.00421296	0.0430311
ENSMUSG00000031875	Cmtm3	CKLF-like MARVEL transmembrane domain containing 3	1662.99	960.265	0.577688	-0.791637	0.00421484	0.0430311
ENSMUSG00000035936	Aldh5a1	aldhehyde dehydrogenase family 5, subfamily A1	334.077	765.146	2.28648	1.19313	0.00422349	0.043097
ENSMUSG00000037971	1110032A03Rik	RIKEN cDNA 1110032A03 gene	336.528	631.538	1.87403	0.906147	0.00422701	0.0431107
ENSMUSG00000015478	Rnf5	ring finger protein 5	334.518	621.1	1.85415	0.890756	0.0042321	0.0431247
ENSMUSG00000074489	Bglap3	bone gamma-carboxyglutamate protein 3	26.8145	81.9157	2.98102	1.57581	0.00423275	0.0431247
ENSMUSG00000045534	Kcna5	potassium voltage-gated channel, shaker-related subfamily, member 5	22.7665	6.72259	0.324936	-1.62177	0.004238	0.0431559
ENSMUSG00000040003	Magi2	membrane associated guanylate kinase, WW and PDZ domain containing 2	95.1395	218.174	2.27975	1.18887	0.00424475	0.0432024
ENSMUSG00000038594	Cep85l	centrosomal protein 85-like	135.167	64.2375	0.479099	-1.06161	0.00424889	0.0432222
ENSMUSG00000078681	Tm2d3	TM2 domain containing 3	314.093	597.748	1.90023	0.926171	0.00425738	0.0432863
ENSMUSG00000026385	Dbi	diazepam binding inhibitor	1549.73	5713.73	3.68518	1.88174	0.00427353	0.0433494
ENSMUSG00000015882	Lcorl	ligand dependent nuclear receptor corepressor-like	352.615	188.291	0.535302	-0.901575	0.00427403	0.0433494
ENSMUSG00000035891	Cerk	ceramide kinase	2058.39	1148.3	0.558078	-0.841462	0.00427434	0.0433494
ENSMUSG00000019214	Chtf18	CTF18, chromosome transmission fidelity factor 18	95.3549	42.103	0.447336	-1.16057	0.0042744	0.0433494
ENSMUSG00000037169	Mycn	v-myc avian myelocytomatosis viral related oncogene, neuroblastoma derived	64.595	140.377	2.1553	1.10789	0.00427456	0.0433494
ENSMUSG00000020514	Mrpl22	mitochondrial ribosomal protein L22	176.636	330.754	1.86761	0.901192	0.00428756	0.0434589
ENSMUSG00000027356	Fermt1	fermitin family member 1	315.438	589.253	1.8653	0.89941	0.00429247	0.0434863
ENSMUSG00000096917	2500002B13Rik	RIKEN cDNA 2500002B13 gene	33.4439	76.3167	2.24471	1.16653	0.00430235	0.043564
ENSMUSG00000021456	Fbp2	fructose bisphosphatase 2	37.5838	329.202	8.55804	3.09728	0.00430581	0.0435719
ENSMUSG00000055805	Fmnl1	formin-like 1	4437.04	2492.41	0.561826	-0.831804	0.00430754	0.0435719
ENSMUSG00000046463	5930403N24Rik	RIKEN cDNA 5930403N24 gene	40.8873	13.8122	0.35362	-1.49973	0.00431405	0.0436154
ENSMUSG00000051146	Camk2n2	calcium/calmodulin-dependent protein kinase II inhibitor 2	17.7745	46.1872	2.51336	1.32962	0.00434027	0.0438436
ENSMUSG00000005225	Plekha8	pleckstrin homology domain containing, family A (phosphoinositide binding specific) member 8	232.541	440.903	1.89219	0.920055	0.00434106	0.0438436
ENSMUSG00000062410	Hsd3b3	hydroxy-delta-5-steroid dehydrogenase, 3 beta- and steroid delta-isomerase 3	89.39	431.697	4.787	2.25912	0.00434393	0.0438475
ENSMUSG00000060224	Pyroxd2	pyridine nucleotide-disulphide oxidoreductase domain 2	392.734	2126.15	5.40251	2.43363	0.00434664	0.0438475
ENSMUSG00000057531	Dtnbp1	dystrobrevin binding protein 1	592.561	1120.49	1.88943	0.917948	0.0043481	0.0438475
ENSMUSG00000037622	Wdtc1	WD and tetratricopeptide repeats 1	791.957	1379.35	1.74076	0.799716	0.00435269	0.0438713
ENSMUSG00000040987	Mill2	MHC I like leukocyte 2	52.8519	22.3945	0.434423	-1.20283	0.00436836	0.0440068
ENSMUSG00000030945	Acsm2	acyl-CoA synthetase medium-chain family member 2	5906.64	34168.2	5.7839	2.53204	0.00437158	0.0440167
ENSMUSG00000087107	AI662270	expressed sequence AI662270	698.847	385.847	0.552758	-0.855279	0.0043776	0.0440549
ENSMUSG00000058163	Gm5431	predicted gene 5431	430.732	91.4883	0.214226	-2.22279	0.00438162	0.0440729
ENSMUSG00000001802	Lrp3	low density lipoprotein receptor-related protein 3	35.0566	125.917	3.51995	1.81555	0.0043863	0.0440845
ENSMUSG00000064289	Tank	TRAF family member-associated Nf-kappa B activator	1022.77	569.053	0.556819	-0.84472	0.00438723	0.0440845
ENSMUSG00000036026	Tmem63b	transmembrane protein 63b	549.471	996.911	1.81283	0.858245	0.00439788	0.0441557
ENSMUSG00000050721	Plekho2	pleckstrin homology domain containing, family O member 2	5267.07	2963.69	0.562765	-0.829395	0.0043988	0.0441557
ENSMUSG00000030852	Tacc2	transforming, acidic coiled-coil containing protein 2	807.29	1505.94	1.86436	0.898677	0.00440941	0.0442302
ENSMUSG00000025968	Ndufs1	NADH dehydrogenase (ubiquinone) Fe-S protein 1	2023.4	3608.54	1.78302	0.83432	0.0044107	0.0442302
ENSMUSG00000030499	Kctd15	potassium channel tetramerisation domain containing 15	118.884	233.48	1.95589	0.967823	0.00441727	0.0442736
ENSMUSG00000062054	Iah1	isoamyl acetate-hydrolyzing esterase 1 homolog	519.631	1541.89	2.9635	1.5673	0.00442112	0.0442897
ENSMUSG00000025993	Slc40a1	solute carrier family 40 (iron-regulated transporter), member 1	3110.6	1638.5	0.5269	-0.924398	0.00443132	0.0443694
ENSMUSG00000025889	Snca	synuclein, alpha	11.6952	33.3128	2.70281	1.43446	0.00443539	0.0443724
ENSMUSG00000028223	Decr1	2,4-dienoyl CoA reductase 1, mitochondrial	833.04	2066.69	2.47913	1.30983	0.00443612	0.0443724
ENSMUSG00000056260	Lrif1	ligand dependent nuclear receptor interacting factor 1	525.629	292.688	0.557675	-0.842504	0.00444597	0.0444305
ENSMUSG00000073771	Btbd19	BTB (POZ) domain containing 19	194.637	102.283	0.527931	-0.921578	0.00444642	0.0444305
ENSMUSG00000050350	Gpr18	G protein-coupled receptor 18	302.741	136.647	0.453172	-1.14187	0.00446766	0.0446016
ENSMUSG00000024472	Dcp2	decapping mRNA 2	955.215	538.792	0.564508	-0.824933	0.00446806	0.0446016
ENSMUSG00000030469	Zfp719	zinc finger protein 719	229.156	116.974	0.512584	-0.964139	0.00447439	0.0446421
ENSMUSG00000105283	Gm33370	predicted gene, 33370	20.8698	6.07691	0.323593	-1.62775	0.00448407	0.0447161
ENSMUSG00000078532	Nkain1	Na+/K+ transporting ATPase interacting 1	16.5254	68.0646	3.94083	1.9785	0.00449177	0.0447703
ENSMUSG00000057666	Gapdh	glyceraldehyde-3-phosphate dehydrogenase	4170.76	7541.53	1.808	0.854392	0.00450485	0.0448503
ENSMUSG00000027187	Cat	catalase	3594.96	9998.19	2.78068	1.47544	0.0045056	0.0448503
ENSMUSG00000037594	BC022687	cDNA sequence BC022687	92.2127	280.89	3.02416	1.59653	0.00450661	0.0448503
ENSMUSG00000033917	Gde1	glycerophosphodiester phosphodiesterase 1	1087.44	1966.55	1.80769	0.854146	0.00451097	0.0448711
ENSMUSG00000022982	Sod1	superoxide dismutase 1, soluble	2739.58	5514.64	2.01258	1.00905	0.00451386	0.0448772
ENSMUSG00000072621	Slfn10-ps	schlafen 10, pseudogene	33.1194	10.4753	0.336327	-1.57206	0.00451889	0.0449046
ENSMUSG00000038702	Dsel	dermatan sulfate epimerase-like	144.351	68.3059	0.476819	-1.06849	0.00452502	0.0449344
ENSMUSG00000001467	Cyp51	cytochrome P450, family 51	799.816	1431.55	1.78887	0.839046	0.00452738	0.0449344
ENSMUSG00000059555	Tor4a	torsin family 4, member A	1082.05	606.422	0.560846	-0.834323	0.00452871	0.0449344
ENSMUSG00000039308	Ndst2	N-deacetylase/N-sulfotransferase (heparan glucosaminyl) 2	936.551	529.237	0.565555	-0.82226	0.00454497	0.045073
ENSMUSG00000090665	Gad1-ps	glutamate decarboxylase 1, pseudogene	53.332	11.1156	0.222991	-2.16494	0.00454952	0.0450955
ENSMUSG00000020522	Mfap3	microfibrillar-associated protein 3	1042.91	577.524	0.55419	-0.851547	0.00455387	0.045116
ENSMUSG00000062078	Qk	quaking	2718.03	1537.22	0.565723	-0.821833	0.00456214	0.0451582
ENSMUSG00000070372	Capza1	capping protein (actin filament) muscle Z-line, alpha 1	1390.68	773.572	0.556575	-0.845352	0.0045627	0.0451582
ENSMUSG00000089844	A530032D15Rik	RIKEN cDNA A530032D15Rik gene	111.859	52.0522	0.470076	-1.08903	0.00456688	0.0451768
ENSMUSG00000023186	Vwa5a	von Willebrand factor A domain containing 5A	2198.34	1236.78	0.562795	-0.829317	0.00457544	0.0452389
ENSMUSG00000028976	Slc2a5	solute carrier family 2 (facilitated glucose transporter), member 5	128.291	596.631	4.62237	2.20863	0.00458554	0.0452947
ENSMUSG00000101970	1810026B05Rik	RIKEN cDNA 1810026B05 gene	211.289	101.721	0.483873	-1.0473	0.00458567	0.0452947
[truncated: 17,746 more rows]

## Sheet: DESeq Young vs Aged Control
gene.id	gene.symbol	gene.name	Young	Aged.Control	foldChange	log2FoldChange	pval	padj
ENSMUSG00000022057	Adamdec1	ADAM-like, decysin 1	18.7091	643.951	32.7235	5.03225	9.08905e-89	1.84508e-84
ENSMUSG00000076680	Ighv6-6	immunoglobulin heavy variable 6-6	24.4163	394.238	15.5506	3.9589	5.68538e-66	5.77066e-62
ENSMUSG00000041052	Slc7a13	solute carrier family 7, (cationic amino acid transporter, y+ system) member 13	5595.51	651.07	0.116514	-3.10143	2.24561e-60	1.51953e-56
ENSMUSG00000030935	Acsm3	acyl-CoA synthetase medium-chain family member 3	3018.54	220.06	0.0732097	-3.77182	6.7724e-60	3.43699e-56
ENSMUSG00000038224	Serpinf2	serine (or cysteine) peptidase inhibitor, clade F, member 2	3109.14	394.354	0.127118	-2.97576	6.32661e-56	2.44413e-52
ENSMUSG00000061825	Ces2c	carboxylesterase 2C	1773.37	198.077	0.112196	-3.15591	7.22404e-56	2.44413e-52
ENSMUSG00000027073	Prg2	proteoglycan 2, bone marrow	2.07001	151.269	49.5989	5.63224	9.67657e-55	2.80621e-51
ENSMUSG00000023120	Gm853	predicted gene 853	544.172	29.2804	0.0555428	-4.17026	4.00159e-53	1.0154e-49
ENSMUSG00000026602	Nphs2	nephrosis 2, podocin	3780.73	316.534	0.0839653	-3.57406	1.38088e-51	3.11466e-48
ENSMUSG00000032418	Me1	malic enzyme 1, NADP(+)-dependent, cytosolic	4027.21	591.768	0.147154	-2.7646	5.23755e-51	1.06322e-47
ENSMUSG00000064357	mt-Atp6	mitochondrially encoded ATP synthase 6	7670.43	48967.8	6.38327	2.67429	7.1271e-50	1.31527e-46
ENSMUSG00000076569	Igkv5-39	immunoglobulin kappa variable 5-39	27.0351	322.086	11.5243	3.52661	1.27286e-49	2.15326e-46
ENSMUSG00000022580	Rhpn1	rhophilin, Rho GTPase binding protein 1	809.306	91.8899	0.114636	-3.12487	3.85109e-49	6.01363e-46
ENSMUSG00000020062	Slc5a8	solute carrier family 5 (iodide transporter), member 8	1752.19	161.713	0.0928095	-3.42958	1.60444e-48	2.32643e-45
ENSMUSG00000031725	Ces1f	carboxylesterase 1F	7187.08	1133.28	0.1578	-2.66383	1.76433e-48	2.38773e-45
ENSMUSG00000037542	Aldh8a1	aldehyde dehydrogenase 8 family, member A1	2796.02	424.622	0.15217	-2.71624	4.36955e-47	5.54387e-44
ENSMUSG00000035878	Hykk	hydroxylysine kinase 1	2973	480.662	0.161958	-2.62631	1.70388e-45	2.03464e-42
ENSMUSG00000062609	Kcnj15	potassium inwardly-rectifying channel, subfamily J, member 15	10178.9	1448	0.14234	-2.81259	5.06396e-45	5.71102e-42
ENSMUSG00000028024	Enpep	glutamyl aminopeptidase	3206.32	545.443	0.170374	-2.55323	1.86772e-43	1.99552e-40
ENSMUSG00000057228	Aadat	aminoadipate aminotransferase	1324.6	199.584	0.151315	-2.72437	3.11243e-43	3.15912e-40
ENSMUSG00000030117	Gdf3	growth differentiation factor 3	37.112	322.561	8.48973	3.08572	1.09433e-42	1.05785e-39
ENSMUSG00000076596	Igkv3-10	immunoglobulin kappa variable 3-10	8.33321	394.015	42.3236	5.40339	3.23447e-41	2.98453e-38
ENSMUSG00000024866	Acy3	aspartoacylase (aminoacylase) 3	14348.2	1991.98	0.138892	-2.84797	1.02846e-40	9.07726e-38
ENSMUSG00000033715	Akr1c14	aldo-keto reductase family 1, member C14	926.665	138.745	0.150642	-2.7308	2.54268e-40	2.15069e-37
ENSMUSG00000021620	Acot12	acyl-CoA thioesterase 12	1135.97	179.295	0.158574	-2.65677	5.6847e-40	4.61597e-37
ENSMUSG00000029273	Sult1d1	sulfotransferase family 1D, member 1	4078.5	781.94	0.19192	-2.38142	1.82565e-39	1.37832e-36
ENSMUSG00000026770	Il2ra	interleukin 2 receptor, alpha chain	67.5807	440.612	6.43931	2.68691	1.83323e-39	1.37832e-36
ENSMUSG00000068205	Macrod2	MACRO domain containing 2	1217.44	207.843	0.171402	-2.54454	6.14231e-39	4.45318e-36
ENSMUSG00000024039	Cbs	cystathionine beta-synthase	1449.66	258.802	0.179092	-2.48123	5.31072e-38	3.7175e-35
ENSMUSG00000026175	Vil1	villin 1	1736.14	306.657	0.177106	-2.49732	5.82758e-38	3.94333e-35
ENSMUSG00000020053	Igf1	insulin-like growth factor 1	220.719	1159.7	5.23498	2.38818	1.22996e-37	8.05424e-35
ENSMUSG00000035448	Ccr3	chemokine (C-C motif) receptor 3	1.80306	97.2601	35.0546	5.13153	4.76162e-37	3.02066e-34
ENSMUSG00000031958	Ldhd	lactate dehydrogenase D	7964.11	1708.37	0.214607	-2.22023	1.63312e-36	1.00462e-33
ENSMUSG00000036083	Slc17a3	solute carrier family 17 (sodium phosphate), member 3	5051.48	563.871	0.111801	-3.161	3.022e-36	1.80431e-33
ENSMUSG00000040181	Fmo1	flavin containing monooxygenase 1	4106.71	828.093	0.201838	-2.30873	5.38341e-36	3.12238e-33
ENSMUSG00000025059	Gk	glycerol kinase	4103	871.652	0.212634	-2.23355	5.68821e-36	3.20752e-33
ENSMUSG00000024694	Keg1	kidney expressed gene 1	9209.11	1141	0.123995	-3.01165	6.70647e-36	3.6795e-33
ENSMUSG00000027359	Slc27a2	solute carrier family 27 (fatty acid transporter), member 2	25344.6	3745.82	0.147829	-2.75799	8.72517e-36	4.66108e-33
ENSMUSG00000022244	Amacr	alpha-methylacyl-CoA racemase	2003.91	407.271	0.203636	-2.29594	4.37958e-35	2.27963e-32
ENSMUSG00000034371	Tkfc	triokinase, FMN cyclase	2492.53	523.214	0.210229	-2.24996	4.69039e-35	2.38037e-32
ENSMUSG00000029695	Aass	aminoadipate-semialdehyde synthase	4668.9	931.778	0.199742	-2.32379	2.09434e-34	1.03695e-31
ENSMUSG00000032758	Kap	kidney androgen regulated protein	136911	17007.7	0.124231	-3.0089	2.56128e-34	1.23795e-31
ENSMUSG00000022040	Ephx2	epoxide hydrolase 2, cytoplasmic	3866.63	875.632	0.226659	-2.14141	2.38946e-33	1.12805e-30
ENSMUSG00000022197	Pdzd2	PDZ domain containing 2	892.277	176.209	0.19838	-2.33366	3.06818e-33	1.41555e-30
ENSMUSG00000052595	A1cf	APOBEC1 complementation factor	734.024	70.5687	0.0973693	-3.36039	3.83549e-33	1.73023e-30
ENSMUSG00000033965	Slc16a2	solute carrier family 16 (monocarboxylic acid transporters), member 2	3055.8	595.169	0.19503	-2.35823	4.6774e-33	2.06416e-30
ENSMUSG00000040612	Ildr2	immunoglobulin-like domain containing receptor 2	1343.98	210.082	0.156941	-2.67171	5.69006e-33	2.45762e-30
ENSMUSG00000059213	Ddn	dendrin	391.085	46.7575	0.121804	-3.03737	6.74916e-33	2.76689e-30
ENSMUSG00000024650	Slc22a6	solute carrier family 22 (organic anion transporter), member 6	10062.4	1116.35	0.111031	-3.17097	6.75874e-33	2.76689e-30
ENSMUSG00000022679	Mpv17l	Mpv17 transgene, kidney disease mutant-like	1513.39	322.2	0.213419	-2.22824	6.815e-33	2.76689e-30
ENSMUSG00000052562	Slc22a30	solute carrier family 22, member 30	1478.65	164.379	0.111769	-3.16141	1.24367e-32	4.95029e-30
ENSMUSG00000055737	Ghr	growth hormone receptor	4289.11	977.002	0.227967	-2.1331	1.46876e-32	5.73381e-30
ENSMUSG00000030004	Nat8	N-acetyltransferase 8 (GCN5-related)	1098.48	217.545	0.198771	-2.33082	1.5567e-32	5.96247e-30
ENSMUSG00000104835	Gm5547	predicted gene 5547	47.8355	304.119	6.2479	2.64337	1.93703e-32	7.28181e-30
ENSMUSG00000027070	Lrp2	low density lipoprotein receptor-related protein 2	21068.9	2727.04	0.129476	-2.94924	2.36353e-32	8.63285e-30
ENSMUSG00000079465	Col4a3	collagen, type IV, alpha 3	5080.2	1189.07	0.23421	-2.09412	2.38148e-32	8.63285e-30
ENSMUSG00000012187	Mogat1	monoacylglycerol O-acyltransferase 1	614.635	73.1206	0.120397	-3.05413	2.67581e-32	9.52963e-30
ENSMUSG00000089678	Agxt2	alanine-glyoxylate aminotransferase 2	819.26	131.911	0.162035	-2.62562	4.36855e-32	1.52899e-29
ENSMUSG00000031441	Atp11a	ATPase, class VI, type 11A	10261.8	1843.23	0.179701	-2.47633	4.4753e-32	1.53981e-29
ENSMUSG00000028713	Cyp4b1	cytochrome P450, family 4, subfamily b, polypeptide 1	37794.6	5606.33	0.148359	-2.75283	7.85543e-32	2.65775e-29
ENSMUSG00000029919	Hpgds	hematopoietic prostaglandin D synthase	508.683	2009.84	3.94528	1.98013	9.18747e-32	3.05747e-29
ENSMUSG00000005125	Ndrg1	N-myc downstream regulated gene 1	22939.6	5640.42	0.245914	-2.02377	1.73871e-31	5.69286e-29
ENSMUSG00000042118	Bhmt2	betaine-homocysteine methyltransferase 2	673.155	110.496	0.165386	-2.59609	2.0415e-31	6.57817e-29
ENSMUSG00000069792	Wfdc17	WAP four-disulfide core domain 17	535.526	2069.43	3.85895	1.94821	2.22239e-31	7.04913e-29
ENSMUSG00000029193	Cckar	cholecystokinin A receptor	634.959	119.03	0.188738	-2.40554	2.45199e-31	7.65774e-29
ENSMUSG00000028167	Bdh2	3-hydroxybutyrate dehydrogenase, type 2	1519.86	336.612	0.221988	-2.17144	5.45607e-31	1.67815e-28
ENSMUSG00000025937	Lactb2	lactamase, beta 2	5215.8	1267.17	0.243093	-2.04042	8.6034e-31	2.6067e-28
ENSMUSG00000026348	Acmsd	amino carboxymuconate semialdehyde decarboxylase	1560.38	186.258	0.119931	-3.05973	2.39915e-30	7.16218e-28
ENSMUSG00000021335	Slc17a1	solute carrier family 17 (sodium phosphate), member 1	4824.31	679.942	0.141119	-2.82502	1.35424e-29	3.97791e-27
ENSMUSG00000024386	Proc	protein C	1210.77	265.942	0.220291	-2.18252	1.37169e-29	3.97791e-27
ENSMUSG00000020777	Acox1	acyl-Coenzyme A oxidase 1, palmitoyl	13462.3	3433.38	0.255092	-1.97091	1.70048e-29	4.86193e-27
ENSMUSG00000001773	Folh1	folate hydrolase 1	1046.08	227.417	0.218147	-2.19663	2.25011e-29	6.34407e-27
ENSMUSG00000040170	Fmo2	flavin containing monooxygenase 2	3163.71	776.079	0.245545	-2.02594	2.72069e-29	7.56576e-27
ENSMUSG00000040249	Lrp1	low density lipoprotein receptor-related protein 1	2850.34	9852.7	3.45581	1.78902	6.00705e-29	1.64788e-26
ENSMUSG00000022366	Slc22a22	solute carrier family 22 (organic cation transporter), member 22	904.316	142.08	0.158044	-2.6616	8.5938e-29	2.32605e-26
ENSMUSG00000022235	Cmbl	carboxymethylenebutenolidase-like (Pseudomonas)	1165.75	269.554	0.231886	-2.10851	5.50231e-28	1.4697e-25
ENSMUSG00000037098	Rab11fip3	RAB11 family interacting protein 3 (class II)	4962.98	1173.46	0.236597	-2.0795	6.04728e-28	1.59428e-25
ENSMUSG00000061742	Slc22a12	solute carrier family 22 (organic anion/cation transporter), member 12	8579.25	1136.07	0.132522	-2.9157	7.89502e-28	2.05473e-25
ENSMUSG00000063531	Sema3e	sema domain, immunoglobulin domain (Ig), short basic domain, secreted, (semaphorin) 3E	173.596	16.2146	0.0985968	-3.34232	1.0426e-27	2.67908e-25
ENSMUSG00000104375	Gm6300	predicted gene 6300	161.026	4.9096	0.0364732	-4.77702	1.92142e-27	4.87559e-25
ENSMUSG00000032098	Treh	trehalase (brush-border membrane glycoprotein)	1010.41	176.934	0.175926	-2.50696	2.27597e-27	5.70399e-25
ENSMUSG00000035493	Tgfbi	transforming growth factor, beta induced	4097.61	13195.5	3.21976	1.68695	2.40687e-27	5.95847e-25
ENSMUSG00000096020	Ighv1-75	immunoglobulin heavy variable 1-75	7.05922	156.852	19.5866	4.29179	2.44519e-27	5.98039e-25
ENSMUSG00000033610	Pank1	pantothenate kinase 1	2171.92	549.132	0.253177	-1.98178	2.87774e-27	6.95453e-25
ENSMUSG00000023913	Pla2g7	phospholipase A2, group VII (platelet-activating factor acetylhydrolase, plasma)	838.864	2795.23	3.32938	1.73526	3.65723e-27	8.73433e-25
ENSMUSG00000028307	Aldob	aldolase B, fructose-bisphosphate	40376.8	9061.36	0.224439	-2.1556	3.77242e-27	8.90466e-25
ENSMUSG00000030630	Fah	fumarylacetoacetate hydrolase	2991.76	780.577	0.261156	-1.93702	5.09705e-27	1.18931e-24
ENSMUSG00000053687	Dpep2	dipeptidase 2	239.797	904.663	3.7611	1.91116	5.29874e-27	1.22232e-24
ENSMUSG00000017453	Pipox	pipecolic acid oxidase	2774.28	695.429	0.25094	-1.99458	7.41915e-27	1.69223e-24
ENSMUSG00000042349	Ikbke	inhibitor of kappaB kinase epsilon	96.9341	426.078	4.36087	2.12462	7.63347e-27	1.72177e-24
ENSMUSG00000023992	Trem2	triggering receptor expressed on myeloid cells 2	95.8393	1102.72	11.3974	3.51063	9.23474e-27	2.06006e-24
ENSMUSG00000032978	Guca2b	guanylate cyclase activator 2b (retina)	1439.85	334.017	0.232514	-2.10461	1.22668e-26	2.70669e-24
ENSMUSG00000069516	Lyz2	lysozyme 2	19379.2	60498.3	3.12171	1.64234	4.69743e-26	1.02535e-23
ENSMUSG00000026938	Fcna	ficolin A	6.77853	279.941	36.1175	5.17462	5.48914e-26	1.18542e-23
ENSMUSG00000021416	Eci3	enoyl-Coenzyme A delta isomerase 3	1100.54	148.645	0.135851	-2.8799	8.7254e-26	1.84927e-23
ENSMUSG00000057880	Abat	4-aminobutyrate aminotransferase	4308.23	1214.07	0.281968	-1.8264	8.7453e-26	1.84927e-23
ENSMUSG00000037053	Azgp1	alpha-2-glycoprotein 1, zinc	1045.54	258.655	0.248108	-2.01096	9.14495e-26	1.91384e-23
ENSMUSG00000040966	Slc22a2	solute carrier family 22 (organic cation transporter), member 2	2517.83	285.094	0.113582	-3.13819	9.47182e-26	1.96202e-23
ENSMUSG00000006205	Htra1	HtrA serine peptidase 1	1571.3	395.361	0.252091	-1.98799	1.02664e-25	2.10514e-23
ENSMUSG00000024064	Galnt14	UDP-N-acetyl-alpha-D-galactosamine:polypeptide N-acetylgalactosaminyltransferase 14	769.201	124.722	0.163233	-2.61499	1.32259e-25	2.68486e-23
ENSMUSG00000019989	Enpp3	ectonucleotide pyrophosphatase/phosphodiesterase 3	491.051	101.672	0.20866	-2.26077	1.45183e-25	2.91802e-23
ENSMUSG00000056162	Cndp1	carnosine dipeptidase 1 (metallopeptidase M20 family)	704.135	105.03	0.150369	-2.73342	2.07642e-25	4.13248e-23
ENSMUSG00000040613	Apobec1	apolipoprotein B mRNA editing enzyme, catalytic polypeptide 1	1563.09	4938.81	3.15827	1.65914	2.65185e-25	5.22647e-23
ENSMUSG00000022821	Hgd	homogentisate 1, 2-dioxygenase	2617.33	501.942	0.192085	-2.38018	4.78194e-25	9.27269e-23
ENSMUSG00000028571	Cyp2j13	cytochrome P450, family 2, subfamily j, polypeptide 13	4334.96	510.411	0.117946	-3.0838	4.80761e-25	9.27269e-23
ENSMUSG00000057191	AB124611	cDNA sequence AB124611	399.287	1374.64	3.43664	1.781	4.8419e-25	9.27269e-23
ENSMUSG00000030579	Tyrobp	TYRO protein tyrosine kinase binding protein	2567.2	7817.13	3.0442	1.60607	5.53924e-25	1.0509e-22
ENSMUSG00000063683	Glyat	glycine-N-acyltransferase	4109.63	903.224	0.219972	-2.18461	6.54573e-25	1.23035e-22
ENSMUSG00000076672	Ighv3-6	immunoglobulin heavy variable 3-6	45.6576	613.264	13.1654	3.71867	6.78064e-25	1.26282e-22
ENSMUSG00000038298	Pdzk1	PDZ domain containing 1	3217.14	457.318	0.142417	-2.8118	9.14907e-25	1.68842e-22
ENSMUSG00000097415	AU020206	expressed sequence AU020206	307.898	1072.54	3.47537	1.79717	9.60284e-25	1.7562e-22
ENSMUSG00000055137	Sugct	succinyl-CoA glutarate-CoA transferase	817.344	203.577	0.249989	-2.00007	9.98316e-25	1.80945e-22
ENSMUSG00000044811	Cd300c2	CD300C molecule 2	900.444	2802.02	3.10947	1.63667	1.23801e-24	2.22403e-22
ENSMUSG00000021238	Aldh6a1	aldehyde dehydrogenase family 6, subfamily A1	9402.81	2801.11	0.297976	-1.74673	1.55705e-24	2.77264e-22
ENSMUSG00000033427	Upb1	ureidopropionase, beta	1062.64	267.865	0.252779	-1.98405	2.09407e-24	3.69648e-22
ENSMUSG00000026730	Pter	phosphotriesterase related	3115.27	603.209	0.193889	-2.3667	2.29046e-24	4.00831e-22
ENSMUSG00000010122	Slc47a1	solute carrier family 47, member 1	6100.69	940.078	0.154232	-2.69682	2.47584e-24	4.29568e-22
ENSMUSG00000068086	Cyp2d9	cytochrome P450, family 2, subfamily d, polypeptide 9	1166.46	272.279	0.23408	-2.09492	2.80098e-24	4.81863e-22
ENSMUSG00000006345	Ggt1	gamma-glutamyltransferase 1	11151.7	2133.73	0.191409	-2.38527	4.43526e-24	7.56604e-22
ENSMUSG00000020774	Aspa	aspartoacylase	939.814	235.599	0.251483	-1.99146	4.48405e-24	7.58551e-22
ENSMUSG00000020865	Abcc3	ATP-binding cassette, sub-family C (CFTR/MRP), member 3	613.02	1960.73	3.1949	1.67577	6.22059e-24	1.04362e-21
ENSMUSG00000036894	Rap2b	RAP2B, member of RAS oncogene family	130.729	538.253	4.09364	2.03339	7.02516e-24	1.16894e-21
ENSMUSG00000042096	Dao	D-amino acid oxidase	2707.79	611.665	0.226177	-2.14448	7.82103e-24	1.29079e-21
ENSMUSG00000034041	Lyl1	lymphoblastomic leukemia 1	446.392	1462.61	3.27143	1.70992	8.24544e-24	1.34986e-21
ENSMUSG00000022323	Rida	reactive intermediate imine deaminase A homolog	5108.73	1511.6	0.296023	-1.75622	8.80732e-24	1.43031e-21
ENSMUSG00000003526	Prodh	proline dehydrogenase	2469.36	716.607	0.290487	-1.78345	1.05415e-23	1.68591e-21
ENSMUSG00000017002	Slpi	secretory leukocyte peptidase inhibitor	17.0452	205.207	11.4272	3.51441	1.05473e-23	1.68591e-21
ENSMUSG00000104291	A130071D04Rik	RIKEN cDNA A130071D04 gene	6.15487	88.2876	12.4793	3.64146	1.36708e-23	2.1681e-21
ENSMUSG00000076545	Igkv4-72	immunoglobulin kappa chain variable 4-72	33.2563	726.855	21.2473	4.40921	1.75997e-23	2.76956e-21
ENSMUSG00000000440	Pparg	peroxisome proliferator activated receptor gamma	167.904	596.014	3.53463	1.82156	2.0942e-23	3.27018e-21
ENSMUSG00000026368	F13b	coagulation factor XIII, beta subunit	1143.18	240.035	0.210661	-2.24701	2.28686e-23	3.54376e-21
ENSMUSG00000030945	Acsm2	acyl-CoA synthetase medium-chain family member 2	47803.4	6467.96	0.135321	-2.88554	2.95621e-23	4.54629e-21
ENSMUSG00000023262	Acy1	aminoacylase 1	623.836	154.33	0.248593	-2.00814	3.01167e-23	4.59675e-21
ENSMUSG00000031294	D630029K05Rik	RIKEN cDNA D630029K05 gene	725.825	164.588	0.227824	-2.13401	3.43556e-23	5.20462e-21
ENSMUSG00000074261	Erich4	glutamate rich 4	487.198	113.298	0.234122	-2.09467	3.56469e-23	5.36023e-21
ENSMUSG00000030144	Clec4d	C-type lectin domain family 4, member d	28.935	172.559	5.79787	2.53552	4.39157e-23	6.55506e-21
ENSMUSG00000036764	Dnajc12	DnaJ heat shock protein family (Hsp40) member C12	1113.94	309.614	0.278593	-1.84377	4.57904e-23	6.785e-21
ENSMUSG00000022383	Ppara	peroxisome proliferator activated receptor alpha	472.883	105.134	0.223967	-2.15864	4.66442e-23	6.86143e-21
ENSMUSG00000032246	Calml4	calmodulin-like 4	1051.01	287.073	0.27383	-1.86865	4.74064e-23	6.92337e-21
ENSMUSG00000047638	Nr1h4	nuclear receptor subfamily 1, group H, member 4	974.023	259.086	0.266748	-1.90645	5.20317e-23	7.54459e-21
ENSMUSG00000058914	C1qtnf3	C1q and tumor necrosis factor related protein 3	754.669	141.967	0.189192	-2.40208	5.37956e-23	7.74504e-21
ENSMUSG00000038522	Mfsd4b1	major facilitator superfamily domain containing 4B1	1646.31	461.138	0.280541	-1.83372	5.50558e-23	7.87066e-21
ENSMUSG00000074892	B3galt5	UDP-Gal:betaGlcNAc beta 1,3-galactosyltransferase, polypeptide 5	386.795	59.2158	0.155277	-2.68708	6.6331e-23	9.41622e-21
ENSMUSG00000028179	Cth	cystathionase (cystathionine gamma-lyase)	949.749	255.708	0.270006	-1.88894	7.18925e-23	1.01349e-20
ENSMUSG00000021751	Acox2	acyl-Coenzyme A oxidase 2, branched chain	635.679	99.5951	0.158	-2.66201	7.40468e-23	1.03666e-20
ENSMUSG00000023914	Mep1a	meprin 1 alpha	11954.2	1977.69	0.165509	-2.59502	8.24673e-23	1.1424e-20
ENSMUSG00000028487	Bnc2	basonuclin 2	221.173	35.0894	0.162439	-2.62203	8.27257e-23	1.1424e-20
ENSMUSG00000025321	Itgb8	integrin beta 8	1443.22	226.413	0.157464	-2.66691	8.51897e-23	1.16848e-20
ENSMUSG00000041644	Slc5a12	solute carrier family 5 (sodium/glucose cotransporter), member 12	2980.72	513.056	0.172402	-2.53615	9.05252e-23	1.2295e-20
ENSMUSG00000063455	D630045J12Rik	RIKEN cDNA D630045J12 gene	1057.47	289.283	0.274248	-1.86645	9.08497e-23	1.2295e-20
ENSMUSG00000040978	Gm11992	predicted gene 11992	233.355	40.4883	0.177032	-2.49792	1.01606e-22	1.36596e-20
ENSMUSG00000056737	Capg	capping protein (actin filament), gelsolin-like	439.457	1370.93	3.11478	1.63913	1.04185e-22	1.39142e-20
ENSMUSG00000037902	Sirpa	signal-regulatory protein alpha	5080.27	14591.6	2.87184	1.52197	1.16961e-22	1.55183e-20
ENSMUSG00000030148	Clec4a2	C-type lectin domain family 4, member a2	428.71	1390.39	3.23797	1.69509	1.30254e-22	1.71698e-20
ENSMUSG00000037762	Slc16a9	solute carrier family 16 (monocarboxylic acid transporters), member 9	652.347	104.367	0.161273	-2.63243	1.61995e-22	2.12162e-20
ENSMUSG00000033533	Acsm1	acyl-CoA synthetase medium-chain family member 1	1279.15	194.744	0.152908	-2.70927	2.53984e-22	3.30505e-20
ENSMUSG00000015970	Chdh	choline dehydrogenase	3696.88	1144.63	0.309808	-1.69055	3.08501e-22	3.9889e-20
ENSMUSG00000053644	Aldh7a1	aldehyde dehydrogenase family 7, member A1	3419.51	1046.73	0.306307	-1.70695	3.17294e-22	4.07662e-20
ENSMUSG00000001750	Tcirg1	T cell, immune regulator 1, ATPase, H+ transporting, lysosomal V0 protein A3	2279.15	6507.34	2.85434	1.51316	3.3147e-22	4.22114e-20
ENSMUSG00000031938	4931406C07Rik	RIKEN cDNA 4931406C07 gene	7981.16	2200.66	0.275823	-1.85819	3.32701e-22	4.22114e-20
ENSMUSG00000024696	Lpxn	leupaxin	429.877	1337.54	3.10655	1.63531	3.84066e-22	4.84257e-20
ENSMUSG00000038515	Grtp1	GH regulated TBC protein 1	403.104	89.3919	0.223685	-2.16046	4.52786e-22	5.67379e-20
ENSMUSG00000001128	Cfp	complement factor properdin	540.534	2188.47	4.04309	2.01546	4.57984e-22	5.70373e-20
ENSMUSG00000021033	Gstz1	glutathione transferase zeta 1 (maleylacetoacetate isomerase)	1912.76	575.817	0.301405	-1.73022	4.79025e-22	5.92939e-20
ENSMUSG00000029161	Cgref1	cell growth regulator with EF hand domain 1	1367.76	283.222	0.207649	-2.26778	4.97034e-22	6.11502e-20
ENSMUSG00000033488	BC026585	cDNA sequence BC026585	2098.12	624.231	0.297854	-1.74732	5.05862e-22	6.18614e-20
ENSMUSG00000079494	Nat8f5	N-acetyltransferase 8 (GCN5-related) family member 5	178.14	24.9353	0.144777	-2.7881	5.13777e-22	6.24531e-20
ENSMUSG00000035769	Xylb	xylulokinase homolog (H. influenzae)	3997.14	861.166	0.215642	-2.21329	5.77746e-22	6.9811e-20
ENSMUSG00000020839	Tmigd1	transmembrane and immunoglobulin domain containing 1	1734.97	304.694	0.176094	-2.50558	6.26845e-22	7.52956e-20
ENSMUSG00000054474	Thnsl2	threonine synthase-like 2 (bacterial)	1775.01	457.689	0.258269	-1.95305	6.69444e-22	7.99395e-20
ENSMUSG00000002111	Spi1	spleen focus forming virus (SFFV) proviral integration oncogene	1181.27	3436.38	2.90745	1.53975	1.03116e-21	1.22412e-19
ENSMUSG00000035004	Igsf6	immunoglobulin superfamily, member 6	767.611	2265	2.94818	1.55982	1.14281e-21	1.34878e-19
ENSMUSG00000027605	Acss2	acyl-CoA synthetase short-chain family member 2	1960.85	546.362	0.279003	-1.84165	1.15972e-21	1.36082e-19
ENSMUSG00000049152	Ugt3a2	UDP glycosyltransferases 3 family, polypeptide A2	11476.6	1777.22	0.154929	-2.69032	1.46211e-21	1.7058e-19
ENSMUSG00000056973	Ces1d	carboxylesterase 1D	3262.67	1006.39	0.308668	-1.69587	1.52736e-21	1.77174e-19
ENSMUSG00000021904	Sema3g	sema domain, immunoglobulin domain (Ig), short basic domain, secreted, (semaphorin) 3G	4127.37	1327.94	0.321903	-1.6353	1.58567e-21	1.82892e-19
ENSMUSG00000034875	Nudt19	nudix (nucleoside diphosphate linked moiety X)-type motif 19	3432.38	849.535	0.247725	-2.01319	1.62307e-21	1.86149e-19
ENSMUSG00000047746	Fbxo40	F-box protein 40	346.403	72.3902	0.211254	-2.24295	1.65438e-21	1.88673e-19
ENSMUSG00000066071	Cyp4a12a	cytochrome P450, family 4, subfamily a, polypeptide 12a	1923.44	239.535	0.12499	-3.00012	1.91212e-21	2.16849e-19
ENSMUSG00000032561	Acpp	acid phosphatase, prostate	234.861	39.9857	0.173771	-2.52474	1.93339e-21	2.18043e-19
ENSMUSG00000018774	Cd68	CD68 antigen	2007.19	6113.54	3.0448	1.60635	2.02973e-21	2.27643e-19
ENSMUSG00000056069	Fam105a	family with sequence similarity 105, member A	1072.66	3111.26	2.89872	1.53542	2.12126e-21	2.36603e-19
ENSMUSG00000068877	Selenbp2	selenium binding protein 2	323.566	70.6982	0.220905	-2.1785	2.26403e-21	2.51147e-19
ENSMUSG00000029162	Khk	ketohexokinase	3627.29	1148.99	0.316951	-1.65767	2.44789e-21	2.70066e-19
ENSMUSG00000041698	Slco1a1	solute carrier organic anion transporter family, member 1a1	2838.56	145.421	0.0515647	-4.27747	2.64038e-21	2.89728e-19
ENSMUSG00000025243	Slc6a20b	solute carrier family 6 (neurotransmitter transporter), member 20B	2004.61	299.133	0.149646	-2.74037	2.8763e-21	3.13919e-19
ENSMUSG00000076556	Igkv4-57	immunoglobulin kappa variable 4-57	12.5316	219.46	16.2922	4.02611	3.01865e-21	3.26777e-19
ENSMUSG00000029260	Ugt2b34	UDP glucuronosyltransferase 2 family, polypeptide B34	268.305	57.3287	0.216589	-2.20697	3.02631e-21	3.26777e-19
ENSMUSG00000003812	Dnase2a	deoxyribonuclease II alpha	449.355	1327.51	2.94993	1.56068	3.10884e-21	3.33913e-19
ENSMUSG00000030283	St8sia1	ST8 alpha-N-acetyl-neuraminide alpha-2,8-sialyltransferase 1	1211.75	305.109	0.252409	-1.98617	3.925e-21	4.19356e-19
ENSMUSG00000042797	Aqp11	aquaporin 11	308.321	62.7506	0.206099	-2.27859	3.96033e-21	4.20915e-19
ENSMUSG00000019944	Rhobtb1	Rho-related BTB domain containing 1	700.32	188.637	0.2704	-1.88683	4.13054e-21	4.36718e-19
ENSMUSG00000066097	Cyp2j11	cytochrome P450, family 2, subfamily j, polypeptide 11	2244.58	691.608	0.308431	-1.69698	4.61944e-21	4.85878e-19
ENSMUSG00000020182	Ddc	dopa decarboxylase	743.031	143.475	0.194178	-2.36455	6.1226e-21	6.40664e-19
ENSMUSG00000027597	Ahcy	S-adenosylhomocysteine hydrolase	2131.86	669.868	0.314539	-1.66869	6.64577e-21	6.91841e-19
ENSMUSG00000074207	Adh1	alcohol dehydrogenase 1 (class I)	2475.14	765.286	0.309468	-1.69214	7.67385e-21	7.94791e-19
ENSMUSG00000038528	Mfsd4b5	major facilitator superfamily domain containing 4B5	3145.05	506.106	0.161188	-2.63318	8.81217e-21	9.08056e-19
ENSMUSG00000060961	Slc4a4	solute carrier family 4 (anion exchanger), member 4	9871.52	1728.97	0.175231	-2.51267	9.25567e-21	9.4894e-19
ENSMUSG00000058715	Fcer1g	Fc receptor, IgE, high affinity I, gamma polypeptide	2041.85	7127.48	3.48948	1.80301	1.21622e-20	1.24067e-18
ENSMUSG00000025911	Adhfe1	alcohol dehydrogenase, iron containing, 1	2232.4	711.122	0.318851	-1.64905	1.34498e-20	1.36516e-18
ENSMUSG00000052520	Cyp2j5	cytochrome P450, family 2, subfamily j, polypeptide 5	13341	1924.6	0.144326	-2.7926	1.35477e-20	1.36825e-18
ENSMUSG00000003477	Inmt	indolethylamine N-methyltransferase	5829.3	1063.49	0.182579	-2.45341	1.43358e-20	1.44068e-18
ENSMUSG00000017950	Hnf4a	hepatic nuclear factor 4, alpha	5980.04	1080.76	0.180865	-2.46702	1.57689e-20	1.57689e-18
ENSMUSG00000019894	Slc6a15	solute carrier family 6 (neurotransmitter transporter), member 15	247.728	48.4608	0.198855	-2.33021	1.61051e-20	1.60262e-18
ENSMUSG00000038843	Gcnt1	glucosaminyl (N-acetyl) transferase 1, core 2	5572.87	1549.97	0.278257	-1.84551	1.82497e-20	1.80716e-18
ENSMUSG00000026177	Slc11a1	solute carrier family 11 (proton-coupled divalent metal ion transporters), member 1	1691.82	4692.31	2.77249	1.47118	2.12656e-20	2.09559e-18
ENSMUSG00000000552	Zfp385a	zinc finger protein 385A	581.486	1677.88	2.88226	1.5272	2.19588e-20	2.15153e-18
ENSMUSG00000030047	Arhgap25	Rho GTPase activating protein 25	651.11	1854.14	2.84482	1.50834	2.20452e-20	2.15153e-18
ENSMUSG00000021612	Slc6a18	solute carrier family 6 (neurotransmitter transporter), member 18	4311.77	536.694	0.124675	-3.00376	2.4133e-20	2.34402e-18
ENSMUSG00000018927	Ccl6	chemokine (C-C motif) ligand 6	1100.08	3385.26	3.0754	1.62077	3.3425e-20	3.23108e-18
ENSMUSG00000052160	Pld4	phospholipase D family, member 4	3599.1	9682.42	2.68977	1.42748	3.36589e-20	3.23827e-18
ENSMUSG00000095788	Sirpb1a	signal-regulatory protein beta 1A	502.03	1496.32	2.97661	1.57367	3.42695e-20	3.28146e-18
ENSMUSG00000018008	Cyth4	cytohesin 4	3106.47	8447.82	2.71888	1.44301	3.64081e-20	3.46988e-18
ENSMUSG00000027762	Sucnr1	succinate receptor 1	328.123	58.8356	0.181803	-2.45955	4.45256e-20	4.22369e-18
ENSMUSG00000009614	Sardh	sarcosine dehydrogenase	4312.9	942.721	0.218763	-2.19256	4.88764e-20	4.61485e-18
ENSMUSG00000020072	Pbld2	phenazine biosynthesis-like protein domain containing 2	2344.2	769.52	0.328551	-1.60581	6.37016e-20	5.98677e-18
ENSMUSG00000028755	Cda	cytidine deaminase	1167.18	266.189	0.228722	-2.12834	6.61631e-20	6.18945e-18
ENSMUSG00000036330	Slc18a1	solute carrier family 18 (vesicular monoamine), member 1	1762.31	219.332	0.124954	-3.00054	7.07652e-20	6.58961e-18
ENSMUSG00000024131	Slc3a1	solute carrier family 3, member 1	3349.02	512.006	0.153135	-2.70712	7.60596e-20	7.05028e-18
ENSMUSG00000032114	Slc37a4	solute carrier family 37 (glucose-6-phosphate transporter), member 4	2121.96	631.576	0.297969	-1.74677	7.65442e-20	7.06295e-18
ENSMUSG00000045404	Kcnk13	potassium channel, subfamily K, member 13	104.575	375.135	3.56273	1.83298	8.10511e-20	7.41803e-18
ENSMUSG00000006649	Nphs1	nephrosis 1, nephrin	1504.8	128.648	0.0860991	-3.53786	8.11232e-20	7.41803e-18
ENSMUSG00000059498	Fcgr3	Fc receptor, IgG, low affinity III	2157.03	5819.96	2.69735	1.43154	1.01516e-19	9.24118e-18
ENSMUSG00000022425	Enpp2	ectonucleotide pyrophosphatase/phosphodiesterase 2	3802.62	1261.67	0.331966	-1.59089	1.03718e-19	9.39945e-18
ENSMUSG00000063796	Slc22a8	solute carrier family 22 (organic anion transporter), member 8	6776.28	1485.88	0.219391	-2.18842	1.06931e-19	9.64754e-18
ENSMUSG00000025885	Myo5b	myosin VB	1974.1	654.038	0.331649	-1.59227	1.28792e-19	1.15685e-17
ENSMUSG00000048578	Mlec	malectin	12107.7	4170	0.344464	-1.53758	1.30358e-19	1.16576e-17
ENSMUSG00000005373	Mlxipl	MLX interacting protein-like	1738.02	247.933	0.143146	-2.80444	1.38809e-19	1.23589e-17
ENSMUSG00000071203	Naip5	NLR family, apoptosis inhibitory protein 5	564.295	1613.79	2.85655	1.51427	1.5911e-19	1.41045e-17
ENSMUSG00000024621	Csf1r	colony stimulating factor 1 receptor	11232.7	29473	2.6237	1.39161	1.72143e-19	1.51935e-17
ENSMUSG00000020044	Timp3	tissue inhibitor of metalloproteinase 3	18702.5	6503.21	0.347753	-1.52386	1.85574e-19	1.6308e-17
ENSMUSG00000038704	Aspdh	aspartate dehydrogenase domain containing	695.446	83.0417	0.120672	-3.05084	2.03907e-19	1.78419e-17
ENSMUSG00000026786	Apbb1ip	amyloid beta (A4) precursor protein-binding, family B, member 1 interacting protein	815.194	2260.68	2.771	1.47041	2.0728e-19	1.80591e-17
ENSMUSG00000032492	Pth1r	parathyroid hormone 1 receptor	5512.2	1873.09	0.339927	-1.5567	2.09221e-19	1.81504e-17
ENSMUSG00000032105	Pdzd3	PDZ domain containing 3	1036.33	184.472	0.178798	-2.4836	2.39191e-19	2.06621e-17
ENSMUSG00000040466	Blvrb	biliverdin reductase B (flavin reductase (NADPH))	287.446	859.588	2.98353	1.57702	2.47014e-19	2.12474e-17
ENSMUSG00000062410	Hsd3b3	hydroxy-delta-5-steroid dehydrogenase, 3 beta- and steroid delta-isomerase 3	415.506	97.9538	0.237581	-2.07351	2.71426e-19	2.32488e-17
ENSMUSG00000060002	Chpt1	choline phosphotransferase 1	12432.8	2890.43	0.232546	-2.10441	3.0971e-19	2.64164e-17
ENSMUSG00000037860	Aim2	absent in melanoma 2	411.119	1202.11	2.91933	1.54564	3.25006e-19	2.75008e-17
ENSMUSG00000043157	Arl11	ADP-ribosylation factor-like 11	96.1783	359.621	3.71092	1.89178	3.25132e-19	2.75008e-17
ENSMUSG00000015093	Clic3	chloride intracellular channel 3	247.613	53.8768	0.220732	-2.17963	3.31172e-19	2.78954e-17
ENSMUSG00000028124	Gclm	glutamate-cysteine ligase, modifier subunit	2000.7	649.884	0.325166	-1.62075	3.34937e-19	2.8096e-17
ENSMUSG00000042102	Dmgdh	dimethylglycine dehydrogenase precursor	716.562	124.658	0.175118	-2.5136	3.36411e-19	2.81035e-17
ENSMUSG00000031482	Slc25a15	solute carrier family 25 (mitochondrial carrier ornithine transporter), member 15	1723.66	482.069	0.280096	-1.83601	3.40025e-19	2.82889e-17
ENSMUSG00000030800	Prss8	protease, serine 8 (prostasin)	2488.14	844.097	0.339514	-1.55846	3.44541e-19	2.85409e-17
ENSMUSG00000024935	Slc1a1	solute carrier family 1 (neuronal/epithelial high affinity glutamate transporter, system Xag), member 1	1562.48	266.859	0.171322	-2.54522	3.45865e-19	2.85409e-17
ENSMUSG00000018411	Mapt	microtubule-associated protein tau	2576.14	856.361	0.332679	-1.5878	3.47905e-19	2.8593e-17
ENSMUSG00000024421	Lama3	laminin, alpha 3	659.387	203.979	0.310392	-1.68784	4.73589e-19	3.87656e-17
ENSMUSG00000015355	Cd48	CD48 antigen	734.372	2013.34	2.73922	1.45376	5.89119e-19	4.80286e-17
ENSMUSG00000034641	Cd300ld	CD300 molecule like family member d	981.783	2651.51	2.69897	1.43241	5.98193e-19	4.85733e-17
ENSMUSG00000052336	Cx3cr1	chemokine (C-X3-C motif) receptor 1	3584.95	9401.85	2.62213	1.39074	6.86686e-19	5.55367e-17
ENSMUSG00000024388	Myo7b	myosin VIIB	771.688	144.438	0.188224	-2.40948	6.9846e-19	5.62648e-17
ENSMUSG00000032322	Pstpip1	proline-serine-threonine phosphatase-interacting protein 1	403.52	1148.68	2.84209	1.50695	7.98487e-19	6.39421e-17
ENSMUSG00000030747	Dgat2	diacylglycerol O-acyltransferase 2	1252.33	408.68	0.326874	-1.61319	8.00064e-19	6.39421e-17
ENSMUSG00000073982	Rhog	ras homolog family member G	964.688	2591.3	2.6844	1.4246	8.64013e-19	6.87822e-17
ENSMUSG00000020051	Pah	phenylalanine hydroxylase	11572.9	2323.53	0.200843	-2.31586	1.0522e-18	8.32774e-17
ENSMUSG00000003809	Gcdh	glutaryl-Coenzyme A dehydrogenase	3434.63	1188.28	0.346162	-1.53048	1.05475e-18	8.32774e-17
ENSMUSG00000061959	Ces1e	carboxylesterase 1E	1021.59	193.631	0.190331	-2.39342	1.0584e-18	8.32774e-17
ENSMUSG00000038009	Dnajc22	DnaJ heat shock protein family (Hsp40) member C22	816.188	143.081	0.176313	-2.50379	1.16418e-18	9.12467e-17
ENSMUSG00000031129	Slc9a9	solute carrier family 9 (sodium/hydrogen exchanger), member 9	482.415	1349.62	2.79391	1.48228	1.1728e-18	9.15689e-17
ENSMUSG00000028581	Laptm5	lysosomal-associated protein transmembrane 5	8748.43	22469.3	2.5682	1.36076	1.30293e-18	1.01339e-16
ENSMUSG00000022489	Pde1b	phosphodiesterase 1B, Ca2+-calmodulin dependent	470.295	1354.68	2.8765	1.52432	1.35455e-18	1.04952e-16
ENSMUSG00000049988	Lrrc25	leucine rich repeat containing 25	563.309	1741.92	3.0886	1.62695	1.49806e-18	1.1563e-16
ENSMUSG00000038286	Bphl	biphenyl hydrolase-like (serine hydrolase, breast epithelial mucin-associated antigen)	1921.94	646.636	0.336795	-1.57006	1.69947e-18	1.30679e-16
ENSMUSG00000038227	Hoxa9	homeobox A9	489.574	140.649	0.288742	-1.79215	1.89966e-18	1.45521e-16
ENSMUSG00000036622	Atp13a2	ATPase type 13A2	1256.07	3333.88	2.65291	1.40757	2.0031e-18	1.52868e-16
ENSMUSG00000052951	C130021I20Rik	Riken cDNA C130021I20 gene	96.9021	8.8878	0.100997	-3.30762	2.11797e-18	1.61029e-16
ENSMUSG00000060985	Tdrd5	tudor domain containing 5	252.65	16.5496	0.0691881	-3.85333	2.20354e-18	1.6691e-16
ENSMUSG00000028088	Fmo5	flavin containing monooxygenase 5	1330.25	440.058	0.331312	-1.59374	2.23893e-18	1.6896e-16
ENSMUSG00000029084	Cd38	CD38 antigen	407.335	1128.48	2.76606	1.46783	2.5343e-18	1.90542e-16
ENSMUSG00000004952	Rasa4	RAS p21 protein activator 4	795.299	2752.71	3.45814	1.78999	2.5575e-18	1.91577e-16
ENSMUSG00000024965	Fermt3	fermitin family member 3	1396.34	3668.66	2.62618	1.39297	2.58485e-18	1.92914e-16
ENSMUSG00000001095	Slc13a2	solute carrier family 13 (sodium-dependent dicarboxylate transporter), member 2	317.145	48.2362	0.15476	-2.69189	2.63216e-18	1.95725e-16
ENSMUSG00000038811	Gngt2	guanine nucleotide binding protein (G protein), gamma transducing activity polypeptide 2	398.51	1529.36	3.83059	1.93757	3.09941e-18	2.29628e-16
ENSMUSG00000032387	Rbpms2	RNA binding protein with multiple splicing 2	1003.87	325.416	0.324835	-1.62222	3.2181e-18	2.37528e-16
ENSMUSG00000022836	Mylk	myosin, light polypeptide kinase	2868.66	963.546	0.336118	-1.57296	3.22945e-18	2.37528e-16
ENSMUSG00000026156	B3gat2	beta-1,3-glucuronyltransferase 2 (glucuronosyltransferase S)	358.191	98.025	0.275689	-1.85889	3.43115e-18	2.51453e-16
ENSMUSG00000007034	Slc44a4	solute carrier family 44, member 4	1203.13	396.167	0.329837	-1.60018	3.53109e-18	2.57846e-16
ENSMUSG00000085214			705.321	195.157	0.277716	-1.84832	3.92483e-18	2.8557e-16
ENSMUSG00000076540	Igkv4-80	immunoglobulin kappa variable 4-80	12.1669	142.864	10.9262	3.44972	4.20273e-18	3.04698e-16
ENSMUSG00000022206	Npr3	natriuretic peptide receptor 3	651.657	191.629	0.295146	-1.7605	4.23932e-18	3.06257e-16
ENSMUSG00000024892	Pcx	pyruvate carboxylase	6910.5	1013.1	0.146727	-2.7688	4.29392e-18	3.09102e-16
ENSMUSG00000034427	Myo15b	myosin XVB	1268.29	261.875	0.207104	-2.27157	4.66733e-18	3.34795e-16
ENSMUSG00000013707	Tnfaip8l2	tumor necrosis factor, alpha-induced protein 8-like 2	271.399	849.377	3.12181	1.64238	5.67551e-18	4.05679e-16
ENSMUSG00000027610	Gss	glutathione synthetase	1501.12	505.773	0.337372	-1.56759	5.71089e-18	4.06776e-16
ENSMUSG00000028199	Cryz	crystallin, zeta	3992.91	1418.4	0.355391	-1.49252	5.92773e-18	4.20745e-16
ENSMUSG00000054619	Mettl7a1	methyltransferase like 7A1	4649.8	1665.95	0.358422	-1.48027	6.42268e-18	4.54287e-16
ENSMUSG00000049775	Tmsb4x	thymosin, beta 4, X chromosome	17824.6	44445.7	2.49342	1.31813	6.93423e-18	4.88767e-16
ENSMUSG00000048779	P2ry6	pyrimidinergic receptor P2Y, G-protein coupled, 6	792.113	2079.61	2.62334	1.39141	7.0086e-18	4.923e-16
ENSMUSG00000069805	Fbp1	fructose bisphosphatase 1	6407.1	1608.85	0.251221	-1.99297	7.7927e-18	5.45489e-16
ENSMUSG00000000154	Slc22a18	solute carrier family 22 (organic cation transporter), member 18	3598.6	770.921	0.214446	-2.22131	8.00869e-18	5.58682e-16
ENSMUSG00000046532	Ar	androgen receptor	445.683	123.713	0.279197	-1.84064	8.24397e-18	5.73126e-16
ENSMUSG00000032374	Plod2	procollagen lysine, 2-oxoglutarate 5-dioxygenase 2	584.694	168.027	0.288593	-1.79289	9.0719e-18	6.28531e-16
ENSMUSG00000035711	Dok3	docking protein 3	763.027	2419.42	3.16797	1.66356	9.35706e-18	6.46082e-16
ENSMUSG00000063590	Slc22a28	solute carrier family 22, member 28	1513.69	160.594	0.106685	-3.22857	9.94072e-18	6.84056e-16
ENSMUSG00000042359	Osbpl6	oxysterol binding protein-like 6	1355.55	460.137	0.339935	-1.55667	1.07582e-17	7.37806e-16
ENSMUSG00000022613	Miox	myo-inositol oxygenase	16837.1	3307.73	0.196503	-2.34738	1.10525e-17	7.55441e-16
ENSMUSG00000044827	Tlr1	toll-like receptor 1	718.799	2021.1	2.80925	1.49019	1.17697e-17	8.0176e-16
ENSMUSG00000039682	Lap3	leucine aminopeptidase 3	3733.6	1309.15	0.350814	-1.51122	1.2006e-17	8.15124e-16
ENSMUSG00000036908	Unc93b1	unc-93 homolog B1 (C. elegans)	5668.86	14833.2	2.61632	1.38754	1.56822e-17	1.06116e-15
ENSMUSG00000032357	Tinag	tubulointerstitial nephritis antigen	1032.9	216.131	0.21001	-2.25147	1.57991e-17	1.0635e-15
ENSMUSG00000037306	Man1c1	mannosidase, alpha, class 1C, member 1	472.674	1266.79	2.67651	1.42035	1.58215e-17	1.0635e-15
ENSMUSG00000015854	Cd5l	CD5 antigen-like	1.84116	801.513	282.459	8.1419	1.6185e-17	1.08434e-15
ENSMUSG00000049037	Clec4a1	C-type lectin domain family 4, member a1	786.775	2345.89	2.97914	1.5749	1.67615e-17	1.11927e-15
ENSMUSG00000030498	Gas2	growth arrest specific 2	3039.56	578.994	0.190752	-2.39023	1.87957e-17	1.25099e-15
ENSMUSG00000027896	Slc16a4	solute carrier family 16 (monocarboxylic acid transporters), member 4	633.075	108.577	0.172813	-2.53271	1.90117e-17	1.26123e-15
ENSMUSG00000040751	Lat2	linker for activation of T cells family, member 2	395.794	1077.88	2.719	1.44307	2.06615e-17	1.36621e-15
ENSMUSG00000028194	Ddah1	dimethylarginine dimethylaminohydrolase 1	2328.69	553.54	0.238032	-2.07077	2.12461e-17	1.40031e-15
ENSMUSG00000085826	Gm15638	predicted gene 15638	151.913	27.6025	0.187051	-2.4185	2.23282e-17	1.46687e-15
ENSMUSG00000031119	Gpc4	glypican 4	2073	641.795	0.309929	-1.68999	2.46535e-17	1.61441e-15
ENSMUSG00000033213	AA467197	expressed sequence AA467197	8.21879	75.775	8.3281	3.05799	2.66441e-17	1.73915e-15
ENSMUSG00000036362	P2ry13	purinergic receptor P2Y, G-protein coupled 13	77.2598	491.446	6.29245	2.65362	2.88134e-17	1.87472e-15
ENSMUSG00000055312	Them7	thioesterase superfamily member 7	728.834	143.145	0.197504	-2.34005	3.27906e-17	2.12668e-15
ENSMUSG00000090150	Acad11	acyl-Coenzyme A dehydrogenase family, member 11	1966.41	700.473	0.356546	-1.48784	3.46135e-17	2.23775e-15
ENSMUSG00000029771	Irf5	interferon regulatory factor 5	1735.42	4379.97	2.52299	1.33514	3.57412e-17	2.30332e-15
ENSMUSG00000032839	Trpc1	transient receptor potential cation channel, subfamily C, member 1	507.158	148.8	0.294791	-1.76224	3.63772e-17	2.33689e-15
ENSMUSG00000021474	Sfxn1	sideroflexin 1	2182.83	784.554	0.359713	-1.47508	3.73506e-17	2.39185e-15
ENSMUSG00000028527	Ak4	adenylate kinase 4	2183	411.128	0.188703	-2.40581	3.81587e-17	2.43592e-15
ENSMUSG00000003283	Hck	hemopoietic cell kinase	1287.22	3457.69	2.68486	1.42485	3.94873e-17	2.51283e-15
ENSMUSG00000038147	Cd84	CD84 antigen	446.151	1960.28	4.38617	2.13296	4.51918e-17	2.86685e-15
ENSMUSG00000036353	P2ry12	purinergic receptor P2Y, G-protein coupled 12	98.7461	496.126	4.98391	2.31728	4.71388e-17	2.98105e-15
ENSMUSG00000020432	Tcn2	transcobalamin 2	17897.2	5461.81	0.305215	-1.7121	5.00213e-17	3.15351e-15
ENSMUSG00000021876	Rnase4	ribonuclease, RNase A family 4	379.803	1043.42	2.74269	1.45559	5.09003e-17	3.199e-15
ENSMUSG00000031167	Rbm3	RNA binding motif protein 3	1420.1	3528.63	2.48373	1.31251	5.20195e-17	3.25925e-15
ENSMUSG00000028859	Csf3r	colony stimulating factor 3 receptor (granulocyte)	601.023	1581.28	2.62827	1.39412	5.44319e-17	3.3999e-15
ENSMUSG00000047810	Ccdc88b	coiled-coil domain containing 88B	1055.94	2731.75	2.58551	1.37045	5.68205e-17	3.53821e-15
ENSMUSG00000054733	Msra	methionine sulfoxide reductase A	2041.36	732.667	0.359226	-1.47704	6.14173e-17	3.81276e-15
ENSMUSG00000023349	Clec4n	C-type lectin domain family 4, member n	150.43	979.18	6.47284	2.6944	6.38274e-17	3.95029e-15
ENSMUSG00000023092	Fhl1	four and a half LIM domains 1	1669.39	591.892	0.354942	-1.49434	6.41672e-17	3.95925e-15
ENSMUSG00000066682	Pilrb2	paired immunoglobin-like type 2 receptor beta 2	146.704	509.865	3.45872	1.79024	6.45523e-17	3.97095e-15
ENSMUSG00000101389	Ms4a4a	membrane-spanning 4-domains, subfamily A, member 4A	99.6657	572.457	5.69665	2.51011	7.36044e-17	4.51411e-15
ENSMUSG00000020122	Egfr	epidermal growth factor receptor	775.901	258.527	0.334054	-1.58185	7.42927e-17	4.54259e-15
ENSMUSG00000026870	Cutal	cutA divalent cation tolerance homolog-like	428.297	122.893	0.288595	-1.79288	7.87081e-17	4.79812e-15
ENSMUSG00000034116	Vav1	vav 1 oncogene	1231.11	3102.84	2.51913	1.33293	8.50555e-17	5.16236e-15
ENSMUSG00000047592	Nxpe5	neurexophilin and PC-esterase domain family, member 5	25.6329	137.717	5.20846	2.38086	8.51916e-17	5.16236e-15
ENSMUSG00000022829	Stxbp5l	syntaxin binding protein 5-like	96.3814	11.7879	0.131317	-2.92887	8.60808e-17	5.20072e-15
ENSMUSG00000060216	Arrb2	arrestin, beta 2	2566.93	6308.26	2.45694	1.29686	8.66787e-17	5.2213e-15
ENSMUSG00000071715	Ncf4	neutrophil cytosolic factor 4	546.374	1430.09	2.61446	1.38651	9.76952e-17	5.86749e-15
ENSMUSG00000059146	Ntrk3	neurotrophic tyrosine kinase, receptor, type 3	99.2722	11.2521	0.122188	-3.03282	1.02898e-16	6.16174e-15
ENSMUSG00000037280	Galnt6	UDP-N-acetyl-alpha-D-galactosamine:polypeptide N-acetylgalactosaminyltransferase 6	65.7651	374.263	5.62065	2.49074	1.16415e-16	6.95065e-15
ENSMUSG00000030359	Pzp	pregnancy zone protein	1049.03	136.096	0.130564	-2.93717	1.17538e-16	6.99712e-15
ENSMUSG00000024646	Cyb5a	cytochrome b5 type A (microsomal)	6065.47	2255.73	0.372001	-1.42662	1.32064e-16	7.8389e-15
ENSMUSG00000023243	Kcnk5	potassium channel, subfamily K, member 5	1360.16	247.775	0.182767	-2.45192	1.32743e-16	7.85624e-15
ENSMUSG00000084981	Gm15962	predicted gene 15962	56.9452	2.34251	0.0576841	-4.11568	1.37122e-16	8.09177e-15
ENSMUSG00000032754	Slc8b1	solute carrier family 8 (sodium/lithium/calcium exchanger), member B1	673.078	1720.64	2.55407	1.3528	1.41499e-16	8.32589e-15
ENSMUSG00000021207	Akr1c21	aldo-keto reductase family 1, member C21	8740.37	2264.04	0.259117	-1.94833	1.44116e-16	8.45538e-15
ENSMUSG00000026692	Fmo4	flavin containing monooxygenase 4	305.7	63.3402	0.209782	-2.25304	1.54278e-16	9.02551e-15
ENSMUSG00000027513	Pck1	phosphoenolpyruvate carboxykinase 1, cytosolic	13254.2	1619.08	0.122222	-3.03243	1.70033e-16	9.91862e-15
ENSMUSG00000070369	Itgad	integrin, alpha D	4.89078	59.9565	10.3478	3.37125	1.80843e-16	1.0519e-14
ENSMUSG00000040740	Slc25a34	solute carrier family 25, member 34	290.825	77.2352	0.26809	-1.89921	1.87284e-16	1.08625e-14
ENSMUSG00000027227	Sord	sorbitol dehydrogenase	12659.7	3767.58	0.297661	-1.74826	1.96098e-16	1.13413e-14
ENSMUSG00000072109	A530040E14Rik	RIKEN cDNA A530040E14 gene	95.6041	311.589	3.23578	1.69411	2.03598e-16	1.17291e-14
ENSMUSG00000058620	Adra2b	adrenergic receptor, alpha 2b	935.478	153.34	0.164809	-2.60113	2.03958e-16	1.17291e-14
ENSMUSG00000020877	Scrn2	secernin 2	762.402	261.336	0.343641	-1.54103	2.12753e-16	1.22003e-14
ENSMUSG00000048281	Dleu7	deleted in lymphocytic leukemia, 7	148.566	27.651	0.191561	-2.38413	2.16244e-16	1.23655e-14
ENSMUSG00000002346	Slc25a42	solute carrier family 25, member 42	1272.13	379.496	0.298866	-1.74243	2.25242e-16	1.28438e-14
ENSMUSG00000020388	Pdlim4	PDZ and LIM domain 4	87.011	350.557	3.99446	1.998	2.40749e-16	1.36896e-14
ENSMUSG00000021236	Entpd5	ectonucleoside triphosphate diphosphohydrolase 5	4700.67	1770.51	0.376784	-1.40819	2.43191e-16	1.37899e-14
ENSMUSG00000002032	Tmem25	transmembrane protein 25	798.408	270.841	0.340054	-1.55617	2.48053e-16	1.40264e-14
ENSMUSG00000001436	Slc19a1	solute carrier family 19 (folate transporter), member 1	866.686	296.218	0.34254	-1.54565	2.5251e-16	1.42387e-14
ENSMUSG00000046959	Slc26a1	solute carrier family 26 (sulfate transporter), member 1	1580.44	262.087	0.166359	-2.58763	2.53936e-16	1.42795e-14
ENSMUSG00000020901	Pik3r5	phosphoinositide-3-kinase, regulatory subunit 5, p101	540.417	1436.63	2.65531	1.40888	2.70115e-16	1.51473e-14
ENSMUSG00000033308	Dpyd	dihydropyrimidine dehydrogenase	849.105	286.216	0.337859	-1.56551	3.07452e-16	1.71936e-14
ENSMUSG00000040212	Emp3	epithelial membrane protein 3	500.909	1311.08	2.61418	1.38636	3.17225e-16	1.76914e-14
ENSMUSG00000042190	Cmklr1	chemokine-like receptor 1	632.733	1687.28	2.66403	1.41361	3.5212e-16	1.95837e-14
ENSMUSG00000033220	Rac2	RAS-related C3 botulinum substrate 2	1442.46	3570.34	2.47415	1.30693	3.6017e-16	1.99766e-14
ENSMUSG00000022488	Nckap1l	NCK associated protein 1 like	3752.48	9080.13	2.41939	1.27464	3.69392e-16	2.04323e-14
ENSMUSG00000028599	Tnfrsf1b	tumor necrosis factor receptor superfamily, member 1b	2026.37	4961.13	2.44757	1.29135	3.88623e-16	2.14376e-14
ENSMUSG00000040528	Milr1	mast cell immunoglobulin like receptor 1	297.692	817.767	2.74117	1.45479	3.9713e-16	2.18475e-14
ENSMUSG00000025092	Hspa12a	heat shock protein 12A	721.549	235.176	0.326864	-1.61324	4.07158e-16	2.23387e-14
ENSMUSG00000018459	Slc13a3	solute carrier family 13 (sodium-dependent dicarboxylate transporter), member 3	6748.31	1314.22	0.194868	-2.35943	4.10495e-16	2.24611e-14
ENSMUSG00000021376	Tpmt	thiopurine methyltransferase	546.646	169.907	0.312076	-1.68003	4.25601e-16	2.32094e-14
ENSMUSG00000026480	Ncf2	neutrophil cytosolic factor 2	1708.87	4197.76	2.4556	1.29608	4.26459e-16	2.32094e-14
ENSMUSG00000035498	Cdcp1	CUB domain containing protein 1	639.598	210.65	0.330394	-1.59774	4.37347e-16	2.3732e-14
ENSMUSG00000025815	Dhtkd1	dehydrogenase E1 and transketolase domain containing 1	418.644	113.272	0.272307	-1.8767	4.38399e-16	2.3732e-14
ENSMUSG00000031875	Cmtm3	CKLF-like MARVEL transmembrane domain containing 3	730.947	1821.94	2.49054	1.31646	4.48207e-16	2.41984e-14
ENSMUSG00000024228	Nudt12	nudix (nucleoside diphosphate linked moiety X)-type motif 12	570.575	188.3	0.331189	-1.59427	4.59671e-16	2.47515e-14
ENSMUSG00000029556	Hnf1a	HNF1 homeobox A	385.248	105.28	0.275159	-1.86166	4.91173e-16	2.63778e-14
ENSMUSG00000018166	Erbb3	erb-b2 receptor tyrosine kinase 3	1720.25	639.739	0.372252	-1.42565	5.40119e-16	2.89299e-14
ENSMUSG00000046805	Mpeg1	macrophage expressed gene 1	15239.5	40613.9	2.66494	1.4141	5.76373e-16	3.07904e-14
ENSMUSG00000024013	Fgd2	FYVE, RhoGEF and PH domain containing 2	1916.64	4654.12	2.42752	1.27949	6.11699e-16	3.25918e-14
ENSMUSG00000002475	Abhd3	abhydrolase domain containing 3	987.163	271.615	0.275881	-1.85788	6.25078e-16	3.32175e-14
ENSMUSG00000036273	Lrrk2	leucine-rich repeat kinase 2	2353.68	922.62	0.392248	-1.35016	6.6084e-16	3.50262e-14
ENSMUSG00000057286	St6galnac2	ST6 (alpha-N-acetyl-neuraminyl-2,3-beta-galactosyl-1,3)-N-acetylgalactosaminide alpha-2,6-sialyltransferase 2	1842.37	688.596	0.374096	-1.41852	6.85903e-16	3.626e-14
ENSMUSG00000033192	Lpcat2	lysophosphatidylcholine acyltransferase 2	598.092	2065.37	3.44917	1.78625	7.31093e-16	3.85485e-14
ENSMUSG00000026077	Npas2	neuronal PAS domain protein 2	189.68	28.3929	0.154147	-2.69762	7.7772e-16	4.09008e-14
ENSMUSG00000025648	Pfkfb4	6-phosphofructo-2-kinase/fructose-2,6-biphosphatase 4	835.776	2078.05	2.48459	1.31301	7.8909e-16	4.13916e-14
ENSMUSG00000061906	Ugt2b38	UDP glucuronosyltransferase 2 family, polypeptide B38	7960.5	1036.69	0.130338	-2.93967	8.36189e-16	4.37491e-14
ENSMUSG00000029816	Gpnmb	glycoprotein (transmembrane) nmb	18.3125	506.485	26.2776	4.71576	8.40015e-16	4.38362e-14
ENSMUSG00000049091	Sephs2	selenophosphate synthetase 2	1999.07	746.191	0.373583	-1.4205	8.62036e-16	4.48701e-14
ENSMUSG00000038496	Slc19a3	solute carrier family 19, member 3	176.678	39.8102	0.229686	-2.12227	9.05037e-16	4.69878e-14
ENSMUSG00000034353	Ramp1	receptor (calcitonin) activity modifying protein 1	165.45	474.457	2.85646	1.51423	9.27731e-16	4.80432e-14
ENSMUSG00000028127	Abcd3	ATP-binding cassette, sub-family D (ALD), member 3	4969.67	1900.37	0.382518	-1.3864	9.34179e-16	4.8254e-14
ENSMUSG00000023019	Gpd1	glycerol-3-phosphate dehydrogenase 1 (soluble)	2193.98	480.029	0.21915	-2.19001	1.20849e-15	6.22648e-14
ENSMUSG00000030256	Bhlhe41	basic helix-loop-helix family, member e41	77.4417	258.395	3.30686	1.72546	1.27321e-15	6.54333e-14
ENSMUSG00000042082	Arsb	arylsulfatase B	1598.27	595.08	0.37272	-1.42383	1.28724e-15	6.59871e-14
ENSMUSG00000075025	Gm10804	predicted gene 10804	630.99	92.0285	0.147199	-2.76416	1.36999e-15	6.99059e-14
ENSMUSG00000024300	Myo1f	myosin IF	1820.3	4424.86	2.43006	1.28099	1.37057e-15	6.99059e-14
ENSMUSG00000058818	Pirb	paired Ig-like receptor B	2140.31	5197.96	2.42794	1.27973	1.39335e-15	7.08898e-14
ENSMUSG00000028836	Slc30a2	solute carrier family 30 (zinc transporter), member 2	856.573	304.779	0.356564	-1.48777	1.40367e-15	7.12362e-14
ENSMUSG00000043832	Clec4a3	C-type lectin domain family 4, member a3	664.981	2018.86	3.0329	1.6007	1.57452e-15	7.97077e-14
ENSMUSG00000022971	Ifnar2	interferon (alpha and beta) receptor 2	713.338	1768.8	2.47754	1.30891	1.71738e-15	8.67232e-14
ENSMUSG00000031647	Mfap3l	microfibrillar-associated protein 3-like	2040.69	765.403	0.375376	-1.41359	1.84574e-15	9.29739e-14
ENSMUSG00000099398	Ms4a14	membrane-spanning 4-domains, subfamily A, member 14	269.403	1534.35	5.678	2.50538	1.95787e-15	9.83783e-14
ENSMUSG00000030688	Stard10	START domain containing 10	2825.46	1093.02	0.387066	-1.36935	2.12522e-15	1.06523e-13
ENSMUSG00000000682	Cd52	CD52 antigen	1768.63	4239.39	2.39621	1.26075	2.36635e-15	1.18317e-13
ENSMUSG00000090231	Cfb	complement factor B	158.982	26.6623	0.172909	-2.53191	2.6072e-15	1.30039e-13
ENSMUSG00000009378	Slc16a12	solute carrier family 16 (monocarboxylic acid transporters), member 12	1352.99	338.74	0.250917	-1.99472	2.66275e-15	1.32485e-13
ENSMUSG00000020142	Slc1a4	solute carrier family 1 (glutamate/neutral amino acid transporter), member 4	207.152	54.3106	0.265721	-1.91201	2.74771e-15	1.36378e-13
ENSMUSG00000050730	Arhgap42	Rho GTPase activating protein 42	652.551	103.408	0.159755	-2.64607	2.93165e-15	1.45152e-13
ENSMUSG00000029456	Acad10	acyl-Coenzyme A dehydrogenase family, member 10	1043.23	380.981	0.365802	-1.45087	3.03568e-15	1.49937e-13
ENSMUSG00000025232	Hexa	hexosaminidase A	2810.29	6533.33	2.32432	1.21681	3.11591e-15	1.53527e-13
ENSMUSG00000016206	H2-M3	histocompatibility 2, M region locus 3	525.85	1302	2.4732	1.30638	3.33421e-15	1.63885e-13
ENSMUSG00000005533	Igf1r	insulin-like growth factor I receptor	1155.14	429.626	0.372468	-1.42481	3.34455e-15	1.63996e-13
ENSMUSG00000027994	Ccdc109b	coiled-coil domain containing 109B	240.665	641.459	2.65847	1.4106	3.36733e-15	1.64715e-13
ENSMUSG00000020258	Glyctk	glycerate kinase	725.219	140.835	0.195306	-2.35619	3.4534e-15	1.68519e-13
ENSMUSG00000070985	Acnat1	acyl-coenzyme A amino acid N-acyltransferase 1	168.687	16.8277	0.105062	-3.25069	3.50296e-15	1.70528e-13
ENSMUSG00000060224	Pyroxd2	pyridine nucleotide-disulphide oxidoreductase domain 2	1665.72	430.222	0.258725	-1.95051	3.75683e-15	1.82449e-13
ENSMUSG00000025044	Msr1	macrophage scavenger receptor 1	369.161	1328.72	3.59228	1.8449	3.79282e-15	1.83757e-13
ENSMUSG00000026928	Card9	caspase recruitment domain family, member 9	326.653	861.335	2.63185	1.39608	4.07813e-15	1.9711e-13
ENSMUSG00000027463	Slc52a3	solute carrier protein family 52, member 3	294.912	84.5447	0.289089	-1.79042	4.48489e-15	2.16255e-13
ENSMUSG00000030834	Abcc6	ATP-binding cassette, sub-family C (CFTR/MRP), member 6	190.137	43.192	0.231206	-2.11275	4.50139e-15	2.16536e-13
ENSMUSG00000029204	Rhoh	ras homolog family member H	161.789	456.684	2.81151	1.49135	5.41922e-15	2.60071e-13
ENSMUSG00000015944	Gatsl2	GATS protein-like 2	1423.43	534.024	0.375605	-1.41271	5.7285e-15	2.74265e-13
ENSMUSG00000047409	Ctdspl	CTD (carboxy-terminal domain, RNA polymerase II, polypeptide A) small phosphatase-like	981.543	357.772	0.365147	-1.45345	5.88821e-15	2.81249e-13
ENSMUSG00000030159	Clec1b	C-type lectin domain family 1, member b	20.9661	413.409	18.8659	4.23771	6.12146e-15	2.91703e-13
ENSMUSG00000054520	Sh3bp2	SH3-domain binding protein 2	815.574	1983.82	2.43067	1.28135	6.44156e-15	3.06238e-13
ENSMUSG00000025194	Abcc2	ATP-binding cassette, sub-family C (CFTR/MRP), member 2	3505.25	574.517	0.16414	-2.607	7.2716e-15	3.44891e-13
ENSMUSG00000032122	Slc37a2	solute carrier family 37 (glycerol-3-phosphate transporter), member 2	273.816	886.418	3.22914	1.69115	7.4275e-15	3.50891e-13
ENSMUSG00000087107	AI662270	expressed sequence AI662270	292.474	765.396	2.61146	1.38486	7.43268e-15	3.50891e-13
ENSMUSG00000030108	Slc6a13	solute carrier family 6 (neurotransmitter transporter, GABA), member 13	765.812	119.384	0.156993	-2.67123	7.76017e-15	3.65502e-13
ENSMUSG00000038765	Lmx1b	LIM homeobox transcription factor 1 beta	148.865	13.7598	0.0984873	-3.34392	7.88689e-15	3.70611e-13
ENSMUSG00000048163	Selplg	selectin, platelet (p-selectin) ligand	1551.33	3821.84	2.46265	1.30021	8.0427e-15	3.7706e-13
ENSMUSG00000035357	Pdzrn3	PDZ domain containing RING finger 3	313.973	94.4163	0.302935	-1.72292	8.2931e-15	3.87903e-13
ENSMUSG00000029189	Sel1l3	sel-1 suppressor of lin-12-like 3 (C. elegans)	723.4	105.463	0.146967	-2.76644	8.41713e-15	3.92795e-13
ENSMUSG00000048677	Tpcn2	two pore segment channel 2	423.396	1072.25	2.5289	1.33851	8.43639e-15	3.92795e-13
ENSMUSG00000020601	Trib2	tribbles pseudokinase 2	717.896	217.227	0.303559	-1.71995	8.87361e-15	4.12206e-13
ENSMUSG00000031497	Tnfsf13b	tumor necrosis factor (ligand) superfamily, member 13b	148.343	429.2	2.88061	1.52638	9.08192e-15	4.20748e-13
ENSMUSG00000058997	Vwa8	von Willebrand factor A domain containing 8	3745.96	1480.44	0.39537	-1.33872	9.09893e-15	4.20748e-13
ENSMUSG00000050022	Amz1	archaelysin family metallopeptidase 1	457.69	1138.38	2.48398	1.31265	1.06003e-14	4.89057e-13
ENSMUSG00000040747	Cd53	CD53 antigen	2147.6	4951.08	2.30479	1.20464	1.14618e-14	5.27012e-13
ENSMUSG00000031827	Cotl1	coactosin-like 1 (Dictyostelium)	2488.9	5980.71	2.40239	1.26447	1.14748e-14	5.27012e-13
ENSMUSG00000020101	Vsir	V-set immunoregulatory receptor	3190.26	7415.68	2.32406	1.21665	1.15499e-14	5.29262e-13
ENSMUSG00000030972	Acsm5	acyl-CoA synthetase medium-chain family member 5	923.311	147.16	0.160293	-2.64122	1.16128e-14	5.30436e-13
ENSMUSG00000015745	Plekho1	pleckstrin homology domain containing, family O member 1	1234.02	2918.13	2.36363	1.241	1.16278e-14	5.30436e-13
ENSMUSG00000009687	Fxyd5	FXYD domain-containing ion transport regulator 5	2560.97	5961.92	2.32748	1.21877	1.17493e-14	5.34779e-13
ENSMUSG00000022790	Igsf11	immunoglobulin superfamily, member 11	1192.24	191.71	0.161501	-2.63038	1.21705e-14	5.52201e-13
ENSMUSG00000070867	Trabd2b	TraB domain containing 2B	3180.02	1172.37	0.368866	-1.43883	1.21865e-14	5.52201e-13
ENSMUSG00000079262	Slco1a6	solute carrier organic anion transporter family, member 1a6	2438.38	322.617	0.132664	-2.91415	1.31311e-14	5.92645e-13
ENSMUSG00000024664	Fads3	fatty acid desaturase 3	1695.67	450.954	0.266377	-1.90846	1.31374e-14	5.92645e-13
ENSMUSG00000027187	Cat	catalase	9653.48	3937.67	0.407963	-1.29349	1.32329e-14	5.95629e-13
ENSMUSG00000040413	Timd2	T cell immunoglobulin and mucin domain containing 2	650.165	190.611	0.294258	-1.76484	1.39825e-14	6.27976e-13
ENSMUSG00000046082	Tmem174	transmembrane protein 174	3800.8	999.674	0.263211	-1.92571	1.40532e-14	6.29757e-13
ENSMUSG00000055912	Tmem150a	transmembrane protein 150A	789.165	203.94	0.259364	-1.94695	1.41132e-14	6.31054e-13
ENSMUSG00000018293	Pfn1	profilin 1	3793.49	8747.16	2.30549	1.20507	1.46623e-14	6.54166e-13
ENSMUSG00000022831	Hcls1	hematopoietic cell specific Lyn substrate 1	2557.69	5928.81	2.31752	1.21258	1.54261e-14	6.86732e-13
ENSMUSG00000026630	Batf3	basic leucine zipper transcription factor, ATF-like 3	151.297	447.245	2.94323	1.5574	1.55564e-14	6.91016e-13
ENSMUSG00000036905	C1qb	complement component 1, q subcomponent, beta polypeptide	8701.5	29487.8	3.38854	1.76066	1.6055e-14	7.1161e-13
ENSMUSG00000093894	Ighv1-53	immunoglobulin heavy variable 1-53	69.7323	1115.5	15.7849	3.98047	1.64003e-14	7.25327e-13
ENSMUSG00000054252	Fgfr3	fibroblast growth factor receptor 3	750.853	275.884	0.368268	-1.44117	1.78615e-14	7.88236e-13
ENSMUSG00000045215	Asxl3	additional sex combs like 3 (Drosophila)	60.1085	3.75751	0.0778534	-3.6831	1.80371e-14	7.94259e-13
ENSMUSG00000048022	Tmem229a	transmembrane protein 229A	2458.16	808.078	0.329005	-1.60382	1.83662e-14	8.06998e-13
ENSMUSG00000040003	Magi2	membrane associated guanylate kinase, WW and PDZ domain containing 2	329.375	104.166	0.318324	-1.65143	1.91206e-14	8.38334e-13
ENSMUSG00000029122	Evc	Ellis van Creveld gene syndrome	2543.17	889.977	0.350203	-1.51374	1.91922e-14	8.39658e-13
ENSMUSG00000042428	Mgat3	mannoside acetylglucosaminyltransferase 3	1545.79	301.497	0.195564	-2.35429	1.94154e-14	8.46932e-13
ENSMUSG00000049799	Lrrc19	leucine rich repeat containing 19	1687.98	227.552	0.135319	-2.88556	1.94419e-14	8.46932e-13
ENSMUSG00000030098	Grip2	glutamate receptor interacting protein 2	266.91	80.4178	0.3039	-1.71833	2.02055e-14	8.7831e-13
ENSMUSG00000047502	Mroh7	maestro heat-like repeat family member 7	198.791	50.7472	0.259007	-1.94894	2.03205e-14	8.81424e-13
ENSMUSG00000030474	Siglece	sialic acid binding Ig-like lectin E	942.33	2281	2.41909	1.27447	2.05642e-14	8.90092e-13
ENSMUSG00000024672	Ms4a7	membrane-spanning 4-domains, subfamily A, member 7	786.188	3250.15	4.13009	2.04617	2.51274e-14	1.08529e-12
ENSMUSG00000001755	Coasy	Coenzyme A synthase	1827.97	711.088	0.389338	-1.36091	2.54281e-14	1.09595e-12
ENSMUSG00000033170	Card10	caspase recruitment domain family, member 10	1497.07	589.504	0.394175	-1.34309	2.5857e-14	1.11207e-12
ENSMUSG00000068335	Dok1	docking protein 1	331.846	853.177	2.56629	1.35968	2.89114e-14	1.24081e-12
ENSMUSG00000036892	Prodh2	proline dehydrogenase (oxidase) 2	686.542	162.836	0.238293	-2.06919	2.90291e-14	1.24323e-12
ENSMUSG00000024978	Gpam	glycerol-3-phosphate acyltransferase, mitochondrial	1337.87	480.486	0.359622	-1.47545	2.92142e-14	1.24852e-12
ENSMUSG00000052392	Acot4	acyl-CoA thioesterase 4	147.248	31.6866	0.220487	-2.18124	3.20257e-14	1.3658e-12
ENSMUSG00000059326	Csf2ra	colony stimulating factor 2 receptor, alpha, low-affinity (granulocyte-macrophage)	2220.46	6050.92	2.7243	1.44588	3.43691e-14	1.46267e-12
ENSMUSG00000045629	Sh3tc2	SH3 domain and tetratricopeptide repeats 2	370.66	108.711	0.295192	-1.76027	3.45696e-14	1.46812e-12
ENSMUSG00000060791	Gmfg	glia maturation factor, gamma	481.957	1187.17	2.46019	1.29877	3.83631e-14	1.62583e-12
ENSMUSG00000037366	Pafah2	platelet-activating factor acetylhydrolase 2	1717.69	678.526	0.395375	-1.33871	3.92891e-14	1.6616e-12
ENSMUSG00000026415	Fcamr	Fc receptor, IgA, IgM, high affinity	441.53	150.343	0.341995	-1.54795	4.00608e-14	1.69072e-12
ENSMUSG00000042228	Lyn	LYN proto-oncogene, Src family tyrosine kinase	2371.57	5422.43	2.28589	1.19276	4.09519e-14	1.72474e-12
ENSMUSG00000029053	Prkcz	protein kinase C, zeta	994.32	382.571	0.385374	-1.37567	4.14722e-14	1.74303e-12
ENSMUSG00000072941	Sod3	superoxide dismutase 3, extracellular	3280.75	835.209	0.254806	-1.97253	4.29847e-14	1.80287e-12
ENSMUSG00000041707	1810011H11Rik	RIKEN cDNA 1810011H11 gene	168.793	536.89	3.16791	1.66353	4.40092e-14	1.84203e-12
ENSMUSG00000030844	Rgs10	regulator of G-protein signalling 10	628.898	2093.65	3.32538	1.73352	4.93052e-14	2.05946e-12
ENSMUSG00000002603	Tgfb1	transforming growth factor, beta 1	1397.5	3521.17	2.51854	1.33259	5.36599e-14	2.23675e-12
ENSMUSG00000041757	Plekha6	pleckstrin homology domain containing, family A member 6	2645.84	1066.7	0.403387	-1.30976	5.42532e-14	2.25684e-12
ENSMUSG00000076586	Igkv8-21	immunoglobulin kappa variable 8-21	24.9649	197.433	7.64235	2.93402	5.60916e-14	2.32855e-12
ENSMUSG00000038745	Nlrp6	NLR family, pyrin domain containing 6	1221.98	212.15	0.174287	-2.52046	5.63535e-14	2.3311e-12
ENSMUSG00000031274	Col4a5	collagen, type IV, alpha 5	1199.14	461.27	0.385179	-1.3764	5.64159e-14	2.3311e-12
ENSMUSG00000022219	Cideb	cell death-inducing DNA fragmentation factor, alpha subunit-like effector B	198.583	41.8854	0.214875	-2.21843	5.64975e-14	2.3311e-12
ENSMUSG00000026726	Cubn	cubilin (intrinsic factor-cobalamin receptor)	4276.43	653.109	0.152921	-2.70914	5.73948e-14	2.36332e-12
ENSMUSG00000020609	Apob	apolipoprotein B	1688.75	545.288	0.323295	-1.62908	5.80732e-14	2.38641e-12
ENSMUSG00000046245	Pilra	paired immunoglobin-like type 2 receptor alpha	350.465	1295.74	3.68951	1.88343	6.03389e-14	2.4745e-12
ENSMUSG00000033066	Gas7	growth arrest specific 7	630.595	1473.7	2.33488	1.22335	6.33159e-14	2.59136e-12
ENSMUSG00000044249	Defb29	defensin beta 29	187.93	50.2405	0.271215	-1.88249	6.88269e-14	2.81124e-12
ENSMUSG00000034652	Cd300a	CD300A molecule	824.469	2811.25	3.40685	1.76844	6.92988e-14	2.82483e-12
ENSMUSG00000022148	Fyb	FYN binding protein	2376.67	5441.33	2.28893	1.19467	7.04729e-14	2.86693e-12
ENSMUSG00000040026	Saa3	serum amyloid A 3	2.10939	108.712	35.284	5.14094	7.10384e-14	2.88416e-12
ENSMUSG00000029373	Pf4	platelet factor 4	124.204	588.321	4.70687	2.23477	7.75218e-14	3.1411e-12
ENSMUSG00000028716	Pdzk1ip1	PDZK1 interacting protein 1	4833.65	2014.67	0.416921	-1.26215	7.80723e-14	3.15711e-12
ENSMUSG00000023277	Twf2	twinfilin actin binding protein 2	625.085	1469.69	2.34902	1.23206	8.0129e-14	3.23383e-12
ENSMUSG00000032062	2310030G06Rik	RIKEN cDNA 2310030G06 gene	447.571	151.54	0.340057	-1.55615	8.41028e-14	3.38747e-12
ENSMUSG00000003484	Cyp4f18	cytochrome P450, family 4, subfamily f, polypeptide 18	492.533	1175.84	2.38451	1.25369	8.92029e-14	3.58578e-12
ENSMUSG00000063851	Rnf183	ring finger protein 183	258.094	76.7146	0.299947	-1.73722	8.97377e-14	3.60015e-12
ENSMUSG00000025888	Casp1	caspase 1	386.225	939.781	2.42955	1.28069	9.37597e-14	3.75164e-12
ENSMUSG00000092500	Gm20400	predicted gene 20400	34.1723	0	0.0284314	-5.13637	9.38833e-14	3.75164e-12
ENSMUSG00000017688	Hnf4g	hepatocyte nuclear factor 4, gamma	61.1168	4.66848	0.0912551	-3.45395	9.57074e-14	3.81702e-12
ENSMUSG00000004609	Cd33	CD33 antigen	806.044	1907.78	2.36515	1.24193	9.74951e-14	3.88069e-12
ENSMUSG00000036599	Chst12	carbohydrate sulfotransferase 12	210.071	557.283	2.645	1.40327	9.7803e-14	3.88533e-12
ENSMUSG00000022853	Ehhadh	enoyl-Coenzyme A, hydratase/3-hydroxyacyl Coenzyme A dehydrogenase	6118.27	875.443	0.143227	-2.80363	1.02004e-13	4.04431e-12
ENSMUSG00000052415	Tchh	trichohyalin	174.344	44.3308	0.258524	-1.95163	1.02918e-13	4.07257e-12
ENSMUSG00000038453	Srcin1	SRC kinase signaling inhibitor 1	435.5	148.098	0.341576	-1.54972	1.04738e-13	4.13654e-12
ENSMUSG00000051498	Tlr6	toll-like receptor 6	156.761	432.425	2.74735	1.45804	1.13236e-13	4.46347e-12
ENSMUSG00000030263	Lrmp	lymphoid-restricted membrane protein	709.728	1656.77	2.3325	1.22188	1.15867e-13	4.55833e-12
ENSMUSG00000024610	Cd74	CD74 antigen (invariant polypeptide of major histocompatibility complex, class II antigen-associated)	98878.5	231786	2.34414	1.22906	1.1799e-13	4.63286e-12
ENSMUSG00000030909	Anks4b	ankyrin repeat and sterile alpha motif domain containing 4B	311.741	57.3525	0.186584	-2.4221	1.24071e-13	4.86223e-12
ENSMUSG00000055373	Fut9	fucosyltransferase 9	2831.97	420.334	0.148725	-2.74928	1.25604e-13	4.91283e-12
ENSMUSG00000063428	Ddo	D-aspartate oxidase	672.914	251.253	0.37431	-1.4177	1.26303e-13	4.93068e-12
ENSMUSG00000040699	Limd2	LIM domain containing 2	828.018	1932.2	2.33192	1.22152	1.34139e-13	5.22655e-12
ENSMUSG00000036896	C1qc	complement component 1, q subcomponent, C chain	6553.33	22438.2	3.42357	1.7755	1.53612e-13	5.9738e-12
ENSMUSG00000022237	Ankrd33b	ankyrin repeat domain 33B	833.679	315.84	0.379595	-1.39747	1.57233e-13	6.10292e-12
ENSMUSG00000027843	Ptpn22	protein tyrosine phosphatase, non-receptor type 22 (lymphoid)	395.126	978.085	2.47165	1.30547	1.60232e-13	6.20746e-12
ENSMUSG00000001348	Acp5	acid phosphatase 5, tartrate resistant	627.406	2253.07	3.58696	1.84276	1.6596e-13	6.41713e-12
ENSMUSG00000004933	Matk	megakaryocyte-associated tyrosine kinase	162.241	556.423	3.41473	1.77177	1.67156e-13	6.45108e-12
ENSMUSG00000029622	Arpc1b	actin related protein 2/3 complex, subunit 1B	2920.72	6516.32	2.23065	1.15746	1.7309e-13	6.66743e-12
ENSMUSG00000024059	Clip4	CAP-GLY domain containing linker protein family, member 4	170.709	43.3636	0.258365	-1.95252	1.73871e-13	6.68483e-12
ENSMUSG00000038970	Lmtk2	lemur tyrosine kinase 2	1610.94	667.403	0.414656	-1.27001	1.87443e-13	7.18989e-12
ENSMUSG00000056204	Pgpep1	pyroglutamyl-peptidase I	1969.58	800.149	0.406556	-1.29848	1.87716e-13	7.18989e-12
ENSMUSG00000003949	Hlf	hepatic leukemia factor	793.531	273.492	0.345477	-1.53334	1.92472e-13	7.35817e-12
ENSMUSG00000026548	Slamf9	SLAM family member 9	1701.2	4729.44	2.77901	1.47457	2.07571e-13	7.92048e-12
ENSMUSG00000021490	Slc34a1	solute carrier family 34 (sodium phosphate), member 1	61627.2	10325.8	0.167566	-2.5772	2.08855e-13	7.95451e-12
ENSMUSG00000047230	Cldn2	claudin 2	4609.56	724.954	0.157455	-2.66699	2.21476e-13	8.4194e-12
ENSMUSG00000029802	Abcg2	ATP-binding cassette, sub-family G (WHITE), member 2	4485.07	1049	0.234058	-2.09506	2.24696e-13	8.51053e-12
ENSMUSG00000003623	Crot	carnitine O-octanoyltransferase	2377.97	980.193	0.412444	-1.27773	2.24712e-13	8.51053e-12
ENSMUSG00000102418	Sh2d1b1	SH2 domain containing 1B1	284.167	824.115	2.89344	1.53279	2.26287e-13	8.55422e-12
ENSMUSG00000028607	Cpt2	carnitine palmitoyltransferase 2	1398.61	556.426	0.398272	-1.32817	2.3339e-13	8.80636e-12
ENSMUSG00000025871	4833439L19Rik	RIKEN cDNA 4833439L19 gene	9058.98	3836.77	0.423596	-1.23924	2.36946e-13	8.92393e-12
ENSMUSG00000028158	Mttp	microsomal triglyceride transfer protein	319.318	102.416	0.322855	-1.63104	2.40843e-13	9.04427e-12
ENSMUSG00000032812	Arap1	ArfGAP with RhoGAP domain, ankyrin repeat and PH domain 1	2522.98	5572.43	2.20819	1.14286	2.41032e-13	9.04427e-12
ENSMUSG00000031884	Ces2d-ps	carboxylesterase 2D, pseudogene	116.943	22.5577	0.199738	-2.32382	2.43452e-13	9.11821e-12
ENSMUSG00000028399	Ptprd	protein tyrosine phosphatase, receptor type, D	1501.7	610.515	0.406945	-1.2971	2.66022e-13	9.9452e-12
ENSMUSG00000027559	Car3	carbonic anhydrase 3	350.112	43.5005	0.126742	-2.98004	2.70441e-13	1.00918e-11
ENSMUSG00000031613	Hpgd	hydroxyprostaglandin dehydrogenase 15 (NAD)	1411.94	3232.71	2.28863	1.19449	2.8574e-13	1.06432e-11
ENSMUSG00000023951	Vegfa	vascular endothelial growth factor A	5409.9	2267.76	0.419294	-1.25397	3.07144e-13	1.14195e-11
ENSMUSG00000025731	Mettl26	methyltransferase like 26	1351.26	554.054	0.410466	-1.28467	3.17499e-13	1.17829e-11
ENSMUSG00000006651	Aplp1	amyloid beta (A4) precursor-like protein 1	281.989	92.7372	0.33124	-1.59405	3.23911e-13	1.19989e-11
ENSMUSG00000031304	Il2rg	interleukin 2 receptor, gamma chain	368.949	903.424	2.44472	1.28967	3.41068e-13	1.26114e-11
ENSMUSG00000000934	Top1mt	DNA topoisomerase 1, mitochondrial	418.575	137.018	0.328947	-1.60407	3.4672e-13	1.27971e-11
ENSMUSG00000022210	Dhrs4	dehydrogenase/reductase (SDR family) member 4	1499.38	610.036	0.407254	-1.296	3.68371e-13	1.35716e-11
ENSMUSG00000067158	Col4a4	collagen, type IV, alpha 4	7054.12	3069.07	0.435155	-1.2004	3.73016e-13	1.37075e-11
ENSMUSG00000090817	Gm4450	predicted gene 4450	270.432	52.9021	0.198584	-2.33218	3.73412e-13	1.37075e-11
ENSMUSG00000015357	Clpx	caseinolytic mitochondrial matrix peptidase chaperone subunit	1717.14	702.597	0.409512	-1.28802	3.77277e-13	1.38244e-11
ENSMUSG00000043079	Synpo	synaptopodin	3522.06	914.353	0.259817	-1.94443	3.83148e-13	1.40142e-11
ENSMUSG00000027709	Mccc1	methylcrotonoyl-Coenzyme A carboxylase 1 (alpha)	2203.7	913.725	0.414898	-1.26917	4.19773e-13	1.53262e-11
ENSMUSG00000030674	Qprt	quinolinate phosphoribosyltransferase	534.264	192.879	0.362211	-1.4651	4.34531e-13	1.58366e-11
ENSMUSG00000026189	Pecr	peroxisomal trans-2-enoyl-CoA reductase	2877.88	605.056	0.210518	-2.24798	4.37463e-13	1.59149e-11
ENSMUSG00000022221	Ripk3	receptor-interacting serine-threonine kinase 3	192.307	488.414	2.53179	1.34016	4.46177e-13	1.62028e-11
ENSMUSG00000023959	Clic5	chloride intracellular channel 5	3388.22	977.658	0.288756	-1.79208	4.79352e-13	1.73741e-11
ENSMUSG00000074361	C5ar2	complement component 5a receptor 2	168.071	439.085	2.60296	1.38015	4.80141e-13	1.73741e-11
ENSMUSG00000032089	Il10ra	interleukin 10 receptor, alpha	3870.76	9709.89	2.50813	1.32661	4.82434e-13	1.7426e-11
ENSMUSG00000079057	Cyp4v3	cytochrome P450, family 4, subfamily v, polypeptide 3	459.459	1080.8	2.3494	1.23229	5.09354e-13	1.83657e-11
ENSMUSG00000023921	Mut	methylmalonyl-Coenzyme A mutase	3569.8	1512.94	0.423977	-1.23794	5.15992e-13	1.85721e-11
ENSMUSG00000019996	Map7	microtubule-associated protein 7	1417.47	579.836	0.409482	-1.28813	5.22592e-13	1.87763e-11
ENSMUSG00000024030	Abcg1	ATP-binding cassette, sub-family G (WHITE), member 1	589.373	1968.27	3.33564	1.73796	5.33049e-13	1.91182e-11
ENSMUSG00000027761	Aadac	arylacetamide deacetylase (esterase)	1387.4	332.113	0.239925	-2.05934	5.58733e-13	2.0004e-11
ENSMUSG00000035637	Grhpr	glyoxylate reductase/hydroxypyruvate reductase	1545.33	391.825	0.254036	-1.97689	5.74815e-13	2.05436e-11
ENSMUSG00000071669	Snx29	sorting nexin 29	866.329	347.25	0.401521	-1.31645	5.83009e-13	2.07998e-11
ENSMUSG00000030403	Vasp	vasodilator-stimulated phosphoprotein	1647.57	3677.86	2.23155	1.15805	5.98395e-13	2.13113e-11
ENSMUSG00000044337	Ackr3	atypical chemokine receptor 3	618.508	226.362	0.367003	-1.44613	6.62753e-13	2.3562e-11
ENSMUSG00000039936	Pik3cd	phosphatidylinositol 3-kinase catalytic delta polypeptide	1876.41	4180.24	2.22713	1.15519	6.69494e-13	2.376e-11
ENSMUSG00000031838	Ifi30	interferon gamma inducible protein 30	1982.2	4335.44	2.18659	1.12868	6.83097e-13	2.42005e-11
ENSMUSG00000036594	H2-Aa	histocompatibility 2, class II antigen A, alpha	52560.8	121677	2.31495	1.21098	7.01239e-13	2.47999e-11
ENSMUSG00000031517	Gpm6a	glycoprotein m6a	490.464	115.186	0.236409	-2.08064	7.21217e-13	2.54621e-11
ENSMUSG00000022965	Ifngr2	interferon gamma receptor 2	927.322	2367.07	2.55091	1.35101	7.24089e-13	2.55191e-11
ENSMUSG00000078650	G6pc	glucose-6-phosphatase, catalytic	5497.59	687.974	0.1253	-2.99654	7.43756e-13	2.6163e-11
ENSMUSG00000025207	Sema4g	sema domain, immunoglobulin domain (Ig), transmembrane domain (TM) and short cytoplasmic domain, (semaphorin) 4G	1001.22	299.165	0.299501	-1.73937	7.44936e-13	2.6163e-11
ENSMUSG00000041372	B4galnt3	beta-1,4-N-acetyl-galactosaminyl transferase 3	372.84	126.158	0.340142	-1.55579	7.78225e-13	2.72849e-11
ENSMUSG00000022742	Cpox	coproporphyrinogen oxidase	996.146	406.241	0.408407	-1.29192	7.98312e-13	2.79409e-11
ENSMUSG00000098055	Gm26947	predicted gene, 26947	56.5602	192.244	3.35724	1.74728	8.28089e-13	2.89332e-11
ENSMUSG00000019232	Etnppl	ethanolamine phosphate phospholyase	96.2436	17.6647	0.191937	-2.38129	8.36774e-13	2.91865e-11
ENSMUSG00000062908	Acadm	acyl-Coenzyme A dehydrogenase, medium chain	6280.53	2716.36	0.432596	-1.20891	8.42479e-13	2.93288e-11
ENSMUSG00000060317	Acnat2	acyl-coenzyme A amino acid N-acyltransferase 2	940.366	95.5493	0.102563	-3.28542	8.43744e-13	2.93288e-11
ENSMUSG00000030769	Slc5a11	solute carrier family 5 (sodium/glucose cotransporter), member 11	547.947	117.012	0.214979	-2.21773	8.61063e-13	2.98796e-11
ENSMUSG00000041625	Ggact	gamma-glutamylamine cyclotransferase	449.712	163.905	0.365876	-1.45057	8.88319e-13	3.07728e-11
ENSMUSG00000028601	Echdc2	enoyl Coenzyme A hydratase domain containing 2	1338.42	474.404	0.354934	-1.49438	9.48122e-13	3.27886e-11
ENSMUSG00000049744	Arhgap15	Rho GTPase activating protein 15	378.21	898.22	2.3713	1.24568	9.75698e-13	3.36848e-11
ENSMUSG00000024043	Arhgap28	Rho GTPase activating protein 28	261.727	51.986	0.201677	-2.30988	1.00685e-12	3.46644e-11
ENSMUSG00000013611	Snx31	sorting nexin 31	148.993	15.8248	0.112171	-3.15623	1.0083e-12	3.46644e-11
ENSMUSG00000026383	Epb41l5	erythrocyte membrane protein band 4.1 like 5	1237.53	505.053	0.40859	-1.29127	1.00919e-12	3.46644e-11
ENSMUSG00000021792	Fam213a	family with sequence similarity 213, member A	1954	820.815	0.420366	-1.25028	1.06768e-12	3.66114e-11
ENSMUSG00000069662	Marcks	myristoylated alanine rich protein kinase C substrate	1928.96	6004.76	3.11185	1.63777	1.08336e-12	3.70864e-11
ENSMUSG00000001249	Hpn	hepsin	3799.15	1617.29	0.425848	-1.23159	1.09994e-12	3.75906e-11
ENSMUSG00000060063	Alox5ap	arachidonate 5-lipoxygenase activating protein	428.766	1001.23	2.33204	1.22159	1.1046e-12	3.76862e-11
ENSMUSG00000040345	Arhgap9	Rho GTPase activating protein 9	620.28	1527.21	2.45977	1.29852	1.13357e-12	3.86099e-11
ENSMUSG00000076609	Igkc	immunoglobulin kappa constant	2721.51	51012	18.7375	4.22786	1.14194e-12	3.88298e-11
ENSMUSG00000079834	Tmlhe	trimethyllysine hydroxylase, epsilon	301.735	103.384	0.344802	-1.53616	1.14717e-12	3.89424e-11
ENSMUSG00000018830	Myh11	myosin, heavy polypeptide 11, smooth muscle	1605.88	538.715	0.335878	-1.57399	1.15001e-12	3.89736e-11
ENSMUSG00000021508	Cxcl14	chemokine (C-X-C motif) ligand 14	64.0912	280.887	4.33065	2.11459	1.21213e-12	4.10104e-11
ENSMUSG00000028991	Mtor	mechanistic target of rapamycin (serine/threonine kinase)	2451.37	1046.05	0.426953	-1.22785	1.25253e-12	4.23066e-11
ENSMUSG00000020988	L2hgdh	L-2-hydroxyglutarate dehydrogenase	854.435	343.287	0.40247	-1.31305	1.25552e-12	4.23372e-11
ENSMUSG00000022763	Aifm3	apoptosis-inducing factor, mitochondrion-associated 3	218.321	42.6485	0.199016	-2.32904	1.29653e-12	4.36476e-11
ENSMUSG00000032372	Plscr2	phospholipid scramblase 2	3930.25	1669.53	0.424936	-1.23468	1.32325e-12	4.44733e-11
ENSMUSG00000022629	Kif21a	kinesin family member 21A	1481.42	629.565	0.425361	-1.23324	1.36683e-12	4.58622e-11
ENSMUSG00000029096	Htra3	HtrA serine peptidase 3	1.98885	36.5203	12.5534	3.65001	1.40777e-12	4.709e-11
ENSMUSG00000019762	Iyd	iodotyrosine deiodinase	733.392	295.857	0.404222	-1.30678	1.40806e-12	4.709e-11
ENSMUSG00000017466	Timp2	tissue inhibitor of metalloproteinase 2	1914.13	4098.33	2.14049	1.09794	1.45307e-12	4.85152e-11
ENSMUSG00000025403	Shmt2	serine hydroxymethyltransferase 2 (mitochondrial)	2300.27	927.387	0.403424	-1.30963	1.46448e-12	4.88159e-11
ENSMUSG00000033634	Nat8f2	N-acetyltransferase 8 (GCN5-related) family member 2	845.876	132.237	0.157328	-2.66816	1.51458e-12	5.04032e-11
ENSMUSG00000029915	Clec5a	C-type lectin domain family 5, member a	293.502	733.194	2.493	1.31788	1.63053e-12	5.41674e-11
ENSMUSG00000039497	Dse	dermatan sulfate epimerase	579.316	1568.2	2.70404	1.43512	1.63303e-12	5.41674e-11
ENSMUSG00000027737	Slc7a11	solute carrier family 7 (cationic amino acid transporter, y+ system), member 11	12.8481	76.8358	5.62068	2.49074	1.66665e-12	5.51926e-11
ENSMUSG00000020121	Srgap1	SLIT-ROBO Rho GTPase activating protein 1	389.61	99.6533	0.257682	-1.95633	1.69184e-12	5.59355e-11
ENSMUSG00000049971	Glt1d1	glycosyltransferase 1 domain containing 1	177.994	47.93	0.273361	-1.87112	1.70425e-12	5.6254e-11
ENSMUSG00000031851	Ntpcr	nucleoside-triphosphatase, cancer-related	356.895	862.775	2.41349	1.27112	1.84011e-12	6.06401e-11
ENSMUSG00000027423	Snx5	sorting nexin 5	3806.37	8178.39	2.1483	1.1032	1.85944e-12	6.11776e-11
ENSMUSG00000024998	Plce1	phospholipase C, epsilon 1	445.842	90.2159	0.204135	-2.29241	1.87793e-12	6.16861e-11
ENSMUSG00000015401	Tmem27	transmembrane protein 27	11877.1	2878.06	0.242384	-2.04463	2.07253e-12	6.79683e-11
ENSMUSG00000000938	Hoxa10	homeobox A10	390.903	140.192	0.360272	-1.47284	2.08878e-12	6.83907e-11
ENSMUSG00000024180	Tmem8	transmembrane protein 8 (five membrane-spanning domains)	2579.36	1125.47	0.436557	-1.19576	2.27794e-12	7.44641e-11
ENSMUSG00000024354	Slc23a1	solute carrier family 23 (nucleobase transporters), member 1	1130.33	219.029	0.194487	-2.36226	2.34795e-12	7.66293e-11
ENSMUSG00000017754	Pltp	phospholipid transfer protein	736.335	3118.74	4.23111	2.08103	2.38192e-12	7.76132e-11
ENSMUSG00000025479	Cyp2e1	cytochrome P450, family 2, subfamily e, polypeptide 1	14267	2313.61	0.162224	-2.62394	2.41987e-12	7.87232e-11
ENSMUSG00000005320	Fgfr4	fibroblast growth factor receptor 4	443.812	94.1732	0.213963	-2.22457	2.42784e-12	7.88561e-11
ENSMUSG00000032046	Abhd12	abhydrolase domain containing 12	1794.03	3834.99	2.13701	1.09559	2.45567e-12	7.96326e-11
ENSMUSG00000022445	Cyp2d26	cytochrome P450, family 2, subfamily d, polypeptide 26	1343.42	205.681	0.153732	-2.70151	2.70728e-12	8.76518e-11
ENSMUSG00000021720	Rnf180	ring finger protein 180	108.047	301.19	2.77119	1.47051	2.7816e-12	8.99148e-11
ENSMUSG00000028518	Prkaa2	protein kinase, AMP-activated, alpha 2 catalytic subunit	2382.81	864.492	0.363071	-1.46168	2.89631e-12	9.34738e-11
ENSMUSG00000015112	Slc25a13	solute carrier family 25 (mitochondrial carrier, adenine nucleotide translocator), member 13	1317.1	551.136	0.418887	-1.25537	3.03583e-12	9.78211e-11
ENSMUSG00000036098	Myrf	myelin regulatory factor	179.031	44.6464	0.253548	-1.97967	3.06746e-12	9.85776e-11
ENSMUSG00000060586	H2-Eb1	histocompatibility 2, class II antigen E beta	46850.9	116130	2.47867	1.30957	3.06902e-12	9.85776e-11
ENSMUSG00000036395	Glb1l2	galactosidase, beta 1-like 2	1543.14	637.389	0.413427	-1.2743	3.07477e-12	9.86063e-11
ENSMUSG00000040640	Erc2	ELKS/RAB6-interacting/CAST family member 2	268.125	59.2643	0.223927	-2.1589	3.15049e-12	1.00875e-10
ENSMUSG00000033446	Lpar6	lysophosphatidic acid receptor 6	666.164	1656.44	2.48431	1.31284	3.16939e-12	1.0132e-10
ENSMUSG00000022969	Il10rb	interleukin 10 receptor, beta	869.295	1873.25	2.15358	1.10674	3.19617e-12	1.02016e-10
ENSMUSG00000021228	Acot3	acyl-CoA thioesterase 3	262.665	86.2353	0.330856	-1.59572	3.31936e-12	1.05782e-10
ENSMUSG00000019088	Dnase1l1	deoxyribonuclease 1-like 1	494.009	1136.53	2.29799	1.20037	3.61555e-12	1.1504e-10
ENSMUSG00000028536	2610528J11Rik	RIKEN cDNA 2610528J11 gene	543.6	206.712	0.381402	-1.39061	3.70668e-12	1.17755e-10
ENSMUSG00000031075	Ano1	anoctamin 1, calcium activated chloride channel	388.026	134.997	0.349582	-1.5163	3.77232e-12	1.19653e-10
ENSMUSG00000033777	Tlr13	toll-like receptor 13	924.043	2210.6	2.3908	1.25749	3.8163e-12	1.20859e-10
ENSMUSG00000001604	Tcea3	transcription elongation factor A (SII), 3	527.947	202.339	0.384422	-1.37924	3.86368e-12	1.22169e-10
ENSMUSG00000054342	Kcnn4	potassium intermediate/small conductance calcium-activated channel, subfamily N, member 4	115.757	414.662	3.56005	1.8319	3.90526e-12	1.23292e-10
ENSMUSG00000029776	Hibadh	3-hydroxyisobutyrate dehydrogenase	4899.55	2160.44	0.441061	-1.18095	4.14038e-12	1.30512e-10
ENSMUSG00000030852	Tacc2	transforming, acidic coiled-coil containing protein 2	2028.45	884.196	0.436176	-1.19702	4.46644e-12	1.40572e-10
ENSMUSG00000086390	1810019D21Rik	RIKEN cDNA 1810019D21 gene	515.564	197.496	0.384262	-1.37984	4.53554e-12	1.42525e-10
ENSMUSG00000033949	Trim36	tripartite motif-containing 36	254.438	601.398	2.3583	1.23775	4.62746e-12	1.45189e-10
ENSMUSG00000026200	Glb1l	galactosidase, beta 1-like	1464.94	512.154	0.35005	-1.51437	4.64258e-12	1.45439e-10
ENSMUSG00000002699	Lcp2	lymphocyte cytosolic protein 2	1061.81	2690.89	2.53281	1.34074	4.72799e-12	1.47783e-10
ENSMUSG00000025176	Hoga1	4-hydroxy-2-oxoglutarate aldolase 1	1127.27	314.494	0.279626	-1.83843	4.73198e-12	1.47783e-10
ENSMUSG00000019312	Grb7	growth factor receptor bound protein 7	1279.03	538.142	0.421194	-1.24744	4.8138e-12	1.50108e-10
ENSMUSG00000022575	Gsdmd	gasdermin D	655.899	1459.01	2.22258	1.15224	4.82245e-12	1.50147e-10
ENSMUSG00000023044	Csad	cysteine sulfinic acid decarboxylase	1827.14	800.284	0.438304	-1.18999	4.88777e-12	1.51948e-10
ENSMUSG00000025726	Slc28a1	solute carrier family 28 (sodium-coupled nucleoside transporter), member 1	158.921	29.7485	0.192273	-2.37877	4.90463e-12	1.52239e-10
ENSMUSG00000030789	Itgax	integrin alpha X	2730.75	6670.08	2.44205	1.28809	4.93707e-12	1.53011e-10
ENSMUSG00000000325	Arvcf	armadillo repeat gene deleted in velo-cardio-facial syndrome	924.736	372.999	0.404002	-1.30757	4.9504e-12	1.53191e-10
ENSMUSG00000024986	Hhex	hematopoietically expressed homeobox	246.519	607.32	2.45767	1.29729	5.00672e-12	1.54698e-10
ENSMUSG00000059921	Unc5c	unc-5 netrin receptor C	172.719	37.964	0.224293	-2.15654	5.1288e-12	1.58229e-10
ENSMUSG00000025508	Rplp2	ribosomal protein, large P2	3505.19	7512.35	2.14288	1.09955	5.18936e-12	1.59854e-10
ENSMUSG00000023073	Slc10a2	solute carrier family 10, member 2	212.262	15.2303	0.0761048	-3.71587	5.2832e-12	1.62498e-10
ENSMUSG00000024349	Tmem173	transmembrane protein 173	693.333	1531.7	2.20744	1.14237	5.45976e-12	1.67675e-10
ENSMUSG00000024665	Fads2	fatty acid desaturase 2	942.006	243.83	0.259627	-1.94549	5.47931e-12	1.68021e-10
ENSMUSG00000018428	Akap1	A kinase (PRKA) anchor protein 1	1463.98	623.11	0.426019	-1.23101	5.55028e-12	1.69941e-10
ENSMUSG00000030562	Nox4	NADPH oxidase 4	2820.88	848.108	0.300901	-1.73264	5.61811e-12	1.71759e-10
ENSMUSG00000076526	Igkv12-98	immunoglobulin kappa variable 12-98	6.73843	54.2347	7.13772	2.83546	5.63131e-12	1.71833e-10
ENSMUSG00000047728	BC025446	cDNA sequence BC025446	297.937	56.7802	0.193285	-2.37119	5.63748e-12	1.71833e-10
ENSMUSG00000008318	Relt	RELT tumor necrosis factor receptor	154.819	404.105	2.59984	1.37843	5.83708e-12	1.7765e-10
ENSMUSG00000036887	C1qa	complement component 1, q subcomponent, alpha polypeptide	8515.03	31456.6	3.69393	1.88516	5.86672e-12	1.78285e-10
ENSMUSG00000034285	Nipsnap1	nipsnap homolog 1 (C. elegans)	1208.36	514.491	0.426252	-1.23022	5.90738e-12	1.79252e-10
ENSMUSG00000032554	Trf	transferrin	75.1303	269.62	3.55469	1.82972	6.11883e-12	1.85392e-10
ENSMUSG00000043719	Col6a6	collagen, type VI, alpha 6	56.787	5.95075	0.120282	-3.0555	6.23966e-12	1.88771e-10
ENSMUSG00000029103	Lrpap1	low density lipoprotein receptor-related protein associated protein 1	4645.2	2044.6	0.440275	-1.18352	6.25252e-12	1.88878e-10
ENSMUSG00000076617	Ighm	immunoglobulin heavy constant mu	5563.61	69640.9	12.5151	3.6456	6.27699e-12	1.89336e-10
ENSMUSG00000097503	3110045C21Rik	RIKEN cDNA 3110045C21 gene	55.7556	5.65281	0.117218	-3.09273	6.47458e-12	1.95006e-10
ENSMUSG00000047798	Cd300lf	CD300 molecule like family member F	152.392	760.378	4.96361	2.31139	7.1376e-12	2.14657e-10
ENSMUSG00000027293	Ehd4	EH-domain containing 4	2674.19	5546.02	2.0735	1.05207	7.16895e-12	2.15281e-10
ENSMUSG00000028223	Decr1	2,4-dienoyl CoA reductase 1, mitochondrial	2096.95	912.476	0.435414	-1.19954	7.21974e-12	2.16486e-10
ENSMUSG00000020399	Havcr2	hepatitis A virus cellular receptor 2	562.842	1269.89	2.25397	1.17247	7.25353e-12	2.17178e-10
ENSMUSG00000045658	Pid1	phosphotyrosine interaction domain containing 1	924.154	2015.99	2.18016	1.12444	7.40035e-12	2.21247e-10
ENSMUSG00000030786	Itgam	integrin alpha M	2176.89	5117.23	2.35008	1.23271	7.42957e-12	2.21795e-10
ENSMUSG00000008496	Pou2f2	POU domain, class 2, transcription factor 2	1097.21	2629.22	2.39501	1.26003	7.46321e-12	2.22472e-10
ENSMUSG00000053158	Fes	feline sarcoma oncogene	1571.39	3419.35	2.17525	1.12118	7.71025e-12	2.29499e-10
ENSMUSG00000035031	C8a	complement component 8, alpha polypeptide	63.4287	4.72335	0.0888324	-3.49277	7.74178e-12	2.301e-10
ENSMUSG00000002992	Apoc2	apolipoprotein C-II	31.2618	149.428	4.66273	2.22117	8.23299e-12	2.44342e-10
ENSMUSG00000031295	Phka2	phosphorylase kinase alpha 2	650.469	1447.31	2.22314	1.1526	8.71647e-12	2.58313e-10
ENSMUSG00000078502	Gm13212	predicted gene 13212	115.09	325.803	2.81508	1.49318	9.10759e-12	2.6951e-10
ENSMUSG00000074919	Gm10787	predicted gene 10787	43.2478	2.41782	0.0772427	-3.69446	9.20135e-12	2.71889e-10
ENSMUSG00000024127	Prepl	prolyl endopeptidase-like	1155.42	492.543	0.426785	-1.22842	9.30766e-12	2.7463e-10
ENSMUSG00000032047	Acat1	acetyl-Coenzyme A acetyltransferase 1	7927.82	3594.32	0.45345	-1.14098	9.35158e-12	2.75526e-10
ENSMUSG00000024835	Coro1b	coronin, actin binding protein 1B	3083.83	6495.58	2.10597	1.07449	9.38565e-12	2.76128e-10
ENSMUSG00000029673	Auts2	autism susceptibility candidate 2	157.315	41.9582	0.271347	-1.88179	9.47032e-12	2.78216e-10
ENSMUSG00000039783	Kmo	kynurenine 3-monooxygenase (kynurenine 3-hydroxylase)	1469.88	647.76	0.44107	-1.18092	9.60577e-12	2.81788e-10
ENSMUSG00000014158	Trpv4	transient receptor potential cation channel, subfamily V, member 4	2017.19	873.989	0.433551	-1.20573	9.67032e-12	2.83272e-10
ENSMUSG00000038301	Snx10	sorting nexin 10	414.186	928.649	2.23912	1.16293	9.75912e-12	2.85461e-10
ENSMUSG00000016458	Wt1	Wilms tumor 1 homolog	501.47	60.1581	0.121715	-3.03842	9.87303e-12	2.88378e-10
ENSMUSG00000103367	Gm38158	predicted gene, 38158	52.1817	168.87	3.19415	1.67543	9.99148e-12	2.91418e-10
ENSMUSG00000021509	Slc25a48	solute carrier family 25, member 48	405.785	152.576	0.377537	-1.40531	1.03408e-11	3.01175e-10
ENSMUSG00000042210	Abhd14a	abhydrolase domain containing 14A	584.191	216.609	0.37186	-1.42717	1.04861e-11	3.04968e-10
ENSMUSG00000034918	Cdhr2	cadherin-related family member 2	290.165	68.7976	0.239718	-2.06059	1.07564e-11	3.12381e-10
ENSMUSG00000030244	Gys2	glycogen synthase 2	194.401	35.8403	0.188537	-2.40708	1.09341e-11	3.17087e-10
ENSMUSG00000004151	Etv1	ets variant 1	331.227	115.903	0.351877	-1.50686	1.15378e-11	3.3412e-10
ENSMUSG00000025075	Habp2	hyaluronic acid binding protein 2	1960.39	497.438	0.254125	-1.97639	1.19185e-11	3.44653e-10
ENSMUSG00000001802	Lrp3	low density lipoprotein receptor-related protein 3	143.388	38.3793	0.272732	-1.87445	1.21345e-11	3.504e-10
ENSMUSG00000035403	Crb2	crumbs family member 2	202.768	37.3963	0.188431	-2.40789	1.25845e-11	3.62878e-10
ENSMUSG00000032735	Ablim3	actin binding LIM protein family, member 3	146.627	40.8061	0.283188	-1.82017	1.35762e-11	3.90917e-10
ENSMUSG00000034807	Colgalt1	collagen beta(1-O)galactosyltransferase 1	1149.78	2446.12	2.12648	1.08846	1.37895e-11	3.96496e-10
ENSMUSG00000023829	Slc22a1	solute carrier family 22 (organic cation transporter), member 1	3734.1	805.241	0.215855	-2.21186	1.38609e-11	3.97987e-10
ENSMUSG00000027984	Hadh	hydroxyacyl-Coenzyme A dehydrogenase	5658.83	2588.82	0.45758	-1.1279	1.46547e-11	4.20184e-10
ENSMUSG00000096410	Ighv1-19	immunoglobulin heavy variable V1-19	23.9896	135.608	5.46661	2.45065	1.4823e-11	4.2391e-10
ENSMUSG00000035936	Aldh5a1	aldhehyde dehydrogenase family 5, subfamily A1	866.173	365.928	0.423131	-1.24082	1.48264e-11	4.2391e-10
ENSMUSG00000032312	Csk	c-src tyrosine kinase	1793.56	3796.03	2.11585	1.08124	1.49394e-11	4.26541e-10
ENSMUSG00000030739	Myh14	myosin, heavy polypeptide 14	555.179	223.146	0.403011	-1.31111	1.557e-11	4.4392e-10
ENSMUSG00000051375	Pcdh1	protocadherin 1	1807.28	793.389	0.439306	-1.1867	1.56265e-11	4.44906e-10
ENSMUSG00000069609	Cd300ld4	CD300 molecule like family member D4	7.8303	54.2303	6.25464	2.64493	1.61056e-11	4.57904e-10
ENSMUSG00000025934	Gsta3	glutathione S-transferase, alpha 3	868.927	279.289	0.322198	-1.63398	1.63427e-11	4.63996e-10
ENSMUSG00000090124	Ugt1a7c	UDP glucuronosyltransferase 1 family, polypeptide A7C	2426.05	625.089	0.257963	-1.95476	1.66364e-11	4.71673e-10
ENSMUSG00000028743	Akr7a5	aldo-keto reductase family 7, member A5 (aflatoxin aldehyde reductase)	2176.29	863.558	0.397081	-1.3325	1.73211e-11	4.90402e-10
ENSMUSG00000025494	Sigirr	single immunoglobulin and toll-interleukin 1 receptor (TIR) domain	916.405	393.609	0.430136	-1.21713	1.75739e-11	4.96867e-10
ENSMUSG00000045730	Adrb2	adrenergic receptor, beta 2	663.805	1579.09	2.37678	1.24901	1.77152e-11	5.00165e-10
ENSMUSG00000019718	L3hypdh	L-3-hydroxyproline dehydratase (trans-)	167.153	46.3434	0.281549	-1.82854	1.7937e-11	5.05723e-10
ENSMUSG00000001521	Tulp3	tubby-like protein 3	588.866	238.72	0.406397	-1.29904	1.83039e-11	5.15352e-10
ENSMUSG00000051497	Kcnj16	potassium inwardly-rectifying channel, subfamily J, member 16	10837.2	4990.25	0.460524	-1.11865	1.83783e-11	5.1673e-10
ENSMUSG00000004552	Ctse	cathepsin E	70.8912	209.157	2.92327	1.54758	1.84684e-11	5.18544e-10
ENSMUSG00000027435	Cd93	CD93 antigen	1908.92	3965.67	2.07688	1.05442	1.99387e-11	5.59055e-10
ENSMUSG00000043895	S1pr2	sphingosine-1-phosphate receptor 2	183.49	571.676	3.10411	1.63418	2.03502e-11	5.69805e-10
ENSMUSG00000059479	B3gnt8	UDP-GlcNAc:betaGal beta-1,3-N-acetylglucosaminyltransferase 8	131.292	374.779	2.84053	1.50616	2.07623e-11	5.80543e-10
ENSMUSG00000052698	Tln2	talin 2	2314.96	1035.89	0.447717	-1.15934	2.10014e-11	5.86421e-10
ENSMUSG00000055541	Lair1	leukocyte-associated Ig-like receptor 1	1172.63	3445.43	2.93656	1.55413	2.10717e-11	5.87576e-10
ENSMUSG00000058921	Slc10a5	solute carrier family 10 (sodium/bile acid cotransporter family), member 5	393.973	51.5158	0.13296	-2.91093	2.15578e-11	6.00307e-10
ENSMUSG00000024937	Ehbp1l1	EH domain binding protein 1-like 1	1629.59	3493.32	2.14298	1.09962	2.17585e-11	6.04887e-10
ENSMUSG00000015950	Ncf1	neutrophil cytosolic factor 1	1278.56	3002.21	2.34706	1.23085	2.17819e-11	6.04887e-10
ENSMUSG00000029468	P2rx7	purinergic receptor P2X, ligand-gated ion channel, 7	793.94	2027.53	2.5518	1.35152	2.27103e-11	6.29807e-10
ENSMUSG00000044986	Tst	thiosulfate sulfurtransferase, mitochondrial	586.175	176.634	0.302523	-1.72488	2.28676e-11	6.33304e-10
ENSMUSG00000027339	Rassf2	Ras association (RalGDS/AF-6) domain family member 2	1340.41	2842.7	2.11993	1.08402	2.36098e-11	6.52968e-10
ENSMUSG00000027002	Nckap1	NCK-associated protein 1	3108.39	1404.74	0.452096	-1.1453	2.43299e-11	6.7197e-10
ENSMUSG00000019254	Ppp1r12c	protein phosphatase 1, regulatory (inhibitor) subunit 12C	1760.38	3693.29	2.09738	1.06859	2.46596e-11	6.80149e-10
ENSMUSG00000026385	Dbi	diazepam binding inhibitor	3735.64	1697.44	0.454536	-1.13753	2.47387e-11	6.81406e-10
ENSMUSG00000034786	Gpsm3	G-protein signalling modulator 3 (AGS3-like, C. elegans)	321.15	733.153	2.27891	1.18835	2.63943e-11	7.26023e-10
ENSMUSG00000021423	Ly86	lymphocyte antigen 86	1575.6	4235.15	2.68689	1.42594	2.67029e-11	7.33516e-10
ENSMUSG00000024338	Psmb8	proteasome (prosome, macropain) subunit, beta type 8 (large multifunctional peptidase 7)	725.554	1731.49	2.38453	1.2537	2.67523e-11	7.3388e-10
ENSMUSG00000050335	Lgals3	lectin, galactose binding, soluble 3	2269.2	6655.22	2.932	1.55188	2.71547e-11	7.43914e-10
ENSMUSG00000041301	Cftr	cystic fibrosis transmembrane conductance regulator	98.7906	17.6442	0.186834	-2.42017	2.771e-11	7.58104e-10
ENSMUSG00000006342	Susd2	sushi domain containing 2	2768.5	612.021	0.221347	-2.17562	2.86317e-11	7.82266e-10
ENSMUSG00000089844	A530032D15Rik	RIKEN cDNA A530032D15Rik gene	32.9635	122.517	3.63676	1.86265	2.88832e-11	7.88078e-10
ENSMUSG00000031775	Pllp	plasma membrane proteolipid	349.138	105.472	0.304087	-1.71744	2.9852e-11	8.12517e-10
ENSMUSG00000030272	Camk1	calcium/calmodulin-dependent protein kinase I	835.061	1737.38	2.07925	1.05607	2.9859e-11	8.12517e-10
ENSMUSG00000025534	Gusb	glucuronidase, beta	1940.81	4017.49	2.06946	1.04925	3.04865e-11	8.28481e-10
ENSMUSG00000027809	Etfdh	electron transferring flavoprotein, dehydrogenase	2680.89	1218.71	0.454796	-1.13671	3.06479e-11	8.31754e-10
ENSMUSG00000042988	Notum	notum pectinacetylesterase homolog (Drosophila)	122.661	13.3783	0.116272	-3.10443	3.1881e-11	8.64066e-10
ENSMUSG00000032607	Amt	aminomethyltransferase	798.956	341.945	0.428704	-1.22194	3.23639e-11	8.75203e-10
ENSMUSG00000068874	Selenbp1	selenium binding protein 1	4674.83	2166.41	0.463535	-1.10925	3.23782e-11	8.75203e-10
ENSMUSG00000040229	Gpr34	G protein-coupled receptor 34	163.794	416.889	2.53582	1.34245	3.27482e-11	8.84026e-10
ENSMUSG00000034171	Faah	fatty acid amide hydrolase	910.007	393.092	0.43259	-1.20893	3.30577e-11	8.91197e-10
ENSMUSG00000096074	Ighv1-72	immunoglobulin heavy variable 1-72	36.4012	597.719	16.008	4.00072	3.36275e-11	9.04577e-10
ENSMUSG00000032300	1700017B05Rik	RIKEN cDNA 1700017B05 gene	393.878	855.818	2.16983	1.11758	3.36431e-11	9.04577e-10
ENSMUSG00000069456	Rdh16	retinol dehydrogenase 16	1255.3	258.155	0.206285	-2.27729	3.44689e-11	9.25244e-10
ENSMUSG00000036246	Gmip	Gem-interacting protein	1449.95	3092.06	2.13175	1.09204	3.45029e-11	9.25244e-10
ENSMUSG00000002985	Apoe	apolipoprotein E	12001.4	68443.9	5.70262	2.51162	3.48448e-11	9.3318e-10
ENSMUSG00000022261	Sdc2	syndecan 2	1498.19	587.333	0.392435	-1.34948	3.52817e-11	9.43635e-10
ENSMUSG00000026317	Cln8	ceroid-lipofuscinosis, neuronal 8	680.148	1478.2	2.17163	1.11878	3.62879e-11	9.69268e-10
ENSMUSG00000061132	Blnk	B cell linker	940.066	2031.06	2.15932	1.11058	3.76072e-11	1.00319e-09
ENSMUSG00000054293	A630033H20Rik	RIKEN cDNA A630033H20 gene	128.599	328.34	2.54122	1.34552	3.76656e-11	1.00343e-09
ENSMUSG00000020143	Dock2	dedicator of cyto-kinesis 2	1704.87	3652.07	2.14147	1.0986	3.82714e-11	1.01823e-09
ENSMUSG00000032854	Ugt8a	UDP galactosyltransferase 8A	914.675	204.629	0.224566	-2.15479	3.88505e-11	1.03139e-09
ENSMUSG00000056529	Ptafr	platelet-activating factor receptor	997.321	2828.36	2.83412	1.5029	3.88675e-11	1.03139e-09
ENSMUSG00000018381	Abi3	ABI gene family, member 3	113.512	301.158	2.63866	1.3998	3.95647e-11	1.04852e-09
ENSMUSG00000053063	Clec12a	C-type lectin domain family 12, member a	1148.09	4162.31	3.62313	1.85723	4.03862e-11	1.06889e-09
ENSMUSG00000025006	Sorbs1	sorbin and SH3 domain containing 1	530.107	205.061	0.387984	-1.36593	4.06961e-11	1.07569e-09
ENSMUSG00000017737	Mmp9	matrix metallopeptidase 9	40.7862	178.564	4.29722	2.1034	4.14119e-11	1.09319e-09
ENSMUSG00000026321	Tnfrsf11a	tumor necrosis factor receptor superfamily, member 11a, NFKB activator	342.855	880.78	2.5644	1.35862	4.19205e-11	1.10461e-09
ENSMUSG00000034595	Ppp1r18	protein phosphatase 1, regulatory subunit 18	1193.09	2515.44	2.10742	1.07548	4.19535e-11	1.10461e-09
ENSMUSG00000028459	Cd72	CD72 antigen	2065.01	6023.57	2.91603	1.54401	4.26539e-11	1.1216e-09
ENSMUSG00000054630	Ugt2b5	UDP glucuronosyltransferase 2 family, polypeptide B5	152.537	24.1346	0.163704	-2.61084	4.2889e-11	1.12632e-09
ENSMUSG00000036943	Rab8b	RAB8B, member RAS oncogene family	1217.61	2490.69	2.04471	1.03189	4.34839e-11	1.14047e-09
ENSMUSG00000020828	Pld2	phospholipase D2	613.44	1352.37	2.20261	1.13921	4.46923e-11	1.17065e-09
ENSMUSG00000038151	Prdm1	PR domain containing 1, with ZNF domain	340.259	749.121	2.1981	1.13626	4.54845e-11	1.18987e-09
ENSMUSG00000063931	Pepd	peptidase D	2800.12	1274.21	0.455249	-1.13527	4.60604e-11	1.20195e-09
ENSMUSG00000024885	Aldh3b1	aldehyde dehydrogenase 3 family, member B1	339.805	766.301	2.25143	1.17084	4.60649e-11	1.20195e-09
ENSMUSG00000046798	Cldn12	claudin 12	983.382	420.441	0.428127	-1.22389	5.02065e-11	1.30833e-09
ENSMUSG00000030737	Slco2b1	solute carrier organic anion transporter family, member 2b1	1436.87	3571.45	2.48455	1.31298	5.06424e-11	1.318e-09
ENSMUSG00000025497	Cdhr5	cadherin-related family member 5	2127.47	811.689	0.381818	-1.38904	5.07388e-11	1.31882e-09
ENSMUSG00000068587	Mgam	maltase-glucoamylase	1061.9	478.317	0.450954	-1.14895	5.13635e-11	1.33335e-09
ENSMUSG00000073412	Lst1	leukocyte specific transcript 1	300.859	917.088	3.04145	1.60476	5.45313e-11	1.41377e-09
ENSMUSG00000006930	Hap1	huntingtin-associated protein 1	143.854	351.021	2.43018	1.28107	5.50518e-11	1.42545e-09
ENSMUSG00000003134	Tbc1d8	TBC1 domain family, member 8	677.308	1444.7	2.13133	1.09175	5.58559e-11	1.44443e-09
ENSMUSG00000046598	Bdh1	3-hydroxybutyrate dehydrogenase, type 1	1152.75	502.005	0.435973	-1.19769	5.64221e-11	1.45721e-09
ENSMUSG00000039982	Dtx4	deltex 4, E3 ubiquitin ligase	666.004	1404.7	2.10748	1.07552	5.85469e-11	1.51017e-09
ENSMUSG00000058022	Adtrp	androgen dependent TFPI regulating protein	594.104	103.133	0.174982	-2.51472	5.96974e-11	1.53789e-09
ENSMUSG00000026617	Bpnt1	bisphosphate 3'-nucleotidase 1	3689.2	1697.12	0.46017	-1.11976	6.02938e-11	1.55129e-09
ENSMUSG00000019810	Fuca2	fucosidase, alpha-L- 2, plasma	5490.36	2543.67	0.463395	-1.10969	6.46339e-11	1.66084e-09
ENSMUSG00000020218	Wif1	Wnt inhibitory factor 1	55.7543	6.17533	0.126428	-2.98361	6.49646e-11	1.66723e-09
ENSMUSG00000089789	Rdh1	retinol dehydrogenase 1 (all trans)	58.1891	7.73571	0.14759	-2.76033	7.04995e-11	1.80699e-09
ENSMUSG00000039648	Kyat1	kynurenine aminotransferase 1	1231.64	539.398	0.438408	-1.18965	7.15121e-11	1.83064e-09
ENSMUSG00000056592	Zfp658	zinc finger protein 658	254.376	592.202	2.32286	1.2159	7.45915e-11	1.90706e-09
ENSMUSG00000001323	Srr	serine racemase	582.862	243.952	0.419538	-1.25313	7.51884e-11	1.91991e-09
ENSMUSG00000033849	B3galt2	UDP-Gal:betaGlcNAc beta 1,3-galactosyltransferase, polypeptide 2	56.5159	4.12747	0.0891488	-3.48764	7.59086e-11	1.93586e-09
ENSMUSG00000025150	Cbr2	carbonyl reductase 2	77.5552	255.77	3.26866	1.7087	7.62234e-11	1.94145e-09
ENSMUSG00000026170	Cyp27a1	cytochrome P450, family 27, subfamily a, polypeptide 1	1723.68	3555.5	2.06212	1.04413	7.74316e-11	1.96975e-09
ENSMUSG00000022656	Nectin3	nectin cell adhesion molecule 3	1594.3	718.119	0.450775	-1.14952	7.91859e-11	2.01186e-09
ENSMUSG00000027332	Ivd	isovaleryl coenzyme A dehydrogenase	5541.94	2594.42	0.468239	-1.09468	8.04561e-11	2.04157e-09
ENSMUSG00000045875	Adra1a	adrenergic receptor, alpha 1a	176.041	49.891	0.287454	-1.7986	8.32123e-11	2.10888e-09
ENSMUSG00000020227	Irak3	interleukin-1 receptor-associated kinase 3	161.504	394.834	2.43584	1.28442	8.3818e-11	2.1196e-09
ENSMUSG00000053414	Hunk	hormonally upregulated Neu-associated kinase	154.769	44.1579	0.289903	-1.78636	8.38442e-11	2.1196e-09
ENSMUSG00000038274	Fau	Finkel-Biskis-Reilly murine sarcoma virus (FBR-MuSV) ubiquitously expressed (fox derived)	4355.03	8784.66	2.0169	1.01214	8.40827e-11	2.12298e-09
ENSMUSG00000006360	Crip1	cysteine-rich protein 1 (intestinal)	787.971	1665.99	2.11287	1.0792	8.65904e-11	2.18358e-09
ENSMUSG00000062785	Kcnc3	potassium voltage gated channel, Shaw-related subfamily, member 3	285.986	78.5622	0.277234	-1.85083	8.81824e-11	2.22097e-09
ENSMUSG00000025790	Slco3a1	solute carrier organic anion transporter family, member 3a1	2437.33	1116.23	0.458193	-1.12597	8.87124e-11	2.23155e-09
ENSMUSG00000031903	Pla2g15	phospholipase A2, group XV	817.669	2509.18	3.06617	1.61644	8.90204e-11	2.23653e-09
ENSMUSG00000028545	Bend5	BEN domain containing 5	322.009	96.2158	0.300969	-1.73231	8.99881e-11	2.25805e-09
ENSMUSG00000059406	Tmprss9	transmembrane protease, serine 9	58.9469	8.1261	0.152237	-2.71561	9.03696e-11	2.26482e-09
ENSMUSG00000013997	Nit1	nitrilase 1	1480.36	656.93	0.444138	-1.17092	9.59077e-11	2.40065e-09
ENSMUSG00000037649	H2-DMa	histocompatibility 2, class II, locus DMa	3100.05	6365.35	2.05297	1.03771	9.6516e-11	2.4129e-09
ENSMUSG00000031461	Myom2	myomesin 2	919.835	138.16	0.151124	-2.7262	9.88759e-11	2.46886e-09
ENSMUSG00000035891	Cerk	ceramide kinase	1100.6	2255.04	2.04797	1.03419	9.94677e-11	2.48058e-09
ENSMUSG00000046719	Nxph3	neurexophilin 3	74.7775	6.58421	0.100085	-3.3207	1.02215e-10	2.54598e-09
ENSMUSG00000022952	Runx1	runt related transcription factor 1	902.256	1942.08	2.1512	1.10514	1.03455e-10	2.5737e-09
ENSMUSG00000026656	Fcgr2b	Fc receptor, IgG, low affinity IIb	4076.82	8224.17	2.01705	1.01225	1.05375e-10	2.61826e-09
ENSMUSG00000029772	Ahcyl2	S-adenosylhomocysteine hydrolase-like 2	4185.92	1950.41	0.466073	-1.10137	1.06622e-10	2.64599e-09
ENSMUSG00000001525	Tubb5	tubulin, beta 5 class I	2088.08	4205.04	2.01335	1.0096	1.12225e-10	2.78018e-09
ENSMUSG00000022847	Thpo	thrombopoietin	87.2408	19.4298	0.231523	-2.11077	1.12303e-10	2.78018e-09
ENSMUSG00000040471	Ggt6	gamma-glutamyltransferase 6	144.478	42.8226	0.301231	-1.73106	1.15665e-10	2.85992e-09
ENSMUSG00000070695	Cntnap5a	contactin associated protein-like 5A	31.2841	1.11511	0.0655156	-3.93202	1.18015e-10	2.91449e-09
ENSMUSG00000032344	Mb21d1	Mab-21 domain containing 1	175.854	409.36	2.32034	1.21433	1.19966e-10	2.95906e-09
ENSMUSG00000004655	Aqp1	aquaporin 1	8307.13	3440.44	0.414225	-1.27151	1.20205e-10	2.96136e-09
ENSMUSG00000030220	Arhgdib	Rho, GDP dissociation inhibitor (GDI) beta	1675.72	3767.12	2.24732	1.1682	1.20983e-10	2.9769e-09
ENSMUSG00000041237	Pklr	pyruvate kinase liver and red blood cell	203.445	67.2246	0.333707	-1.58335	1.26316e-10	3.10437e-09
ENSMUSG00000055782	Abcd2	ATP-binding cassette, sub-family D (ALD), member 2	123.806	327.271	2.63024	1.39519	1.29116e-10	3.16718e-09
ENSMUSG00000046603	Tcaim	T cell activation inhibitor, mitochondrial	594.888	239.803	0.404107	-1.30719	1.29183e-10	3.16718e-09
ENSMUSG00000017561	Crlf3	cytokine receptor-like factor 3	857.757	1811.24	2.1103	1.07745	1.30215e-10	3.18862e-09
ENSMUSG00000034258	Mfsd7c	major facilitator superfamily domain containing 7C	129.695	36.2505	0.285018	-1.81088	1.30669e-10	3.19406e-09
ENSMUSG00000017868	Sgk2	serum/glucocorticoid regulated kinase 2	1766.91	816.373	0.462338	-1.11298	1.30752e-10	3.19406e-09
ENSMUSG00000025154	Arhgap19	Rho GTPase activating protein 19	248.712	1130.61	4.53164	2.18003	1.33281e-10	3.25193e-09
ENSMUSG00000004730	Adgre1	adhesion G protein-coupled receptor E1	4499.34	9824.84	2.18336	1.12655	1.40387e-10	3.41465e-09
ENSMUSG00000031453	Rasa3	RAS p21 protein activator 3	1288.87	2861.44	2.21917	1.15002	1.4043e-10	3.41465e-09
ENSMUSG00000001741	Il16	interleukin 16	360.216	936.304	2.59485	1.37565	1.40455e-10	3.41465e-09
ENSMUSG00000043336	Filip1l	filamin A interacting protein 1-like	1111.96	2339.03	2.10253	1.07213	1.43697e-10	3.48929e-09
ENSMUSG00000018654	Ikzf1	IKAROS family zinc finger 1	1202.07	2477.51	2.06015	1.04275	1.50508e-10	3.65031e-09
ENSMUSG00000033676	Gabrb3	gamma-aminobutyric acid (GABA) A receptor, subunit beta 3	235.663	40.6803	0.176117	-2.5054	1.55281e-10	3.75779e-09
ENSMUSG00000043789	Vwce	von Willebrand factor C and EGF domains	145.475	30.849	0.217437	-2.20133	1.55309e-10	3.75779e-09
ENSMUSG00000078942	Naip6	NLR family, apoptosis inhibitory protein 6	461.742	1010.23	2.18531	1.12784	1.60619e-10	3.88164e-09
ENSMUSG00000050064	Zfp697	zinc finger protein 697	402.808	109.927	0.274702	-1.86406	1.61616e-10	3.90108e-09
ENSMUSG00000038072	Galnt11	UDP-N-acetyl-alpha-D-galactosamine:polypeptide N-acetylgalactosaminyltransferase 11	5789.72	1633.52	0.282265	-1.82488	1.63273e-10	3.93639e-09
ENSMUSG00000020589	Fam49a	family with sequence similarity 49, member A	851.525	1782.15	2.09161	1.06462	1.69525e-10	4.08227e-09
ENSMUSG00000095210	Ighv5-9-1	immunoglobulin heavy variable 5-9-1	4.20554	111.171	21.5485	4.42951	1.70249e-10	4.09485e-09
ENSMUSG00000045672	Col27a1	collagen, type XXVII, alpha 1	1469.54	683.463	0.465449	-1.1033	1.71346e-10	4.11635e-09
ENSMUSG00000018339	Gpx3	glutathione peroxidase 3	181609	59431.8	0.327255	-1.61151	1.72916e-10	4.14916e-09
ENSMUSG00000028082	Sh3d19	SH3 domain protein D19	1069.75	419.004	0.392253	-1.35014	1.76236e-10	4.22384e-09
ENSMUSG00000035472	Slc25a21	solute carrier family 25 (mitochondrial oxodicarboxylate carrier), member 21	157.594	48.1341	0.309811	-1.69054	1.77506e-10	4.24925e-09
ENSMUSG00000053862	Slc51b	solute carrier family 51, beta subunit	90.9765	13.4536	0.157145	-2.66984	1.79186e-10	4.28443e-09
ENSMUSG00000060227	Casc4	cancer susceptibility candidate 4	732.634	272.983	0.37346	-1.42098	1.80561e-10	4.31221e-09
ENSMUSG00000046352	Gjb2	gap junction protein, beta 2	867.566	217.501	0.251565	-1.991	1.86387e-10	4.44613e-09
ENSMUSG00000050199	Lgr4	leucine-rich repeat-containing G protein-coupled receptor 4	2450.95	1145.2	0.467464	-1.09707	1.89049e-10	4.50433e-09
ENSMUSG00000024660	Incenp	inner centromere protein	219.828	516.318	2.34263	1.22813	1.91623e-10	4.56031e-09
ENSMUSG00000004707	Ly9	lymphocyte antigen 9	406.039	1138.36	2.79915	1.48499	1.9383e-10	4.60742e-09
ENSMUSG00000025347	Mettl7b	methyltransferase like 7B	1730.5	322.38	0.186763	-2.42072	1.95441e-10	4.6403e-09
ENSMUSG00000061535	C1qtnf7	C1q and tumor necrosis factor related protein 7	95.4602	10.0432	0.114484	-3.12678	1.99116e-10	4.72204e-09
ENSMUSG00000038121	Fam210a	family with sequence similarity 210, member A	1834.88	853.185	0.465273	-1.10385	1.99952e-10	4.73633e-09
ENSMUSG00000024130	Abca3	ATP-binding cassette, sub-family A (ABC1), member 3	5821.67	2031.95	0.349143	-1.51811	2.01861e-10	4.77597e-09
ENSMUSG00000078771	Evi2a	ecotropic viral integration site 2a	671.653	1912.9	2.8453	1.50858	2.07764e-10	4.90991e-09
ENSMUSG00000058690	Ccser2	coiled-coil serine rich 2	2579.56	1231.05	0.477436	-1.06662	2.08503e-10	4.92164e-09
ENSMUSG00000027977	Ndst3	N-deacetylase/N-sulfotransferase (heparan glucosaminyl) 3	40.5203	3.09594	0.098649	-3.34155	2.16702e-10	5.10923e-09
ENSMUSG00000027690	Slc2a2	solute carrier family 2 (facilitated glucose transporter), member 2	1818	339.24	0.187048	-2.41852	2.30363e-10	5.42503e-09
ENSMUSG00000073421	H2-Ab1	histocompatibility 2, class II antigen A, beta 1	42633.3	98614.1	2.31305	1.2098	2.33859e-10	5.50097e-09
ENSMUSG00000020431	Adcy1	adenylate cyclase 1	627.748	225.012	0.359464	-1.47608	2.37154e-10	5.57203e-09
ENSMUSG00000079037	Prnp	prion protein	1426.98	655.682	0.459867	-1.12071	2.42242e-10	5.67991e-09
ENSMUSG00000028028	Alpk1	alpha-kinase 1	417.384	901.787	2.15779	1.10956	2.42306e-10	5.67991e-09
ENSMUSG00000028111	Ctsk	cathepsin K	12.9791	64.9249	4.71595	2.23755	2.48282e-10	5.81329e-09
ENSMUSG00000040552	C3ar1	complement component 3a receptor 1	1718.42	5170.87	3.00792	1.58877	2.52864e-10	5.91376e-09
ENSMUSG00000027200	Sema6d	sema domain, transmembrane domain (TM), and cytoplasmic domain, (semaphorin) 6D	442.492	930.127	2.09953	1.07007	2.59271e-10	6.05662e-09
ENSMUSG00000035349	Mia2	melanoma inhibitory activity 2	489.044	153.017	0.314292	-1.66982	2.63109e-10	6.13921e-09
ENSMUSG00000064225	Paqr9	progestin and adipoQ receptor family member IX	941.297	189.968	0.202662	-2.30285	2.78467e-10	6.4901e-09
ENSMUSG00000054115	Skp2	S-phase kinase-associated protein 2 (p45)	96.6828	281.712	2.89419	1.53316	2.80919e-10	6.53973e-09
ENSMUSG00000051043	Gprc5c	G protein-coupled receptor, family C, group 5, member C	3650.39	1728.96	0.473781	-1.07771	2.83475e-10	6.58804e-09
ENSMUSG00000022987	Zfp641	zinc finger protein 641	236.44	85.3996	0.36388	-1.45847	2.83643e-10	6.58804e-09
ENSMUSG00000079298	Klrb1b	killer cell lectin-like receptor subfamily B member 1B	225.635	504.644	2.23109	1.15775	2.86399e-10	6.64445e-09
ENSMUSG00000036526	Card11	caspase recruitment domain family, member 11	471.945	1695.3	3.58667	1.84265	2.908e-10	6.73885e-09
ENSMUSG00000002076	Hsf2bp	heat shock transcription factor 2 binding protein	72.9366	14.1317	0.204658	-2.28871	2.94352e-10	6.8134e-09
ENSMUSG00000061983	Rps12	ribosomal protein S12	4451.75	8843.8	1.98637	0.990131	2.9516e-10	6.82431e-09
ENSMUSG00000000253	Gmpr	guanosine monophosphate reductase	833.332	369.376	0.443919	-1.17163	2.95878e-10	6.83312e-09
ENSMUSG00000019889	Ptprk	protein tyrosine phosphatase, receptor type, K	1744.2	707.447	0.405939	-1.30066	2.98778e-10	6.89227e-09
ENSMUSG00000035042	Ccl5	chemokine (C-C motif) ligand 5	136.547	360.149	2.62563	1.39266	3.01639e-10	6.95037e-09
ENSMUSG00000030781	Slc5a2	solute carrier family 5 (sodium/glucose cotransporter), member 2	3515.84	673.566	0.191811	-2.38225	3.07981e-10	7.08845e-09
ENSMUSG00000046410	Kcnk6	potassium inwardly-rectifying channel, subfamily K, member 6	305.992	668.666	2.18138	1.12524	3.10351e-10	7.13492e-09
ENSMUSG00000002602	Axl	AXL receptor tyrosine kinase	6184.32	16306.7	2.63651	1.39863	3.11424e-10	7.15148e-09
ENSMUSG00000033577	Myo6	myosin VI	4900.48	2340.25	0.477661	-1.06594	3.18622e-10	7.3085e-09
ENSMUSG00000074254	Cyp2a4	cytochrome P450, family 2, subfamily a, polypeptide 4	2132.16	675.228	0.317007	-1.65741	3.24227e-10	7.42868e-09
ENSMUSG00000002808	Epdr1	ependymin related protein 1 (zebrafish)	115.879	33.263	0.293148	-1.7703	3.24597e-10	7.42877e-09
ENSMUSG00000056201	Cfl1	cofilin 1, non-muscle	6358.76	12386.8	1.94784	0.961876	3.25725e-10	7.44618e-09
ENSMUSG00000039637	Coro7	coronin 7	1235.85	2520.76	2.03885	1.02776	3.2633e-10	7.45163e-09
ENSMUSG00000041741	Pde3a	phosphodiesterase 3A, cGMP inhibited	386.034	154.155	0.400882	-1.31875	3.32301e-10	7.57944e-09
ENSMUSG00000094951	Ighv5-6	immunoglobulin heavy variable 5-6	12.5433	191.389	14.2055	3.82838	3.34329e-10	7.61078e-09
ENSMUSG00000006611	Hfe	hemochromatosis	875.435	1810.74	2.06718	1.04766	3.34425e-10	7.61078e-09
ENSMUSG00000029484	Anxa3	annexin A3	510.625	1047.6	2.04956	1.03531	3.35001e-10	7.61536e-09
ENSMUSG00000025348	Itga7	integrin alpha 7	206.456	67.3995	0.329706	-1.60075	3.39516e-10	7.70936e-09
ENSMUSG00000026822	Lcn2	lipocalin 2	111.691	273.622	2.43694	1.28507	3.42366e-10	7.76539e-09
ENSMUSG00000027333	Smox	spermine oxidase	376.132	784.514	2.08286	1.05857	3.47703e-10	7.87764e-09
ENSMUSG00000037989	Wnk2	WNK lysine deficient protein kinase 2	58.5598	8.20141	0.15449	-2.69441	3.55274e-10	8.04021e-09
ENSMUSG00000015484	Fam163a	family with sequence similarity 163, member A	79.5802	15.9001	0.209731	-2.25339	3.55791e-10	8.04293e-09
ENSMUSG00000027601	Mtfr1	mitochondrial fission regulator 1	1223	567.219	0.46423	-1.10709	3.56214e-10	8.04355e-09
ENSMUSG00000031444	F10	coagulation factor X	34.5386	206.905	5.85012	2.54847	3.59917e-10	8.11812e-09
ENSMUSG00000046688	Tifa	TRAF-interacting protein with forkhead-associated domain	566.316	1154.86	2.03742	1.02674	3.77321e-10	8.50124e-09
ENSMUSG00000000628	Hk2	hexokinase 2	346.541	745.773	2.14874	1.10349	3.79723e-10	8.54588e-09
ENSMUSG00000025993	Slc40a1	solute carrier family 40 (iron-regulated transporter), member 1	791.231	3407.64	4.30258	2.1052	3.8311e-10	8.61254e-09
ENSMUSG00000042029	Ncapg2	non-SMC condensin II complex, subunit G2	199.163	500.972	2.50781	1.32643	3.90173e-10	8.76163e-09
ENSMUSG00000030838	Ush1c	Usher syndrome 1C	1332.35	622.907	0.467924	-1.09565	3.98751e-10	8.94436e-09
ENSMUSG00000049643	2310022A10Rik	RIKEN cDNA 2310022A10 gene	259.242	564.345	2.17238	1.11927	4.00084e-10	8.96436e-09
ENSMUSG00000030492	Slc7a9	solute carrier family 7 (cationic amino acid transporter, y+ system), member 9	1177.15	302.672	0.257753	-1.95594	4.04802e-10	9.06007e-09
ENSMUSG00000032265	Fam46a	family with sequence similarity 46, member A	861.326	2229.71	2.58686	1.3712	4.11557e-10	9.20111e-09
ENSMUSG00000015243	Abca1	ATP-binding cassette, sub-family A (ABC1), member 1	1164.72	2513.93	2.1574	1.10929	4.22016e-10	9.4146e-09
ENSMUSG00000020604	Arsg	arylsulfatase G	432.337	174.686	0.405427	-1.30249	4.22185e-10	9.4146e-09
ENSMUSG00000025608	Podxl	podocalyxin-like	13287.3	4363.82	0.328471	-1.60616	4.22497e-10	9.4146e-09
ENSMUSG00000063730	Hsd3b2	hydroxy-delta-5-steroid dehydrogenase, 3 beta- and steroid delta-isomerase 2	1531.7	257.275	0.168509	-2.5691	4.23882e-10	9.4351e-09
ENSMUSG00000016918	Sulf1	sulfatase 1	209.081	68.3601	0.33016	-1.59876	4.39047e-10	9.75421e-09
ENSMUSG00000025792	Slc25a10	solute carrier family 25 (mitochondrial carrier, dicarboxylate transporter), member 10	2873.12	1103.74	0.384376	-1.37941	4.3918e-10	9.75421e-09
ENSMUSG00000000244	Tspan32	tetraspanin 32	151.663	368.363	2.41946	1.27468	4.40015e-10	9.76209e-09
ENSMUSG00000043008	Klhl6	kelch-like 6	464.441	992.098	2.13367	1.09334	4.54177e-10	1.00653e-08
ENSMUSG00000027860	Vangl1	vang-like 1 (van gogh, Drosophila)	375.765	145.755	0.389513	-1.36026	4.6196e-10	1.02266e-08
ENSMUSG00000095028	Sirpb1b	signal-regulatory protein beta 1B	78.5363	219.536	2.77277	1.47133	4.67794e-10	1.03445e-08
ENSMUSG00000002108	Nr1h3	nuclear receptor subfamily 1, group H, member 3	338.358	733.013	2.16294	1.113	4.76056e-10	1.05045e-08
ENSMUSG00000039206	Daglb	diacylglycerol lipase, beta	458.936	987.592	2.14941	1.10394	4.76068e-10	1.05045e-08
ENSMUSG00000042249	Grk3	G protein-coupled receptor kinase 3	2045.54	4209.45	2.05735	1.04079	4.76728e-10	1.05077e-08
ENSMUSG00000033149	Phldb2	pleckstrin homology like domain, family B, member 2	3143.21	1484.63	0.472499	-1.08162	4.77823e-10	1.05204e-08
ENSMUSG00000064254	Ethe1	ethylmalonic encephalopathy 1	1015.77	389.698	0.384253	-1.37987	4.96802e-10	1.09264e-08
ENSMUSG00000025610	Map3k7cl	Map3k7 C-terminal like	200.913	50.0581	0.252872	-1.98352	5.00592e-10	1.09979e-08
ENSMUSG00000005142	Man2b1	mannosidase 2, alpha B1	6012.83	11700.7	1.9458	0.960362	5.19747e-10	1.14063e-08
ENSMUSG00000072620	Slfn2	schlafen 2	971.786	2955.22	3.03892	1.60356	5.29404e-10	1.16057e-08
ENSMUSG00000026872	Zeb2	zinc finger E-box binding homeobox 2	2016.33	4044.1	2.00517	1.00373	5.30661e-10	1.16207e-08
ENSMUSG00000024503	Spink1	serine peptidase inhibitor, Kazal type 1	2815.86	846.202	0.300761	-1.73331	5.3201e-10	1.16377e-08
ENSMUSG00000038497	Tmco3	transmembrane and coiled-coil domains 3	1130.58	513.562	0.454727	-1.13693	5.36478e-10	1.17228e-08
ENSMUSG00000026365	Cfh	complement component factor h	1621.77	3232.82	1.99278	0.994784	5.41025e-10	1.18095e-08
ENSMUSG00000036944	Tmem71	transmembrane protein 71	168.567	410.434	2.42638	1.27881	5.43273e-10	1.18458e-08
ENSMUSG00000020737	Hn1	hematological and neurological expressed sequence 1	1044.12	2089.21	1.99997	0.99998	5.48687e-10	1.1951e-08
ENSMUSG00000021998	Lcp1	lymphocyte cytosolic protein 1	9876.04	19863.1	2.01114	1.00801	5.50768e-10	1.19835e-08
ENSMUSG00000056938	Acbd4	acyl-Coenzyme A binding domain containing 4	918.312	425.175	0.46358	-1.10911	5.54151e-10	1.20442e-08
ENSMUSG00000032076	Cadm1	cell adhesion molecule 1	1600.15	3216.38	2.00941	1.00677	5.62674e-10	1.2208e-08
ENSMUSG00000022372	Sla	src-like adaptor	1332.77	2731.89	2.049	1.03492	5.62892e-10	1.2208e-08
ENSMUSG00000030102	Itpr1	inositol 1,4,5-trisphosphate receptor 1	5503.69	2701.04	0.490861	-1.02661	5.70973e-10	1.23701e-08
ENSMUSG00000032281	Acsbg1	acyl-CoA synthetase bubblegum family member 1	2.30754	31.5112	9.82942	3.29711	5.72412e-10	1.2388e-08
ENSMUSG00000034570	Inpp5j	inositol polyphosphate 5-phosphatase J	1376.09	601.61	0.437598	-1.19232	5.82243e-10	1.25874e-08
ENSMUSG00000037709	Fam13a	family with sequence similarity 13, member A	1292.2	603.641	0.467553	-1.0968	5.89546e-10	1.27317e-08
ENSMUSG00000035914	Cd276	CD276 antigen	85.2647	227.81	2.65242	1.40731	5.95294e-10	1.28422e-08
ENSMUSG00000015962	1700016C15Rik	RIKEN cDNA 1700016C15 gene	132.819	39.3936	0.301854	-1.72808	6.00287e-10	1.29361e-08
ENSMUSG00000052516	Robo2	roundabout guidance receptor 2	344.106	66.9337	0.196849	-2.34484	6.02077e-10	1.29609e-08
ENSMUSG00000075284	Wipf1	WAS/WASL interacting protein family, member 1	1370	2736.17	1.99649	0.997463	6.05951e-10	1.30305e-08
ENSMUSG00000025290	Rps24	ribosomal protein S24	6822.63	13402.5	1.96427	0.973995	6.16744e-10	1.32486e-08
ENSMUSG00000018474	Chd3	chromodomain helicase DNA binding protein 3	7132.61	3302.68	0.463115	-1.11056	6.17677e-10	1.32546e-08
ENSMUSG00000038900	Rpl12	ribosomal protein L12	4628.13	9117.87	1.96989	0.978113	6.19236e-10	1.3274e-08
ENSMUSG00000045316	Fahd1	fumarylacetoacetate hydrolase domain containing 1	915.422	412.053	0.450724	-1.14968	6.34739e-10	1.3592e-08
ENSMUSG00000001827	Folr1	folate receptor 1 (adult)	3229.84	728.324	0.225739	-2.14728	6.48737e-10	1.38771e-08
ENSMUSG00000025464	Paox	polyamine oxidase (exo-N4-amino)	124.446	362.082	2.89432	1.53322	6.56236e-10	1.40227e-08
ENSMUSG00000018507	Trpv2	transient receptor potential cation channel, subfamily V, member 2	490.828	1024.42	2.08491	1.05999	6.58242e-10	1.40508e-08
ENSMUSG00000076441	Ass1	argininosuccinate synthetase 1	25638.4	5840.26	0.227824	-2.13401	6.70181e-10	1.42906e-08
ENSMUSG00000016200	Syt14	synaptotagmin XIV	184.829	29.1176	0.162072	-2.62529	6.75438e-10	1.43876e-08
ENSMUSG00000036469	March1	membrane-associated ring finger (C3HC4) 1	803.477	1666.48	2.07275	1.05155	6.77017e-10	1.44061e-08
ENSMUSG00000018900	Slc22a5	solute carrier family 22 (organic cation transporter), member 5	2756.14	848.617	0.308151	-1.69829	6.94483e-10	1.47623e-08
ENSMUSG00000015027	Galns	galactosamine (N-acetyl)-6-sulfate sulfatase	1143.82	475.112	0.415885	-1.26574	7.29681e-10	1.54943e-08
ENSMUSG00000000876	Pxmp4	peroxisomal membrane protein 4	815.863	366.508	0.449902	-1.15232	7.49452e-10	1.58975e-08
ENSMUSG00000028132	Tmem56	transmembrane protein 56	270.525	52.9665	0.198753	-2.33095	7.50336e-10	1.58996e-08
ENSMUSG00000068220	Lgals1	lectin, galactose binding, soluble 1	501.33	1063.8	2.11971	1.08387	7.69825e-10	1.62956e-08
ENSMUSG00000028919	Arhgef19	Rho guanine nucleotide exchange factor (GEF) 19	483.647	199.652	0.414017	-1.27224	7.72968e-10	1.63451e-08
ENSMUSG00000040659	Efhd2	EF hand domain containing 2	2425.08	6705.21	2.76422	1.46687	7.86413e-10	1.66121e-08
ENSMUSG00000084796	Mir142hg	Mir142 host gene (non-protein coding)	69.4498	212.205	3.02633	1.59757	8.00696e-10	1.68962e-08
ENSMUSG00000040990	Sh3kbp1	SH3-domain kinase binding protein 1	557.106	1154.99	2.07126	1.05051	8.03902e-10	1.69462e-08
ENSMUSG00000086868	Gm15883	predicted gene 15883	110.3	20.242	0.190853	-2.38947	8.07285e-10	1.69999e-08
ENSMUSG00000029032	Arhgef16	Rho guanine nucleotide exchange factor (GEF) 16	1127.51	516.62	0.458675	-1.12445	8.09699e-10	1.70331e-08
ENSMUSG00000042129	Rassf4	Ras association (RalGDS/AF-6) domain family member 4	2477.37	4904.32	1.97925	0.984952	8.37795e-10	1.76058e-08
ENSMUSG00000034892	Rps29	ribosomal protein S29	4122.45	8062.13	1.95543	0.967489	8.42029e-10	1.76765e-08
ENSMUSG00000020098	Pcbd1	pterin 4 alpha carbinolamine dehydratase/dimerization cofactor of hepatocyte nuclear factor 1 alpha (TCF1) 1	1970.59	939.694	0.477124	-1.06756	8.45334e-10	1.77276e-08
ENSMUSG00000037847	Nmrk1	nicotinamide riboside kinase 1	512.537	216.711	0.423943	-1.23806	8.57374e-10	1.79615e-08
ENSMUSG00000034593	Myo5a	myosin VA	1843.48	3646.8	1.97769	0.983815	8.74445e-10	1.83002e-08
ENSMUSG00000022378	Fam49b	family with sequence similarity 49, member B	1405.93	2807.43	1.99614	0.997213	8.94849e-10	1.8708e-08
ENSMUSG00000026972	Arrdc1	arrestin domain containing 1	722.449	1474.06	2.03893	1.02781	9.03302e-10	1.88653e-08
ENSMUSG00000032232	Cgnl1	cingulin-like 1	8836.58	4371.62	0.494775	-1.01515	9.12781e-10	1.90436e-08
ENSMUSG00000032436	Cmtm7	CKLF-like MARVEL transmembrane domain containing 7	467.652	969.828	2.07153	1.0507	9.43625e-10	1.96669e-08
ENSMUSG00000000290	Itgb2	integrin beta 2	3188.57	6580.18	2.06334	1.04498	9.44657e-10	1.96682e-08
ENSMUSG00000056900	Usp13	ubiquitin specific peptidase 13 (isopeptidase T-3)	30.6786	1.10684	0.0665066	-3.91036	9.56746e-10	1.98995e-08
ENSMUSG00000071506	Tmem139	transmembrane protein 139	182.748	62.6301	0.34629	-1.52995	9.77338e-10	2.0307e-08
ENSMUSG00000017493	Igfbp4	insulin-like growth factor binding protein 4	6875.39	3191.75	0.464306	-1.10685	9.86105e-10	2.04682e-08
ENSMUSG00000019558	Slc6a8	solute carrier family 6 (neurotransmitter transporter, creatine), member 8	2836.31	1349.09	0.475835	-1.07147	1.03219e-09	2.14028e-08
ENSMUSG00000015224	Cyp2j9	cytochrome P450, family 2, subfamily j, polypeptide 9	180.949	62.1842	0.347264	-1.5259	1.03688e-09	2.14782e-08
ENSMUSG00000032373	Car12	carbonic anhydrase 12	5073.46	1706.46	0.33648	-1.57141	1.03811e-09	2.14818e-08
ENSMUSG00000040350	Trim7	tripartite motif-containing 7	913.302	441.164	0.483608	-1.04809	1.04309e-09	2.15628e-08
ENSMUSG00000078350	Smim1	small integral membrane protein 1	596.165	262.655	0.441512	-1.17947	1.04425e-09	2.15648e-08
ENSMUSG00000074469	Gm15348	predicted gene 15348	39.0864	1.11511	0.0527639	-4.24431	1.04619e-09	2.15829e-08
ENSMUSG00000069601	Ank3	ankyrin 3, epithelial	3283.03	1618	0.492992	-1.02036	1.05767e-09	2.17976e-08
ENSMUSG00000024713	Pcsk5	proprotein convertase subtilisin/kexin type 5	599.973	266.9	0.445778	-1.1656	1.08092e-09	2.22543e-08
ENSMUSG00000028007	Snx7	sorting nexin 7	674.298	298.719	0.443832	-1.17192	1.09542e-09	2.25299e-08
ENSMUSG00000013415	Igf2bp1	insulin-like growth factor 2 mRNA binding protein 1	71.6751	10.7315	0.161424	-2.63107	1.11088e-09	2.28248e-08
ENSMUSG00000090164	BC035044	cDNA sequence BC035044	146.498	347.68	2.36397	1.24121	1.11484e-09	2.2883e-08
ENSMUSG00000079547	H2-DMb1	histocompatibility 2, class II, locus Mb1	3260.37	6667.29	2.04463	1.03184	1.11632e-09	2.28901e-08
ENSMUSG00000000416	Cttnbp2	cortactin binding protein 2	461.595	179.541	0.390279	-1.35742	1.14479e-09	2.34503e-08
ENSMUSG00000038332	Sesn1	sestrin 1	737.572	1480.69	2.00615	1.00443	1.15994e-09	2.37367e-08
ENSMUSG00000038641	Akr1d1	aldo-keto reductase family 1, member D1	160.08	26.2132	0.168941	-2.5654	1.1655e-09	2.38265e-08
ENSMUSG00000015340	Cybb	cytochrome b-245, beta polypeptide	8110.63	16802.4	2.07152	1.05069	1.17361e-09	2.39681e-08
ENSMUSG00000032261	Sh3bgrl2	SH3 domain binding glutamic acid-rich protein like 2	883.611	397.999	0.451044	-1.14866	1.17981e-09	2.40704e-08
ENSMUSG00000050967	Creg2	cellular repressor of E1A-stimulated genes 2	68.6754	184.943	2.66871	1.41614	1.20481e-09	2.45558e-08
ENSMUSG00000064181	Rab3ip	RAB3A interacting protein	2457.25	1182.51	0.481447	-1.05455	1.21578e-09	2.47515e-08
ENSMUSG00000031844	Hsd17b2	hydroxysteroid (17-beta) dehydrogenase 2	58.5051	8.59315	0.161216	-2.63294	1.21685e-09	2.47515e-08
ENSMUSG00000038146	Notch3	notch 3	773.625	303.414	0.392982	-1.34746	1.24248e-09	2.52477e-08
ENSMUSG00000022099	Dmtn	dematin actin binding protein	2299.96	1118.74	0.486642	-1.03907	1.24442e-09	2.52617e-08
ENSMUSG00000034438	Gbp8	guanylate-binding protein 8	193.177	534.975	2.76024	1.46479	1.2554e-09	2.54573e-08
ENSMUSG00000051457	Spn	sialophorin	1759.46	4175.97	2.37266	1.24651	1.25656e-09	2.54573e-08
ENSMUSG00000044367	Slc16a13	solute carrier family 16 (monocarboxylic acid transporters), member 13	931.235	278.171	0.299464	-1.73954	1.31959e-09	2.67075e-08
ENSMUSG00000039988	Ankrd13c	ankyrin repeat domain 13c	2538.6	1235.78	0.486996	-1.03802	1.32357e-09	2.67614e-08
ENSMUSG00000026737	Pip4k2a	phosphatidylinositol-5-phosphate 4-kinase, type II, alpha	2010.38	3970.52	1.97452	0.981504	1.35846e-09	2.74396e-08
ENSMUSG00000040522	Tlr8	toll-like receptor 8	368.187	907.857	2.46178	1.2997	1.38822e-09	2.80128e-08
ENSMUSG00000074987	Wt1os	Wilms tumor 1 homolog, opposite strand	41.9158	3.96165	0.115614	-3.11262	1.39133e-09	2.80476e-08
ENSMUSG00000060206	Zfp462	zinc finger protein 462	224.078	83.9215	0.377299	-1.40622	1.40401e-09	2.82753e-08
ENSMUSG00000026341	Actr3	ARP3 actin-related protein 3	7320.76	13925.5	1.90207	0.927567	1.42199e-09	2.8609e-08
ENSMUSG00000023830	Igf2r	insulin-like growth factor 2 receptor	2277.81	1050.18	0.461287	-1.11626	1.44942e-09	2.91318e-08
ENSMUSG00000028405	Aco1	aconitase 1	3903.25	1913.65	0.490402	-1.02796	1.45358e-09	2.91865e-08
ENSMUSG00000028843	Sh3bgrl3	SH3 domain binding glutamic acid-rich protein-like 3	1905.47	3744.51	1.96463	0.974256	1.49886e-09	3.00661e-08
ENSMUSG00000053168	9030619P08Rik	RIKEN cDNA 9030619P08 gene	63.4549	7.21513	0.127456	-2.97193	1.50426e-09	3.01446e-08
ENSMUSG00000021707	Dhfr	dihydrofolate reductase	526.55	224.936	0.428275	-1.22339	1.51783e-09	3.03866e-08
ENSMUSG00000028497	Hacd4	3-hydroxyacyl-CoA dehydratase 4	602.045	1210.47	2.00893	1.00643	1.55619e-09	3.11237e-08
ENSMUSG00000022901	Cd86	CD86 antigen	937.176	2290.46	2.44247	1.28834	1.56908e-09	3.13506e-08
ENSMUSG00000019122	Ccl9	chemokine (C-C motif) ligand 9	944.95	2848.88	3.01272	1.59106	1.57906e-09	3.15179e-08
ENSMUSG00000052681	Rap1b	RAS related protein 1b	3511.32	6621.53	1.88551	0.914957	1.58055e-09	3.15179e-08
ENSMUSG00000019876	Pkib	protein kinase inhibitor beta, cAMP dependent, testis specific	142.913	329.727	2.29811	1.20045	1.70292e-09	3.39247e-08
ENSMUSG00000093930	Hmgcs1	3-hydroxy-3-methylglutaryl-Coenzyme A synthase 1	4398	1891.41	0.430191	-1.21695	1.71139e-09	3.406e-08
ENSMUSG00000027004	Frzb	frizzled-related protein	183.632	63.1067	0.347214	-1.5261	1.72956e-09	3.43879e-08
ENSMUSG00000057219	Armc7	armadillo repeat containing 7	209.812	461.224	2.19259	1.13264	1.74416e-09	3.46443e-08
ENSMUSG00000030545	Pex11a	peroxisomal biogenesis factor 11 alpha	523.665	229.073	0.438515	-1.1893	1.75788e-09	3.48827e-08
ENSMUSG00000011884	Gltp	glycolipid transfer protein	1347.09	2638.54	1.95798	0.969366	1.76843e-09	3.50251e-08
ENSMUSG00000000732	Icosl	icos ligand	1168.53	2355.54	2.01495	1.01074	1.76851e-09	3.50251e-08
ENSMUSG00000009585	Apobec3	apolipoprotein B mRNA editing enzyme, catalytic polypeptide 3	1283.18	2531.55	1.97211	0.979741	1.7817e-09	3.52521e-08
ENSMUSG00000004317	Clcn5	chloride channel, voltage-sensitive 5	2207.13	1076.24	0.487853	-1.03548	1.81536e-09	3.5883e-08
ENSMUSG00000036040	Adamtsl2	ADAMTS-like 2	578.657	246.241	0.42653	-1.22928	1.85391e-09	3.66094e-08
ENSMUSG00000024440	Pcdh12	protocadherin 12	480.922	198.411	0.413784	-1.27305	1.88419e-09	3.7171e-08
ENSMUSG00000036565	Ttyh3	tweety family member 3	1491.77	2929.05	1.96282	0.972931	1.91405e-09	3.77234e-08
ENSMUSG00000036863	Syde2	synapse defective 1, Rho GTPase, homolog 2 (C. elegans)	289.595	117.512	0.407826	-1.29397	1.96186e-09	3.86283e-08
ENSMUSG00000026430	Rassf5	Ras association (RalGDS/AF-6) domain family member 5	1138.59	2264.57	1.98807	0.991367	2.00435e-09	3.94267e-08
ENSMUSG00000031506	Ptpn7	protein tyrosine phosphatase, non-receptor type 7	241.502	533.303	2.20329	1.13966	2.01601e-09	3.96176e-08
ENSMUSG00000001025	S100a6	S100 calcium binding protein A6 (calcyclin)	515.203	1181.87	2.29148	1.19628	2.06567e-09	4.05543e-08
ENSMUSG00000070031	Sp140	Sp140 nuclear body protein	360.585	790.315	2.18846	1.12992	2.08714e-09	4.09362e-08
ENSMUSG00000019856	Fam184a	family with sequence similarity 184, member A	216.161	75.7215	0.353294	-1.50106	2.14133e-09	4.19584e-08
ENSMUSG00000004266	Ptpn6	protein tyrosine phosphatase, non-receptor type 6	2391.95	5170.51	2.16115	1.1118	2.19691e-09	4.3006e-08
ENSMUSG00000029735	Tpk1	thiamine pyrophosphokinase	948.158	442.978	0.46776	-1.09616	2.24531e-09	4.39112e-08
ENSMUSG00000029438	Bcl7a	B cell CLL/lymphoma 7A	1417.78	683.626	0.482546	-1.05126	2.44154e-09	4.77028e-08
ENSMUSG00000024663	Rab3il1	RAB3A interacting protein (rabin3)-like 1	922.412	2119.91	2.29682	1.19963	2.46457e-09	4.81065e-08
ENSMUSG00000003411	Rab3b	RAB3B, member RAS oncogene family	174.388	24.1053	0.143142	-2.80449	2.48175e-09	4.83953e-08
ENSMUSG00000008475	Arpc5	actin related protein 2/3 complex, subunit 5	2317.8	4435.78	1.9134	0.936136	2.52641e-09	4.9219e-08
ENSMUSG00000051726	Kcnf1	potassium voltage-gated channel, subfamily F, member 1	64.373	0.873988	0.0286661	-5.12451	2.56341e-09	4.98919e-08
ENSMUSG00000024691	Fam111a	family with sequence similarity 111, member A	784.846	1572.91	2.00282	1.00203	2.61075e-09	5.07647e-08
ENSMUSG00000026687	Aldh9a1	aldehyde dehydrogenase 9, subfamily A1	4865.19	2430.21	0.499612	-1.00112	2.63172e-09	5.11234e-08
ENSMUSG00000034762	Glis1	GLIS family zinc finger 1	107.31	21.6837	0.209433	-2.25544	2.66491e-09	5.17186e-08
ENSMUSG00000051166	Eml5	echinoderm microtubule associated protein like 5	376.273	161.233	0.430014	-1.21755	2.70377e-09	5.24227e-08
ENSMUSG00000002103	Acp2	acid phosphatase 2, lysosomal	986.587	2176.92	2.20529	1.14097	2.73116e-09	5.29032e-08
ENSMUSG00000002885	Adgre5	adhesion G protein-coupled receptor E5	2399.59	4655.34	1.93966	0.955805	2.77975e-09	5.3793e-08
ENSMUSG00000045871	Slitrk6	SLIT and NTRK-like family, member 6	22.1262	0	0.043241	-4.53145	2.8067e-09	5.42628e-08
ENSMUSG00000050010	Shisa3	shisa family member 3	499.666	111.368	0.224438	-2.15561	2.8211e-09	5.44894e-08
ENSMUSG00000026600	Soat1	sterol O-acyltransferase 1	879.269	1741.81	1.97986	0.985396	2.83726e-09	5.47477e-08
ENSMUSG00000021779	Thrb	thyroid hormone receptor beta	503.228	219.223	0.436753	-1.19511	2.83987e-09	5.47477e-08
ENSMUSG00000031659	Adcy7	adenylate cyclase 7	2401.03	4640.24	1.93222	0.950256	2.86617e-09	5.52024e-08
ENSMUSG00000030147	Clec4b1	C-type lectin domain family 4, member b1	249.203	599.152	2.39866	1.26223	2.87958e-09	5.5408e-08
ENSMUSG00000029017	Pmpcb	peptidase (mitochondrial processing) beta	2436.26	1196.35	0.491268	-1.02542	2.89848e-09	5.57188e-08
ENSMUSG00000006333	Rps9	ribosomal protein S9	8616.1	16440.3	1.90799	0.93205	2.90417e-09	5.57754e-08
ENSMUSG00000005980	Dnase1	deoxyribonuclease I	4539.53	1342.62	0.295916	-1.75674	3.0064e-09	5.76843e-08
ENSMUSG00000047797	Gjb1	gap junction protein, beta 1	312.022	131.028	0.421787	-1.24541	3.02391e-09	5.79654e-08
ENSMUSG00000028603	Scp2	sterol carrier protein 2, liver	5820.99	2939.03	0.504988	-0.98568	3.04697e-09	5.83524e-08
ENSMUSG00000018677	Slc25a39	solute carrier family 25, member 39	5645.05	2822.63	0.500108	-0.999689	3.05732e-09	5.84953e-08
ENSMUSG00000008333	Snrpb2	U2 small nuclear ribonucleoprotein B	386.609	777.845	2.00935	1.00673	3.06567e-09	5.85998e-08
ENSMUSG00000028234	Rps20	ribosomal protein S20	3179.61	6091.5	1.91551	0.937731	3.07182e-09	5.86623e-08
ENSMUSG00000070390	Nlrp1b	NLR family, pyrin domain containing 1B	598.986	1540	2.5684	1.36087	3.08547e-09	5.88675e-08
ENSMUSG00000028150	Rorc	RAR-related orphan receptor gamma	345.537	145.25	0.422034	-1.24457	3.10052e-09	5.90992e-08
ENSMUSG00000028159	Dapp1	dual adaptor for phosphotyrosine and 3-phosphoinositides 1	578.436	1166.28	2.01451	1.01043	3.11237e-09	5.92693e-08
ENSMUSG00000087042	Gm11611	predicted gene 11611	130.832	27.7468	0.218056	-2.19723	3.15715e-09	6.00658e-08
ENSMUSG00000072664	Ugt3a1	UDP glycosyltransferases 3 family, polypeptide A1	1878.09	279.687	0.149374	-2.743	3.22168e-09	6.1236e-08
ENSMUSG00000025980	Hspd1	heat shock protein 1 (chaperonin)	7306.33	3546.25	0.485437	-1.04264	3.29525e-09	6.25759e-08
ENSMUSG00000033033	Calhm2	calcium homeostasis modulator 2	317.942	674.453	2.11779	1.08256	3.33993e-09	6.33651e-08
ENSMUSG00000046157	Tmem229b	transmembrane protein 229B	706.075	1390.29	1.96766	0.976483	3.35534e-09	6.35979e-08
ENSMUSG00000031662	Snx20	sorting nexin 20	339.057	895.041	2.63497	1.39779	3.39277e-09	6.42475e-08
ENSMUSG00000001657	Hoxc8	homeobox C8	105.224	28.2768	0.275614	-1.85928	3.42755e-09	6.48455e-08
ENSMUSG00000021242	Npc2	Niemann-Pick type C2	3984.86	9372.32	2.35164	1.23367	3.47757e-09	6.57307e-08
ENSMUSG00000030214	Plbd1	phospholipase B domain containing 1	4107.58	7939.92	1.93277	0.950666	3.48534e-09	6.58163e-08
ENSMUSG00000027533	Fabp5	fatty acid binding protein 5, epidermal	89.7226	402.396	4.44647	2.15266	3.49415e-09	6.59211e-08
ENSMUSG00000022479	Vdr	vitamin D receptor	5575.58	2516.22	0.451392	-1.14755	3.58189e-09	6.7464e-08
ENSMUSG00000032698	Lmo2	LIM domain only 2	858.95	1666.81	1.93943	0.955632	3.58555e-09	6.7464e-08
ENSMUSG00000038173	Enpp6	ectonucleotide pyrophosphatase/phosphodiesterase 6	976.332	151.505	0.156042	-2.67999	3.58589e-09	6.7464e-08
ENSMUSG00000021112	Mpp5	membrane protein, palmitoylated 5 (MAGUK p55 subfamily member 5)	1329.56	593.832	0.447054	-1.16148	3.66439e-09	6.88769e-08
ENSMUSG00000024397	Aif1	allograft inflammatory factor 1	709.364	2890.33	4.07021	2.0251	3.72754e-09	6.99992e-08
ENSMUSG00000030760	Acer3	alkaline ceramidase 3	913.891	1783.15	1.95012	0.963564	3.75771e-09	7.05006e-08
ENSMUSG00000032625	Thsd7a	thrombospondin, type I, domain containing 7A	925.827	157.909	0.171454	-2.5441	3.81291e-09	7.14701e-08
ENSMUSG00000028085	Gatb	glutamyl-tRNA(Gln) amidotransferase, subunit B	755.159	346.523	0.459591	-1.12158	3.82212e-09	7.15766e-08
ENSMUSG00000050232	Cxcr3	chemokine (C-X-C motif) receptor 3	62.3623	167.292	2.65603	1.40927	3.92563e-09	7.34472e-08
ENSMUSG00000041390	Mdfic	MyoD family inhibitor domain containing	628.439	1219.94	1.93973	0.955853	4.15421e-09	7.76524e-08
ENSMUSG00000004207	Psap	prosaposin	52007	95707.9	1.84027	0.879921	4.35515e-09	8.13335e-08
ENSMUSG00000030357	Fkbp4	FK506 binding protein 4	3262.05	1637.66	0.502188	-0.993702	4.4029e-09	8.21498e-08
ENSMUSG00000021185	9030617O03Rik	RIKEN cDNA 9030617O03 gene	1695.73	830.96	0.490332	-1.02817	4.41525e-09	8.23045e-08
ENSMUSG00000055116	Arntl	aryl hydrocarbon receptor nuclear translocator-like	464.748	189.644	0.409329	-1.28867	4.43844e-09	8.26609e-08
ENSMUSG00000037852	Cpe	carboxypeptidase E	909.795	241.337	0.266072	-1.91011	4.50614e-09	8.38448e-08
ENSMUSG00000024299	Adamts10	a disintegrin-like and metallopeptidase (reprolysin type) with thrombospondin type 1 motif, 10	724.335	1464.78	2.02083	1.01494	4.56168e-09	8.48004e-08
ENSMUSG00000022512	Cldn1	claudin 1	229.692	90.7978	0.397924	-1.32944	4.60277e-09	8.54861e-08
ENSMUSG00000005087	Cd44	CD44 antigen	1219.78	2632.93	2.15758	1.10941	4.62672e-09	8.58523e-08
ENSMUSG00000020902	Ntn1	netrin 1	810.069	272.954	0.337769	-1.56589	4.65706e-09	8.63364e-08
ENSMUSG00000039131	Gipc2	GIPC PDZ domain containing family, member 2	846.834	404.029	0.477722	-1.06576	4.69676e-09	8.6993e-08
ENSMUSG00000027540	Ptpn1	protein tyrosine phosphatase, non-receptor type 1	1635.75	3139.78	1.91891	0.940288	4.75024e-09	8.79033e-08
ENSMUSG00000050621	Rps27rt	ribosomal protein S27, retrogene	90.9284	227.694	2.48773	1.31483	4.81419e-09	8.90055e-08
ENSMUSG00000026220	Slc16a14	solute carrier family 16 (monocarboxylic acid transporters), member 14	439.549	82.6609	0.189901	-2.39668	4.83669e-09	8.93401e-08
ENSMUSG00000001211	Agpat3	1-acylglycerol-3-phosphate O-acyltransferase 3	5346.96	2700.02	0.505056	-0.985484	4.85864e-09	8.96641e-08
ENSMUSG00000028967	Errfi1	ERBB receptor feedback inhibitor 1	5597.35	2296.56	0.410399	-1.2849	4.86342e-09	8.96708e-08
ENSMUSG00000046312	AI464131	expressed sequence AI464131	587.515	279.221	0.47615	-1.07051	4.88454e-09	8.99784e-08
ENSMUSG00000002083	Bbc3	BCL2 binding component 3	123.347	293.154	2.36559	1.2422	4.89388e-09	9.00687e-08
ENSMUSG00000039438	Ttc36	tetratricopeptide repeat domain 36	2159.91	663.614	0.307562	-1.70105	4.89969e-09	9.0094e-08
ENSMUSG00000076670	Ighv3-5	immunoglobulin heavy variable 3-5	0	49.316	50.316	5.65295	5.01579e-09	9.21453e-08
ENSMUSG00000042073	Abhd14b	abhydrolase domain containing 14b	1156.63	568.425	0.491889	-1.0236	5.11335e-09	9.38526e-08
ENSMUSG00000068114	Ccdc134	coiled-coil domain containing 134	263.861	539.29	2.0399	1.0285	5.1396e-09	9.42403e-08
ENSMUSG00000042371	Slc5a10	solute carrier family 5 (sodium/glucose cotransporter), member 10	738.034	113.594	0.15506	-2.68911	5.14376e-09	9.42403e-08
ENSMUSG00000024679	Ms4a6d	membrane-spanning 4-domains, subfamily A, member 6D	265.851	1071.86	4.02045	2.00736	5.17642e-09	9.47532e-08
ENSMUSG00000027381	Bcl2l11	BCL2-like 11 (apoptosis facilitator)	608.269	1189.94	1.95471	0.966954	5.30321e-09	9.69867e-08
ENSMUSG00000036932	Aifm1	apoptosis-inducing factor, mitochondrion-associated 1	1990.23	987.865	0.49661	-1.00981	5.31484e-09	9.71119e-08
ENSMUSG00000021665	Hexb	hexosaminidase B	3112.57	5786.55	1.85882	0.894385	5.3685e-09	9.80041e-08
ENSMUSG00000029580	Actb	actin, beta	28938.8	54323.5	1.87715	0.908548	5.4615e-09	9.96122e-08
ENSMUSG00000057103	Nat8f1	N-acetyltransferase 8 (GCN5-related) family member 1	1570.9	280.254	0.178926	-2.48256	5.6187e-09	1.02387e-07
ENSMUSG00000022436	Sh3bp1	SH3-domain binding protein 1	1050.17	2059.76	1.96044	0.97118	5.63012e-09	1.02504e-07
ENSMUSG00000028737	Aldh4a1	aldehyde dehydrogenase 4 family, member A1	2458.65	975.719	0.397097	-1.33244	5.71772e-09	1.04005e-07
ENSMUSG00000027887	Sypl2	synaptophysin-like 2	593.692	100.286	0.170317	-2.55371	5.75798e-09	1.04644e-07
ENSMUSG00000099146	0610031O16Rik	RIKEN cDNA 0610031O16 gene	42.5771	2.41782	0.0784315	-3.67242	5.79116e-09	1.05153e-07
ENSMUSG00000016256	Ctsz	cathepsin Z	3616.17	8722.78	2.41177	1.27009	5.83414e-09	1.05838e-07
ENSMUSG00000022877	Hrg	histidine-rich glycoprotein	72.8255	14.6548	0.212052	-2.23751	5.96651e-09	1.08143e-07
ENSMUSG00000049517	Rps23	ribosomal protein S23	4648.74	8758.52	1.88387	0.913701	6.00246e-09	1.08698e-07
ENSMUSG00000017446	C1qtnf1	C1q and tumor necrosis factor related protein 1	395.803	166.113	0.421148	-1.2476	6.02504e-09	1.09009e-07
ENSMUSG00000060131	Atp8b4	ATPase, class I, type 8B, member 4	518.548	1045.5	2.01426	1.01025	6.03832e-09	1.09152e-07
ENSMUSG00000035439	Haus8	4HAUS augmin-like complex, subunit 8	203.397	461.776	2.2641	1.17894	6.14437e-09	1.1097e-07
ENSMUSG00000010025	Aldh3a2	aldehyde dehydrogenase family 3, subfamily A2	2932.56	1470.26	0.501526	-0.995605	6.16513e-09	1.11246e-07
ENSMUSG00000034485	Uaca	uveal autoantigen with coiled-coil domains and ankyrin repeats	1286.08	626.282	0.487368	-1.03692	6.37882e-09	1.15e-07
ENSMUSG00000072825	Cep170b	centrosomal protein 170B	1459.98	720.998	0.494186	-1.01687	6.47589e-09	1.16646e-07
ENSMUSG00000037999	Arap2	ArfGAP with RhoGAP domain, ankyrin repeat and PH domain 2	751.963	359.721	0.479069	-1.06169	6.53427e-09	1.17594e-07
ENSMUSG00000052760	A630001G21Rik	RIKEN cDNA A630001G21 gene	370.98	785.996	2.1157	1.08113	6.55385e-09	1.17842e-07
ENSMUSG00000034871	Fam151a	family with sequence simliarity 151, member A	517.027	82.5429	0.161271	-2.63244	6.57256e-09	1.18073e-07
ENSMUSG00000041650	Pcca	propionyl-Coenzyme A carboxylase, alpha polypeptide	2289.76	1157.27	0.505629	-0.983849	6.80172e-09	1.22082e-07
ENSMUSG00000032911	Cspg4	chondroitin sulfate proteoglycan 4	517.62	237.208	0.459311	-1.12246	6.86382e-09	1.23088e-07
ENSMUSG00000039208	Metrnl	meteorin, glial cell differentiation regulator-like	798.332	1912.97	2.39446	1.2597	6.87021e-09	1.23094e-07
ENSMUSG00000018554	Ybx2	Y box protein 2	597.342	274.032	0.459656	-1.12137	6.95065e-09	1.24425e-07
ENSMUSG00000027848	Olfml3	olfactomedin-like 3	77.2067	332.585	4.26543	2.09269	6.99273e-09	1.25068e-07
ENSMUSG00000090862	Rps13	ribosomal protein S13	2988.8	5630.06	1.88342	0.913358	7.43078e-09	1.32786e-07
ENSMUSG00000062006	Rpl34	ribosomal protein L34	2639.23	4944.01	1.87295	0.905309	7.6554e-09	1.3668e-07
ENSMUSG00000049723	Mmp12	matrix metallopeptidase 12	1732.8	3618.55	2.08764	1.06187	7.74158e-09	1.38097e-07
ENSMUSG00000035778	Ggta1	glycoprotein galactosyltransferase alpha 1, 3	726.568	1414.73	1.94584	0.960393	7.89911e-09	1.40783e-07
ENSMUSG00000025486	Sirt3	sirtuin 3	749.68	359.462	0.480181	-1.05835	7.91336e-09	1.40913e-07
ENSMUSG00000027996	Sfrp2	secreted frizzled-related protein 2	497.287	189.285	0.381878	-1.38882	7.92948e-09	1.41077e-07
ENSMUSG00000042251	Pm20d1	peptidase M20 domain containing 1	1204.46	595.09	0.494492	-1.01598	7.98453e-09	1.41932e-07
ENSMUSG00000098370	Gm19541	predicted gene, 19541	41.5151	3.32879	0.101818	-3.29594	8.11611e-09	1.44144e-07
ENSMUSG00000026638	Irf6	interferon regulatory factor 6	654.242	292.497	0.447922	-1.15868	8.30536e-09	1.47377e-07
ENSMUSG00000061578	Ksr2	kinase suppressor of ras 2	245.745	68.1189	0.280123	-1.83587	8.37842e-09	1.48543e-07
ENSMUSG00000064039	Ccr1l1	chemokine (C-C motif) receptor 1-like 1	4.41697	35.3542	6.71117	2.74656	8.42915e-09	1.49312e-07
ENSMUSG00000079491	H2-T10	histocompatibility 2, T region locus 10	142.634	379.801	2.65118	1.40664	8.79207e-09	1.55605e-07
ENSMUSG00000019832	Rab32	RAB32, member RAS oncogene family	377.8	764.685	2.02135	1.01532	8.86229e-09	1.56711e-07
ENSMUSG00000048572	Tmem252	transmembrane protein 252	1675.81	259.462	0.155332	-2.68657	9.17148e-09	1.62038e-07
ENSMUSG00000072662	Mansc4	MANSC domain containing 4	85.0671	23.2607	0.281881	-1.82684	9.29664e-09	1.64106e-07
ENSMUSG00000028980	H6pd	hexose-6-phosphate dehydrogenase (glucose 1-dehydrogenase)	3045.53	1517.36	0.49839	-1.00465	9.54488e-09	1.68341e-07
ENSMUSG00000042116	Vwa1	von Willebrand factor A domain containing 1	208.275	64.5413	0.313183	-1.67492	9.72885e-09	1.71437e-07
ENSMUSG00000039621	Prex1	phosphatidylinositol-3,4,5-trisphosphate-dependent Rac exchange factor 1	2914.38	5482.64	1.88093	0.911448	9.84345e-09	1.73236e-07
ENSMUSG00000000753	Serpinf1	serine (or cysteine) peptidase inhibitor, clade F, member 1	270.615	677.728	2.49886	1.32127	9.84802e-09	1.73236e-07
ENSMUSG00000051331	Cacna1c	calcium channel, voltage-dependent, L type, alpha 1C subunit	63.2537	12.4042	0.208613	-2.2611	9.95777e-09	1.75015e-07
ENSMUSG00000002297	Dbf4	DBF4 zinc finger	105.33	245.656	2.31972	1.21395	1.01281e-08	1.77855e-07
ENSMUSG00000037936	Scarb1	scavenger receptor class B, member 1	764.896	1599.42	2.08961	1.06323	1.04607e-08	1.83421e-07
ENSMUSG00000093861	Igkv1-110	immunoglobulin kappa variable 1-110	165.675	1018.08	6.11416	2.61216	1.04631e-08	1.83421e-07
ENSMUSG00000039246	Lyplal1	lysophospholipase-like 1	267.949	89.5552	0.3367	-1.57047	1.0913e-08	1.91142e-07
ENSMUSG00000024391	Apom	apolipoprotein M	814.841	149.404	0.184355	-2.43944	1.09224e-08	1.91142e-07
ENSMUSG00000033863	Klf9	Kruppel-like factor 9	1901.39	811.118	0.426893	-1.22805	1.10229e-08	1.92734e-07
ENSMUSG00000046207	Pik3r6	phosphoinositide-3-kinase, regulatory subunit 6	241.991	505.228	2.08332	1.05888	1.13031e-08	1.97464e-07
ENSMUSG00000041420	Meis3	Meis homeobox 3	94.2525	315.195	3.31954	1.73099	1.15427e-08	2.01476e-07
ENSMUSG00000028745	Capzb	capping protein (actin filament) muscle Z-line, beta	2766.27	5143.41	1.85902	0.894541	1.15595e-08	2.01596e-07
ENSMUSG00000027820	Mme	membrane metallo endopeptidase	2114.91	858.413	0.406166	-1.29986	1.1605e-08	2.02216e-07
ENSMUSG00000026712	Mrc1	mannose receptor, C type 1	2961.75	7919.78	2.67345	1.4187	1.16484e-08	2.02773e-07
ENSMUSG00000032537	Ephb1	Eph receptor B1	85.6997	22.9092	0.27577	-1.85846	1.16569e-08	2.02773e-07
ENSMUSG00000052384	Nrros	negative regulator of reactive oxygen species	1789.49	4227.51	2.36165	1.23979	1.16858e-08	2.03101e-07
ENSMUSG00000029090	Adgra3	adhesion G protein-coupled receptor A3	1069.1	527.391	0.493778	-1.01807	1.18208e-08	2.05272e-07
ENSMUSG00000079426	Arpc4	actin related protein 2/3 complex, subunit 4	1903.62	3544.6	1.86158	0.89653	1.24994e-08	2.1687e-07
ENSMUSG00000064289	Tank	TRAF family member-associated Nf-kappa B activator	577.78	1120.45	1.93761	0.954281	1.26694e-08	2.19632e-07
ENSMUSG00000017760	Ctsa	cathepsin A	5471.31	10026.4	1.83238	0.873722	1.28725e-08	2.22963e-07
ENSMUSG00000002265	Peg3	paternally expressed 3	314.822	118.284	0.377695	-1.40471	1.32383e-08	2.29103e-07
ENSMUSG00000048440	Cyp4f16	cytochrome P450, family 4, subfamily f, polypeptide 16	473.91	961.526	2.02675	1.01917	1.32812e-08	2.2965e-07
ENSMUSG00000041571	Selenow	selenoprotein W	968.59	1896.68	1.9572	0.968792	1.33596e-08	2.30808e-07
ENSMUSG00000033857	Engase	endo-beta-N-acetylglucosaminidase	247.084	666.601	2.69102	1.42816	1.35193e-08	2.33369e-07
ENSMUSG00000015968	Cacna1d	calcium channel, voltage-dependent, L type, alpha 1D subunit	243.971	508.62	2.08033	1.05681	1.35524e-08	2.33741e-07
ENSMUSG00000000489	Pdgfb	platelet derived growth factor, B polypeptide	1589.4	3328.56	2.09353	1.06594	1.36062e-08	2.3447e-07
ENSMUSG00000001661	Hoxc6	homeobox C6	206.842	66.1904	0.323276	-1.62916	1.36644e-08	2.35273e-07
ENSMUSG00000053898	Ech1	enoyl coenzyme A hydratase 1, peroxisomal	3984.24	2043.37	0.512986	-0.963008	1.36982e-08	2.35655e-07
ENSMUSG00000004105	Angptl2	angiopoietin-like 2	981.565	345.058	0.352198	-1.50554	1.3802e-08	2.3724e-07
ENSMUSG00000029859	Epha1	Eph receptor A1	272.386	110.697	0.408567	-1.29136	1.42372e-08	2.44514e-07
ENSMUSG00000084128	Esrp2	epithelial splicing regulatory protein 2	659.307	313.701	0.476598	-1.06915	1.45083e-08	2.48959e-07
ENSMUSG00000036242	3632451O06Rik	RIKEN cDNA 3632451O06 gene	128.572	35.4659	0.281434	-1.82913	1.45462e-08	2.49399e-07
ENSMUSG00000024851	Pitpnm1	phosphatidylinositol transfer protein, membrane-associated 1	1322.77	2569.06	1.94148	0.957155	1.45877e-08	2.499e-07
ENSMUSG00000023068	Nus1	NUS1 dehydrodolichyl diphosphate synthase subunit	3436.25	1641.93	0.477978	-1.06499	1.46173e-08	2.50195e-07
ENSMUSG00000066684	Pilrb1	paired immunoglobin-like type 2 receptor beta 1	159.234	536.091	3.35193	1.74499	1.50706e-08	2.57737e-07
ENSMUSG00000050097	Ces2b	carboxyesterase 2B	148.691	20.205	0.141659	-2.81951	1.54101e-08	2.63321e-07
ENSMUSG00000061838	Suclg2	succinate-Coenzyme A ligase, GDP-forming, beta subunit	6290.76	3279.57	0.521407	-0.939517	1.5556e-08	2.6559e-07
ENSMUSG00000061859	Patj	PATJ, crumbs cell polarity complex component	1409.05	710.962	0.50492	-0.985874	1.55891e-08	2.65932e-07
ENSMUSG00000068758	Il3ra	interleukin 3 receptor, alpha chain	166.709	479.243	2.86355	1.5178	1.56551e-08	2.66833e-07
ENSMUSG00000020009	Ifngr1	interferon gamma receptor 1	2776.1	5254.56	1.89246	0.920264	1.58024e-08	2.69118e-07
ENSMUSG00000042404	Dennd4b	DENN/MADD domain containing 4B	1214.36	2298.36	1.89192	0.919855	1.59952e-08	2.72174e-07
ENSMUSG00000040675	Mthfd1l	methylenetetrahydrofolate dehydrogenase (NADP+ dependent) 1-like	76.2437	194.465	2.5305	1.33942	1.61286e-08	2.74213e-07
ENSMUSG00000025196	Cpn1	carboxypeptidase N, polypeptide 1	499.99	169.896	0.341116	-1.55166	1.61875e-08	2.74984e-07
ENSMUSG00000000805	Car4	carbonic anhydrase 4	2005.31	428.77	0.214209	-2.22291	1.64112e-08	2.7832e-07
ENSMUSG00000020785	Camkk1	calcium/calmodulin-dependent protein kinase kinase 1, alpha	71.4781	211.481	2.93166	1.55172	1.64113e-08	2.7832e-07
ENSMUSG00000009292	Trpm2	transient receptor potential cation channel, subfamily M, member 2	834.334	1790.73	2.14493	1.10093	1.67717e-08	2.84195e-07
ENSMUSG00000067149	Jchain	immunoglobulin joining chain	795.137	12210.6	15.3386	3.93909	1.68147e-08	2.84686e-07
ENSMUSG00000037710	Cisd1	CDGSH iron sulfur domain 1	1882.67	949.161	0.50442	-0.987302	1.70443e-08	2.88332e-07
ENSMUSG00000039456	Morc3	microrchidia 3	945.432	1752.68	1.85294	0.889815	1.72074e-08	2.90849e-07
ENSMUSG00000041836	Ptpre	protein tyrosine phosphatase, receptor type, E	910.802	1754.54	1.92535	0.94512	1.7417e-08	2.94147e-07
ENSMUSG00000049858	Suox	sulfite oxidase	969.588	482.025	0.497662	-1.00676	1.74926e-08	2.95179e-07
ENSMUSG00000041219	Arhgap11a	Rho GTPase activating protein 11A	332.904	666.698	1.99967	0.999762	1.78651e-08	3.01045e-07
ENSMUSG00000021278	Amn	amnionless	676.328	177.913	0.264145	-1.9206	1.78699e-08	3.01045e-07
ENSMUSG00000074802	Gas2l3	growth arrest-specific 2 like 3	60.8893	247.313	4.01221	2.0044	1.80876e-08	3.04459e-07
ENSMUSG00000037440	Vnn1	vanin 1	770.628	183.162	0.238667	-2.06693	1.82738e-08	3.0734e-07
ENSMUSG00000033705	Stard9	START domain containing 9	1773.42	3841.97	2.16577	1.11488	1.83977e-08	3.09167e-07
ENSMUSG00000039878	Slc39a5	solute carrier family 39 (metal ion transporter), member 5	254.386	44.7485	0.179135	-2.48088	1.85864e-08	3.1208e-07
ENSMUSG00000037263	Aldh3b3	aldehyde dehydrogenase 3 family, member B3	19.7825	0	0.0481174	-4.3773	1.9126e-08	3.20874e-07
ENSMUSG00000039137	Whrn	whirlin	588.327	290.97	0.495428	-1.01325	1.93289e-08	3.2401e-07
ENSMUSG00000078439	Smim24	small integral membrane protein 24	588.691	278.095	0.47329	-1.0792	1.95149e-08	3.26859e-07
ENSMUSG00000027544	Nfatc2	nuclear factor of activated T cells, cytoplasmic, calcineurin dependent 2	576.278	1136.77	1.97092	0.978872	1.97206e-08	3.30031e-07
ENSMUSG00000028849	Map7d1	MAP7 domain containing 1	1554.87	2922.2	1.87882	0.909824	1.98345e-08	3.31664e-07
ENSMUSG00000040852	Plekhh2	pleckstrin homology domain containing, family H (with MyTH4 domain) member 2	187.936	57.1566	0.307811	-1.69988	2.0148e-08	3.3663e-07
ENSMUSG00000030088	Aldh1l1	aldehyde dehydrogenase 1 family, member L1	7235.88	3782.72	0.522838	-0.935564	2.02822e-08	3.38593e-07
ENSMUSG00000062753	AI413582	expressed sequence AI413582	153.344	334.834	2.17588	1.1216	2.05339e-08	3.42513e-07
ENSMUSG00000033722	BC034090	cDNA sequence BC034090	1889.46	958.875	0.507748	-0.977816	2.06144e-08	3.43573e-07
ENSMUSG00000000957	Mmp14	matrix metallopeptidase 14 (membrane-inserted)	450.632	2093.95	4.63862	2.2137	2.07077e-08	3.44846e-07
ENSMUSG00000038305	Spats2l	spermatogenesis associated, serine-rich 2-like	147.663	49.433	0.339245	-1.5596	2.0831e-08	3.46614e-07
ENSMUSG00000006386	Tek	endothelial-specific receptor tyrosine kinase	1401.77	719.341	0.513514	-0.961524	2.08992e-08	3.47465e-07
ENSMUSG00000026854	Usp20	ubiquitin specific peptidase 20	848.191	417.71	0.493069	-1.02014	2.0979e-08	3.48267e-07
ENSMUSG00000033948	Zswim5	zinc finger SWIM-type containing 5	234.048	93.6706	0.402771	-1.31197	2.09818e-08	3.48267e-07
ENSMUSG00000026259	Ngef	neuronal guanine nucleotide exchange factor	851.339	417.549	0.49106	-1.02603	2.09995e-08	3.48277e-07
ENSMUSG00000010047	Hyal2	hyaluronoglucosaminidase 2	799.056	397.01	0.497478	-1.0073	2.11102e-08	3.49827e-07
ENSMUSG00000061666	Gdpd1	glycerophosphodiester phosphodiesterase domain containing 1	85.007	202.164	2.36218	1.24012	2.1151e-08	3.50217e-07
ENSMUSG00000052117	D630039A03Rik	RIKEN cDNA D630039A03 gene	242.668	100.294	0.415706	-1.26636	2.13635e-08	3.53447e-07
ENSMUSG00000037754	Ppp1r16b	protein phosphatase 1, regulatory (inhibitor) subunit 16B	1153.87	494.403	0.428968	-1.22106	2.19344e-08	3.62596e-07
ENSMUSG00000045659	Plekha7	pleckstrin homology domain containing, family A member 7	1375.98	684.106	0.497544	-1.0071	2.24567e-08	3.70928e-07
ENSMUSG00000024824	Rad9a	RAD9 checkpoint clamp component A	254.908	525.108	2.05585	1.03973	2.25354e-08	3.71926e-07
ENSMUSG00000046814	Gchfr	GTP cyclohydrolase I feedback regulator	115.421	36.6894	0.323733	-1.62712	2.27685e-08	3.75468e-07
ENSMUSG00000034792	Gna15	guanine nucleotide binding protein, alpha 15	133.736	320.241	2.38423	1.25352	2.3501e-08	3.87233e-07
ENSMUSG00000056515	Rab31	RAB31, member RAS oncogene family	658.09	1245.32	1.89097	0.91913	2.37574e-08	3.9114e-07
ENSMUSG00000015852	Fcrls	Fc receptor-like S, scavenger receptor	82.7232	815.207	9.74887	3.28523	2.43578e-08	4.00699e-07
ENSMUSG00000024485	Slc4a9	solute carrier family 4, sodium bicarbonate cotransporter, member 9	3078.21	1580.77	0.513693	-0.961023	2.44241e-08	4.01464e-07
ENSMUSG00000046364	Rpl27a	ribosomal protein L27A	4260.6	7787.74	1.82766	0.869994	2.48471e-08	4.08087e-07
ENSMUSG00000033685	Ucp2	uncoupling protein 2 (mitochondrial, proton carrier)	7658.81	13916.1	1.8169	0.861481	2.48715e-08	4.0815e-07
ENSMUSG00000031367	Ap1s2	adaptor-related protein complex 1, sigma 2 subunit	571.974	1140.7	1.99258	0.994639	2.48911e-08	4.0815e-07
ENSMUSG00000020460	Rps27a	ribosomal protein S27A	4190.26	7715.93	1.8412	0.880644	2.54741e-08	4.17372e-07
ENSMUSG00000052974	Cyp2f2	cytochrome P450, family 2, subfamily f, polypeptide 2	40.103	4.87262	0.142876	-2.80717	2.55146e-08	4.17699e-07
ENSMUSG00000089712	Gm15889	predicted gene 15889	38.9709	4.77882	0.144576	-2.7901	2.55848e-08	4.1851e-07
ENSMUSG00000031264	Btk	Bruton agammaglobulinemia tyrosine kinase	492.298	1053.96	2.13859	1.09666	2.56564e-08	4.19344e-07
ENSMUSG00000058099	Nfam1	Nfat activating molecule with ITAM motif 1	1206.13	2376	1.96914	0.977563	2.59708e-08	4.24141e-07
ENSMUSG00000031591	Asah1	N-acylsphingosine amidohydrolase 1	2923.77	5269.98	1.80219	0.849751	2.64456e-08	4.31549e-07
ENSMUSG00000028573	Fggy	FGGY carbohydrate kinase domain containing	1082.25	537.339	0.496967	-1.00878	2.65989e-08	4.33701e-07
ENSMUSG00000020321	Mdh1	malate dehydrogenase 1, NAD (soluble)	15214.5	8049.81	0.529121	-0.918331	2.66934e-08	4.34893e-07
ENSMUSG00000001482	Def8	differentially expressed in FDCP 8	1573.33	800.518	0.509118	-0.973927	2.68763e-08	4.37522e-07
ENSMUSG00000027712	Anxa5	annexin A5	3152.99	5743.93	1.82148	0.86511	2.70503e-08	4.40001e-07
ENSMUSG00000063919	Srrm4	serine/arginine repetitive matrix 4	36.9371	4.20278	0.137142	-2.86626	2.74247e-08	4.45734e-07
ENSMUSG00000043004	Gng2	guanine nucleotide binding protein (G protein), gamma 2	816.428	1523.6	1.86512	0.899266	2.74939e-08	4.46501e-07
ENSMUSG00000019851	Perp	PERP, TP53 apoptosis effector	605.505	292.77	0.484364	-1.04584	2.81956e-08	4.5753e-07
ENSMUSG00000032120	C2cd2l	C2 calcium-dependent domain containing 2-like	1259.73	629.679	0.500248	-0.999284	2.8909e-08	4.68733e-07
ENSMUSG00000042167	Papd4	PAP associated domain containing 4	603.36	1141.78	1.8909	0.919072	2.90039e-08	4.69896e-07
ENSMUSG00000039231	Suv39h1	suppressor of variegation 3-9 homolog 1 (Drosophila)	172.733	367.001	2.1182	1.08284	2.91946e-08	4.72608e-07
ENSMUSG00000032633	Flcn	folliculin	828.796	1751.34	2.11177	1.07845	2.93722e-08	4.75104e-07
ENSMUSG00000074129	Rpl13a	ribosomal protein L13A	4936.71	9095.56	1.84226	0.881479	2.95695e-08	4.77914e-07
ENSMUSG00000041688	Amot	angiomotin	731.47	367.358	0.502898	-0.991662	3.01831e-08	4.87444e-07
ENSMUSG00000002257	Def6	differentially expressed in FDCP 6	251.31	517.696	2.05579	1.03969	3.02901e-08	4.88508e-07
ENSMUSG00000046727	Cystm1	cysteine-rich transmembrane module containing 1	2351.29	1228.71	0.522773	-0.935743	3.02971e-08	4.88508e-07
ENSMUSG00000028373	Astn2	astrotactin 2	126.342	28.4497	0.231264	-2.11239	3.03748e-08	4.89372e-07
ENSMUSG00000031165	Was	Wiskott-Aldrich syndrome	682.901	1406.82	2.05852	1.04161	3.07839e-08	4.9557e-07
ENSMUSG00000031320	Rps4x	ribosomal protein S4, X-linked	8638.53	15788.2	1.82755	0.86991	3.10731e-08	4.99829e-07
ENSMUSG00000094546	Ighv1-26	immunoglobulin heavy variable 1-26	72.4886	1041.44	14.185	3.8263	3.11017e-08	4.99892e-07
ENSMUSG00000026158	Ogfrl1	opioid growth factor receptor-like 1	531.726	1035.13	1.94495	0.959736	3.13575e-08	5.03605e-07
ENSMUSG00000001761	Smo	smoothened, frizzled class receptor	912.064	450.171	0.494128	-1.01704	3.25234e-08	5.21876e-07
ENSMUSG00000006219	Fblim1	filamin binding LIM protein 1	179.061	496.842	2.76485	1.4672	3.25466e-08	5.21876e-07
ENSMUSG00000095197	Ighv1-59	immunoglobulin heavy variable V1-59	4.59505	50.0347	9.12139	3.18925	3.32986e-08	5.33513e-07
ENSMUSG00000026288	Inpp5d	inositol polyphosphate-5-phosphatase D	2751.82	5091.05	1.84976	0.887335	3.35431e-08	5.37008e-07
ENSMUSG00000035713	Usp35	ubiquitin specific peptidase 35	137.859	300.691	2.17264	1.11945	3.3913e-08	5.42501e-07
ENSMUSG00000019929	Dcn	decorin	52.2931	226.357	4.26616	2.09294	3.40051e-08	5.43546e-07
ENSMUSG00000002668	Dennd1c	DENN/MADD domain containing 1C	910.63	1708.83	1.87558	0.907334	3.44066e-08	5.49532e-07
ENSMUSG00000022477	Aco2	aconitase 2, mitochondrial	14691.5	7753.57	0.527791	-0.921961	3.49466e-08	5.57718e-07
ENSMUSG00000067288	Rps28	ribosomal protein S28	2154.82	3957.46	1.83617	0.8767	3.51956e-08	5.61249e-07
ENSMUSG00000020741	Cluh	clustered mitochondria (cluA/CLU1) homolog	4684.05	2482.85	0.530166	-0.915485	3.55267e-08	5.66084e-07
ENSMUSG00000043621	Ubxn10	UBX domain protein 10	52.6766	10.0412	0.205699	-2.28139	3.69252e-08	5.87908e-07
ENSMUSG00000032562	Gnai2	guanine nucleotide binding protein (G protein), alpha inhibiting 2	5607.08	10187	1.81666	0.861289	3.7544e-08	5.97291e-07
ENSMUSG00000027870	Hao2	hydroxyacid oxidase 2	2321.1	710.214	0.306281	-1.70707	3.75751e-08	5.97318e-07
ENSMUSG00000041112	Elmo1	engulfment and cell motility 1	661.415	1335.82	2.01811	1.013	3.85261e-08	6.11957e-07
ENSMUSG00000079435	Rpl36a	ribosomal protein L36A	1381.49	2561.27	1.85337	0.890149	3.92072e-08	6.22288e-07
ENSMUSG00000052821	Cysltr1	cysteinyl leukotriene receptor 1	527.767	988.876	1.87205	0.904616	3.93129e-08	6.23478e-07
ENSMUSG00000034993	Vat1	vesicle amine transport 1	682.878	1257.52	1.84026	0.879913	3.9504e-08	6.2602e-07
ENSMUSG00000030770	Parva	parvin, alpha	2372.35	1228.66	0.518111	-0.948667	4.0631e-08	6.43332e-07
ENSMUSG00000024340	Btnl2	butyrophilin-like 2	14.4536	62.9975	4.14127	2.05007	4.06598e-08	6.43332e-07
ENSMUSG00000063694	Cycs	cytochrome c, somatic	3596.38	1892.48	0.526349	-0.925909	4.12421e-08	6.52036e-07
ENSMUSG00000027447	Cst3	cystatin C	9667.8	19532.8	2.02029	1.01456	4.13376e-08	6.53038e-07
ENSMUSG00000037563	Rps16	ribosomal protein S16	3600.62	6624.68	1.83964	0.879422	4.14157e-08	6.53763e-07
ENSMUSG00000073600	Prob1	proline rich basic protein 1	206.73	73.042	0.356434	-1.48829	4.27948e-08	6.74765e-07
ENSMUSG00000040883	Tmem205	transmembrane protein 205	1012.18	515.895	0.510172	-0.970945	4.28127e-08	6.74765e-07
ENSMUSG00000025545	Clybl	citrate lyase beta like	818.241	409.564	0.501151	-0.996682	4.36477e-08	6.87392e-07
ENSMUSG00000025504	Eps8l2	EPS8-like 2	1772.92	920.556	0.519502	-0.944797	4.38073e-08	6.89371e-07
ENSMUSG00000096546	Smlr1	small leucine-rich protein 1	68.196	16.6235	0.25469	-1.97319	4.47677e-08	7.03938e-07
ENSMUSG00000004677	Myo9b	myosin IXb	2088.89	3878.89	1.8565	0.892589	4.52408e-08	7.10826e-07
ENSMUSG00000022330	Osr2	odd-skipped related 2	117.813	37.4741	0.323821	-1.62673	4.54908e-08	7.14202e-07
ENSMUSG00000023393	Slc17a9	solute carrier family 17, member 9	66.9983	175.198	2.59121	1.37363	4.56662e-08	7.16402e-07
ENSMUSG00000028927	Padi2	peptidyl arginine deiminase, type II	377.96	776.062	2.05051	1.03598	4.58923e-08	7.19392e-07
ENSMUSG00000021263	Degs2	delta(4)-desaturase, sphingolipid 2	694.939	344.873	0.496988	-1.00872	4.62529e-08	7.24487e-07
ENSMUSG00000022106	Rcbtb2	regulator of chromosome condensation (RCC1) and BTB (POZ) domain containing protein 2	595.038	1126.63	1.89188	0.919821	4.64585e-08	7.27145e-07
ENSMUSG00000070003	Ssbp4	single stranded DNA binding protein 4	632.736	1197.9	1.8918	0.919759	4.6693e-08	7.30253e-07
ENSMUSG00000028943	Espn	espin	244.141	103.177	0.424969	-1.23457	4.68464e-08	7.32088e-07
ENSMUSG00000026664	Phyh	phytanoyl-CoA hydroxylase	7022.5	3699.76	0.526911	-0.924367	4.70162e-08	7.34176e-07
ENSMUSG00000074578	Zfas1	zinc finger, NFX1-type containing 1, antisense RNA 1	278.967	638.041	2.28256	1.19065	4.74329e-08	7.40113e-07
ENSMUSG00000059791	Nrm	nurim (nuclear envelope membrane protein)	207.856	427.443	2.05138	1.0366	4.76811e-08	7.43415e-07
ENSMUSG00000049608	Gpr55	G protein-coupled receptor 55	5.94665	48.372	7.10731	2.8293	4.79305e-08	7.4673e-07
ENSMUSG00000022048	Dpysl2	dihydropyrimidinase-like 2	359.842	810.237	2.24818	1.16876	4.81997e-08	7.50347e-07
ENSMUSG00000046330	Rpl37a	ribosomal protein L37a	3237.1	5886.27	1.81812	0.86245	4.9505e-08	7.70079e-07
ENSMUSG00000055322	Tns1	tensin 1	24269.8	13060.9	0.538175	-0.893854	4.95618e-08	7.70371e-07
ENSMUSG00000009894	Snap47	synaptosomal-associated protein, 47	847.721	423.812	0.500532	-0.998465	5.00231e-08	7.76947e-07
ENSMUSG00000047454	Gphn	gephyrin	976.483	486.919	0.499159	-1.00243	5.01074e-08	7.77661e-07
ENSMUSG00000084350	Znf41-ps	ZNF41, pseudogene	106.995	237.783	2.21106	1.14474	5.03217e-08	7.8039e-07
ENSMUSG00000028643	Svbp	small vasohibin binding protein	159.843	337.554	2.10488	1.07374	5.1634e-08	8.0013e-07
ENSMUSG00000041729	Coro2b	coronin, actin binding protein, 2B	276.536	120.099	0.436338	-1.19648	5.21061e-08	8.0683e-07
ENSMUSG00000052062	Pard3b	par-3 family cell polarity regulator beta	565.014	217.674	0.38634	-1.37206	5.22385e-08	8.08263e-07
ENSMUSG00000038034	Igsf8	immunoglobulin superfamily, member 8	578.945	1108.91	1.91382	0.936455	5.28664e-08	8.17355e-07
ENSMUSG00000000159	Igsf5	immunoglobulin superfamily, member 5	743.573	369.421	0.497494	-1.00725	5.29907e-08	8.18653e-07
ENSMUSG00000041444	Arhgap32	Rho GTPase activating protein 32	1294.81	673.785	0.520743	-0.941357	5.30919e-08	8.19593e-07
ENSMUSG00000057425	Ugt2b37	UDP glucuronosyltransferase 2 family, polypeptide B37	567.791	92.0318	0.163561	-2.6121	5.4144e-08	8.35201e-07
ENSMUSG00000062328	Rpl17	ribosomal protein L17	5044.18	9133.05	1.81045	0.856349	5.68602e-08	8.76433e-07
ENSMUSG00000029545	Acads	acyl-Coenzyme A dehydrogenase, short chain	2430.96	1276.98	0.525493	-0.928256	5.69246e-08	8.7676e-07
ENSMUSG00000022186	Oxct1	3-oxoacid CoA transferase 1	21191.3	10424.4	0.491945	-1.02343	5.7144e-08	8.79472e-07
ENSMUSG00000039934	Gsap	gamma-secretase activating protein	622.879	1215.5	1.94989	0.963393	5.76768e-08	8.86999e-07
ENSMUSG00000029467	Atp2a2	ATPase, Ca++ transporting, cardiac muscle, slow twitch 2	6474.97	3241.42	0.500685	-0.998026	5.82891e-08	8.95738e-07
ENSMUSG00000028249	Sdcbp	syndecan binding protein	3609.73	7503.12	2.07828	1.05539	5.95302e-08	9.14118e-07
ENSMUSG00000079222			1.42267	23.1484	9.96768	3.31726	6.09331e-08	9.34953e-07
ENSMUSG00000069607	Cd300ld3	CD300 molecule like family member D3	152.814	326.114	2.12669	1.08861	6.11321e-08	9.37297e-07
ENSMUSG00000032359	Ctsh	cathepsin H	4201.57	7503.57	1.78571	0.836499	6.12435e-08	9.38296e-07
ENSMUSG00000079261	Gm15217	predicted gene 15217	57.2931	12.4673	0.231028	-2.11386	6.14169e-08	9.40243e-07
ENSMUSG00000052738	Suclg1	succinate-CoA ligase, GDP-forming, alpha subunit	3507.19	1859.42	0.530309	-0.915096	6.1516e-08	9.41051e-07
ENSMUSG00000027931	Npr1	natriuretic peptide receptor 1	811.124	395.855	0.488663	-1.03309	6.18931e-08	9.46106e-07
ENSMUSG00000030766	Arhgap17	Rho GTPase activating protein 17	1266.05	2336.38	1.84474	0.883417	6.28261e-08	9.59647e-07
ENSMUSG00000039126	Prune2	prune homolog 2	120.302	397.013	3.28116	1.71421	6.33848e-08	9.67452e-07
ENSMUSG00000095335	Igkv3-5	immunoglobulin kappa chain variable 3-5	11.9139	460.084	35.7046	5.15804	6.51493e-08	9.93637e-07
ENSMUSG00000014932	Yes1	YES proto-oncogene 1, Src family tyrosine kinase	545.868	266.806	0.489709	-1.03	6.58368e-08	1.00337e-06
ENSMUSG00000003429	Rps11	ribosomal protein S11	4549.86	8269.37	1.81732	0.861812	6.5971e-08	1.00466e-06
ENSMUSG00000000340	Dbt	dihydrolipoamide branched chain transacylase E2	1853.19	971.726	0.52461	-0.930683	6.61562e-08	1.00672e-06
ENSMUSG00000038527	C1rl	complement component 1, r subcomponent-like	229.402	93.8665	0.411744	-1.28018	6.64706e-08	1.01075e-06
ENSMUSG00000038543	BC028528	cDNA sequence BC028528	87.6104	200.694	2.27619	1.18662	6.67913e-08	1.01487e-06
ENSMUSG00000048612	Myof	myoferlin	1655.06	3011.34	1.81898	0.863131	6.68499e-08	1.015e-06
ENSMUSG00000039347	Atp6v0e2	ATPase, H+ transporting, lysosomal V0 subunit E2	381.651	120.699	0.318043	-1.6527	6.72505e-08	1.02032e-06
ENSMUSG00000022751	Nit2	nitrilase family, member 2	804.528	391.974	0.487846	-1.0355	6.89777e-08	1.04574e-06
ENSMUSG00000036585	Fgf1	fibroblast growth factor 1	2491.49	1132.82	0.454894	-1.1364	6.91039e-08	1.04687e-06
ENSMUSG00000035473	Galm	galactose mutarotase	1689.17	900.989	0.533667	-0.905989	6.95969e-08	1.05356e-06
ENSMUSG00000021696	Elovl7	ELOVL family member 7, elongation of long chain fatty acids (yeast)	1687.25	847.996	0.502887	-0.991694	7.02506e-08	1.06266e-06
ENSMUSG00000000134	Tfe3	transcription factor E3	1046.46	1893.49	1.80866	0.854922	7.04951e-08	1.06556e-06
ENSMUSG00000028544	Slc5a9	solute carrier family 5 (sodium/glucose cotransporter), member 9	305.924	86.9657	0.286604	-1.80287	7.11203e-08	1.07421e-06
ENSMUSG00000049493	Pls1	plastin 1 (I-isoform)	409.108	194.234	0.476055	-1.0708	7.13311e-08	1.0766e-06
ENSMUSG00000044350	Lacc1	laccase (multicopper oxidoreductase) domain containing 1	1270.28	3019.46	2.37592	1.24849	7.17429e-08	1.08201e-06
ENSMUSG00000006469	Slc34a3	solute carrier family 34 (sodium phosphate), member 3	594.534	131.256	0.222079	-2.17085	7.32628e-08	1.10411e-06
ENSMUSG00000032875	Arhgef17	Rho guanine nucleotide exchange factor (GEF) 17	1608.52	820.509	0.510405	-0.970286	7.37654e-08	1.11086e-06
ENSMUSG00000071713	Csf2rb	colony stimulating factor 2 receptor, beta, low-affinity (granulocyte-macrophage)	1094.18	2390.63	2.18377	1.12682	7.40457e-08	1.11425e-06
ENSMUSG00000029299	Abcg3	ATP-binding cassette, sub-family G (WHITE), member 3	373.118	1531.74	4.09695	2.03455	7.56942e-08	1.13822e-06
ENSMUSG00000028923	Necap2	NECAP endocytosis associated 2	1045.12	1933.65	1.84936	0.887023	7.71443e-08	1.15916e-06
ENSMUSG00000026458	Ppfia4	protein tyrosine phosphatase, receptor type, f polypeptide (PTPRF), interacting protein (liprin), alpha 4	803.708	1722.44	2.14169	1.09875	7.73738e-08	1.16175e-06
ENSMUSG00000025921	Rdh10	retinol dehydrogenase 10 (all-trans)	838.504	401.815	0.479825	-1.05942	7.81483e-08	1.17251e-06
ENSMUSG00000073411	H2-D1	histocompatibility 2, D region locus 1	17387.7	40475.2	2.32772	1.21892	7.86714e-08	1.17949e-06
ENSMUSG00000032500	Dclk3	doublecortin-like kinase 3	702.097	350.633	0.50012	-0.999655	7.93773e-08	1.18919e-06
ENSMUSG00000020225	Tmbim4	transmembrane BAX inhibitor motif containing 4	2383.17	1248.32	0.524007	-0.932342	7.98051e-08	1.19472e-06
ENSMUSG00000050530	Fam171a1	family with sequence similarity 171, member A1	786.221	386.689	0.492478	-1.02187	8.06017e-08	1.20573e-06
ENSMUSG00000021280	Exoc3l4	exocyst complex component 3-like 4	249.715	107.864	0.434215	-1.20352	8.06595e-08	1.20573e-06
ENSMUSG00000000673	Haao	3-hydroxyanthranilate 3,4-dioxygenase	1217.26	642.384	0.528119	-0.921066	8.12174e-08	1.21318e-06
ENSMUSG00000046031	Fam26f	family with sequence similarity 26, member F	67.4217	308.325	4.52086	2.1766	8.22336e-08	1.22746e-06
ENSMUSG00000033542	Arhgef5	Rho guanine nucleotide exchange factor (GEF) 5	1731.3	850.066	0.491294	-1.02534	8.33389e-08	1.24304e-06
ENSMUSG00000024697	Gna14	guanine nucleotide binding protein, alpha 14	149.301	33.2989	0.228201	-2.13162	8.49962e-08	1.26683e-06
ENSMUSG00000098747	Gm27216	predicted gene 27216	54.9718	12.0303	0.232802	-2.10283	8.54729e-08	1.273e-06
ENSMUSG00000027834	Serpini1	serine (or cysteine) peptidase inhibitor, clade I, member 1	278.779	118.092	0.425664	-1.23221	8.6515e-08	1.28758e-06
ENSMUSG00000038302	Lace1	lactation elevated 1	499.992	241.361	0.483762	-1.04763	8.84488e-08	1.31539e-06
ENSMUSG00000004698	Hdac9	histone deacetylase 9	220.899	497.269	2.24548	1.16702	8.90727e-08	1.3237e-06
ENSMUSG00000071335	Mfsd4b3	major facilitator superfamily domain containing 4B3	255.009	88.8661	0.351027	-1.51035	8.99142e-08	1.33523e-06
ENSMUSG00000074934	Grem1	gremlin 1, DAN family BMP antagonist	7.15479	57.7988	7.21035	2.85007	9.00575e-08	1.33638e-06
ENSMUSG00000059602	Syn3	synapsin III	126.743	43.7209	0.350086	-1.51422	9.05528e-08	1.34275e-06
ENSMUSG00000026971	Itgb6	integrin beta 6	1222.64	449.316	0.368014	-1.44217	9.0845e-08	1.3461e-06
ENSMUSG00000048373	Fgfbp1	fibroblast growth factor binding protein 1	137.094	50.8019	0.375121	-1.41457	9.11388e-08	1.34947e-06
ENSMUSG00000004610	Etfb	electron transferring flavoprotein, beta polypeptide	3238.43	1728.62	0.533926	-0.905288	9.1687e-08	1.35659e-06
[truncated: 18,928 more rows]

## Sheet: DESeq Young vs Aged PD1
gene.id	gene.symbol	gene.name	Young	Aged.PD1	foldChange	log2FoldChange	pval	padj	Fold change
[truncated: 20,678 more rows]
