# Supplementary material for: Upregulated PD-1 signaling antagonizes glomerular health in aged kidneys and disease
Source: J Clin Invest. 2022 Aug 15;132(16):e156250. doi: 10.1172/JCI156250 (PMC9374384; doi:10.1172/JCI156250)
Supplement: Supplemental data set 4 [file jci-132-156250-s048.xlsx]

## Sheet: MF up in Aged PD1 vs Young
GO.ID	Term	Annotated	Significant	Expected	result1	FDR
GO:0003735	structural constituent of ribosome	165	55	6.12	1e-30	1.687e-27
GO:0009055	electron transfer activity	61	12	2.26	2e-06	0.00115278
GO:0048018	receptor ligand activity	302	29	11.2	2.9e-06	0.00115278
GO:0008199	ferric iron binding	8	5	0.3	3.5e-06	0.00115278
GO:1990446	U1 snRNP binding	8	5	0.3	3.5e-06	0.00115278
GO:0034987	immunoglobulin receptor binding	113	16	4.19	4.1e-06	0.00115278
GO:0070990	snRNP binding	10	5	0.37	1.5e-05	0.00316313
GO:0030545	receptor regulator activity	329	29	12.21	1.5e-05	0.00316313
GO:0019843	rRNA binding	71	11	2.63	5.7e-05	0.0097846
GO:0043021	ribonucleoprotein complex binding	139	16	5.16	5.8e-05	0.0097846
GO:0003823	antigen binding	157	17	5.82	7.5e-05	0.0115023
GO:0016655	oxidoreductase activity, acting on NAD(P)H, quinone or similar compound as acceptor	30	7	1.11	9e-05	0.0126525
GO:0005125	cytokine activity	146	16	5.42	0.0001	0.0129769
GO:0016209	antioxidant activity	69	10	2.56	0.00022	0.02651
GO:0051537	2 iron, 2 sulfur cluster binding	25	6	0.93	0.00025	0.0281167
GO:0015078	proton transmembrane transporter activity	102	12	3.78	0.00039	0.0372916
GO:0004602	glutathione peroxidase activity	18	5	0.67	0.0004	0.0372916
GO:0008201	heparin binding	133	14	4.93	0.00042	0.0372916
GO:1901681	sulfur compound binding	215	19	7.98	0.00042	0.0372916
GO:0016857	racemase and epimerase activity, acting on carbohydrates and derivatives	11	4	0.41	0.0005	0.0381409
GO:0004129	cytochrome-c oxidase activity	19	5	0.7	0.00052	0.0381409
GO:0015002	heme-copper terminal oxidase activity	19	5	0.7	0.00052	0.0381409
GO:0016676	oxidoreductase activity, acting on a heme group of donors, oxygen as acceptor	19	5	0.7	0.00052	0.0381409
GO:0008137	NADH dehydrogenase (ubiquinone) activity	20	5	0.74	0.00067	0.0434727
GO:0016675	oxidoreductase activity, acting on a heme group of donors	20	5	0.74	0.00067	0.0434727
GO:0050136	NADH dehydrogenase (quinone) activity	20	5	0.74	0.00067	0.0434727
GO:0016684	oxidoreductase activity, acting on peroxide as acceptor	41	7	1.52	0.0007	0.043737
GO:0005539	glycosaminoglycan binding	174	16	6.46	0.00077	0.0463925
GO:0008121	ubiquinol-cytochrome-c reductase activity	6	3	0.22	0.00093	0.052297
GO:0016681	oxidoreductase activity, acting on diphenols and related substances as donors, cytochrome as accepto...	6	3	0.22	0.00093	0.052297
GO:0016651	oxidoreductase activity, acting on NAD(P)H	69	9	2.56	0.00097	0.0527868
GO:0003954	NADH dehydrogenase activity	22	5	0.82	0.00108	0.0569363
GO:0008198	ferrous iron binding	23	5	0.85	0.00133	0.0659915
GO:0042056	chemoattractant activity	23	5	0.85	0.00133	0.0659915
GO:0046933	proton-transporting ATP synthase activity, rotational mechanism	14	4	0.52	0.00139	0.066998
GO:0016679	oxidoreductase activity, acting on diphenols and related substances as donors	7	3	0.26	0.00159	0.0724954
GO:0070180	large ribosomal subunit rRNA binding	7	3	0.26	0.00159	0.0724954
GO:0016854	racemase and epimerase activity	15	4	0.56	0.00185	0.0821303
GO:0004601	peroxidase activity	37	6	1.37	0.00222	0.0960292
GO:0051117	ATPase binding	83	9	3.08	0.00358	0.14163
GO:0016530	metallochaperone activity	9	3	0.33	0.00361	0.14163
GO:0047086	ketosteroid monooxygenase activity	9	3	0.33	0.00361	0.14163
GO:0070492	oligosaccharide binding	9	3	0.33	0.00361	0.14163
GO:0043394	proteoglycan binding	31	5	1.15	0.00528	0.196205
GO:0044769	ATPase activity, coupled to transmembrane movement of ions, rotational mechanism	31	5	1.15	0.00528	0.196205
GO:0070851	growth factor receptor binding	121	11	4.49	0.00535	0.196205
GO:0005126	cytokine receptor binding	230	17	8.53	0.0055	0.197415
GO:0070181	small ribosomal subunit rRNA binding	11	3	0.41	0.00671	0.235829
GO:0008083	growth factor activity	111	10	4.12	0.00822	0.282821
GO:0051536	iron-sulfur cluster binding	63	7	2.34	0.00855	0.282821
GO:0051540	metal cluster binding	63	7	2.34	0.00855	0.282821
GO:0060590	ATPase regulator activity	38	5	1.41	0.01261	0.391077
GO:0004090	carbonyl reductase (NADPH) activity	5	2	0.19	0.01275	0.391077
GO:0004322	ferroxidase activity	5	2	0.19	0.01275	0.391077
GO:0016724	oxidoreductase activity, oxidizing metal ions, oxygen as acceptor	5	2	0.19	0.01275	0.391077
GO:0043024	ribosomal small subunit binding	14	3	0.52	0.01362	0.405157
GO:0005504	fatty acid binding	39	5	1.45	0.01403	0.405157
GO:0019829	cation-transporting ATPase activity	54	6	2	0.01451	0.405157
GO:0022853	active ion transmembrane transporter activity	54	6	2	0.01451	0.405157
GO:0042625	ATPase coupled ion transmembrane transporter activity	54	6	2	0.01451	0.405157
GO:0017134	fibroblast growth factor binding	26	4	0.96	0.01465	0.405157
GO:0016765	transferase activity, transferring alkyl or aryl (other than methyl) groups	57	6	2.11	0.01859	0.449706
GO:0005534	galactose binding	6	2	0.22	0.01866	0.449706
GO:0016453	C-acetyltransferase activity	6	2	0.22	0.01866	0.449706
GO:0030151	molybdenum ion binding	6	2	0.22	0.01866	0.449706
GO:0043184	vascular endothelial growth factor receptor 2 binding	6	2	0.22	0.01866	0.449706
GO:0043546	molybdopterin cofactor binding	6	2	0.22	0.01866	0.449706
GO:0047499	calcium-independent phospholipase A2 activity	6	2	0.22	0.01866	0.449706
GO:0051378	serotonin binding	6	2	0.22	0.01866	0.449706
GO:1990948	ubiquitin ligase inhibitor activity	6	2	0.22	0.01866	0.449706
GO:0004364	glutathione transferase activity	28	4	1.04	0.01893	0.449787
GO:0004032	alditol:NADP+ 1-oxidoreductase activity	16	3	0.59	0.01984	0.464862
GO:0004497	monooxygenase activity	93	8	3.45	0.0221	0.510722
GO:0008135	translation factor activity, RNA binding	76	7	2.82	0.02246	0.512027
GO:0005507	copper ion binding	44	5	1.63	0.02278	0.512398
GO:0016531	copper chaperone activity	7	2	0.26	0.02549	0.52441
GO:0016661	oxidoreductase activity, acting on other nitrogenous compounds as donors	7	2	0.26	0.02549	0.52441
GO:0019992	diacylglycerol binding	7	2	0.26	0.02549	0.52441
GO:0032050	clathrin heavy chain binding	7	2	0.26	0.02549	0.52441
GO:0042834	peptidoglycan binding	7	2	0.26	0.02549	0.52441
GO:0045236	CXCR chemokine receptor binding	7	2	0.26	0.02549	0.52441
GO:0055105	ubiquitin-protein transferase inhibitor activity	7	2	0.26	0.02549	0.52441
GO:0003729	mRNA binding	232	15	8.61	0.02655	0.539637
GO:0008553	proton-exporting ATPase activity, phosphorylative mechanism	18	3	0.67	0.02737	0.549681
GO:0030246	carbohydrate binding	235	15	8.72	0.02931	0.581717
GO:0048029	monosaccharide binding	81	7	3.01	0.03056	0.599473
GO:0008009	chemokine activity	33	4	1.22	0.03274	0.634855
GO:0043176	amine binding	8	2	0.3	0.03317	0.635884
GO:0004857	enzyme inhibitor activity	282	17	10.46	0.03428	0.649779
GO:0004298	threonine-type endopeptidase activity	20	3	0.74	0.03621	0.669482
GO:0070003	threonine-type peptidase activity	20	3	0.74	0.03621	0.669482
GO:0046982	protein heterodimerization activity	482	26	17.88	0.03651	0.669482
GO:0008565	protein transporter activity	67	6	2.49	0.03763	0.6826
GO:0004623	phospholipase A2 activity	21	3	0.78	0.04111	0.695011
GO:0008106	alcohol dehydrogenase (NADP+) activity	21	3	0.78	0.04111	0.695011
GO:0001055	RNA polymerase II activity	9	2	0.33	0.04161	0.695011
GO:0005381	iron ion transmembrane transporter activity	9	2	0.33	0.04161	0.695011
GO:0017070	U6 snRNA binding	9	2	0.33	0.04161	0.695011
GO:0043522	leucine zipper domain binding	9	2	0.33	0.04161	0.695011
GO:0051428	peptide hormone receptor binding	9	2	0.33	0.04161	0.695011
GO:1901611	phosphatidylglycerol binding	9	2	0.33	0.04161	0.695011
GO:0016709	oxidoreductase activity, acting on paired donors, with incorporation or reduction of molecular oxyge...	36	4	1.34	0.04325	0.708376
GO:0046915	transition metal ion transmembrane transporter activity	36	4	1.34	0.04325	0.708376
GO:0005506	iron ion binding	126	9	4.67	0.04493	0.728816
GO:0016628	oxidoreductase activity, acting on the CH-CH group of donors, NAD or NADP as acceptor	22	3	0.82	0.04633	0.744369
GO:0015250	water channel activity	10	2	0.37	0.05076	0.788179
GO:0036122	BMP binding	10	2	0.37	0.05076	0.788179
GO:0050543	icosatetraenoic acid binding	10	2	0.37	0.05076	0.788179
GO:0048027	mRNA 5'-UTR binding	23	3	0.85	0.05186	0.788179
GO:0071813	lipoprotein particle binding	23	3	0.85	0.05186	0.788179
GO:0071814	protein-lipid complex binding	23	3	0.85	0.05186	0.788179
GO:0050840	extracellular matrix binding	56	5	2.08	0.05606	0.844404
GO:0001671	ATPase activator activity	24	3	0.89	0.05769	0.853711
GO:0004033	aldo-keto reductase (NADP) activity	24	3	0.89	0.05769	0.853711
GO:0005372	water transmembrane transporter activity	11	2	0.41	0.06055	0.888242
GO:0016616	oxidoreductase activity, acting on the CH-OH group of donors, NAD or NADP as acceptor	114	8	4.23	0.06163	0.896291
GO:0043022	ribosome binding	58	5	2.15	0.0634	0.906341
GO:0016853	isomerase activity	135	9	5.01	0.06412	0.906341
GO:0052689	carboxylic ester hydrolase activity	115	8	4.27	0.06421	0.906341
GO:0016790	thiolester hydrolase activity	41	4	1.52	0.06447	0.906341
GO:0016860	intramolecular oxidoreductase activity	42	4	1.56	0.06926	0.957136
GO:0016645	oxidoreductase activity, acting on the CH-NH group of donors	26	3	0.96	0.07023	0.957136
GO:0050699	WW domain binding	26	3	0.96	0.07023	0.957136
GO:0001054	RNA polymerase I activity	12	2	0.45	0.07092	0.957136
GO:0043023	ribosomal large subunit binding	12	2	0.45	0.07092	0.957136
GO:0033293	monocarboxylic acid binding	61	5	2.26	0.07536	1
GO:0030515	snoRNA binding	27	3	1	0.07693	1
GO:0019838	growth factor binding	141	9	5.23	0.07942	1
GO:0005159	insulin-like growth factor receptor binding	13	2	0.48	0.08181	1
GO:0005172	vascular endothelial growth factor receptor binding	13	2	0.48	0.08181	1
GO:0016863	intramolecular oxidoreductase activity, transposing C=C bonds	13	2	0.48	0.08181	1
GO:0097001	ceramide binding	13	2	0.48	0.08181	1
GO:0016614	oxidoreductase activity, acting on CH-OH group of donors	122	8	4.53	0.08405	1
GO:0030170	pyridoxal phosphate binding	45	4	1.67	0.08469	1
GO:0042379	chemokine receptor binding	45	4	1.67	0.08469	1
GO:0048037	cofactor binding	459	23	17.03	0.08925	1
GO:0003743	translation initiation factor activity	46	4	1.71	0.09018	1
GO:0070279	vitamin B6 binding	46	4	1.71	0.09018	1
GO:0017080	sodium channel regulator activity	29	3	1.08	0.0911	1
GO:0043236	laminin binding	29	3	1.08	0.0911	1
GO:0140104	molecular carrier activity	29	3	1.08	0.0911	1
GO:0016722	oxidoreductase activity, oxidizing metal ions	14	2	0.52	0.09318	1
GO:0043395	heparan sulfate proteoglycan binding	14	2	0.52	0.09318	1
GO:0050811	GABA receptor binding	14	2	0.52	0.09318	1
GO:0051400	BH domain binding	14	2	0.52	0.09318	1
GO:0015399	primary active transmembrane transporter activity	105	7	3.9	0.09543	1
GO:0015405	P-P-bond-hydrolysis-driven transmembrane transporter activity	105	7	3.9	0.09543	1
GO:0004864	protein phosphatase inhibitor activity	30	3	1.11	0.09857	1
GO:0036442	proton-exporting ATPase activity	30	3	1.11	0.09857	1
GO:0070405	ammonium ion binding	48	4	1.78	0.10165	1
GO:0030414	peptidase inhibitor activity	128	8	4.75	0.10362	1
GO:0005104	fibroblast growth factor receptor binding	15	2	0.56	0.10496	1
GO:0030169	low-density lipoprotein particle binding	15	2	0.56	0.10496	1
GO:0030275	LRR domain binding	15	2	0.56	0.10496	1
GO:0051427	hormone receptor binding	151	9	5.6	0.10944	1
GO:0016705	oxidoreductase activity, acting on paired donors, with incorporation or reduction of molecular oxyge...	152	9	5.64	0.11275	1
GO:0005154	epidermal growth factor receptor binding	32	3	1.19	0.1142	1
GO:0016776	phosphotransferase activity, phosphate group as acceptor	32	3	1.19	0.1142	1
GO:0001056	RNA polymerase III activity	16	2	0.59	0.11712	1
GO:0016646	oxidoreductase activity, acting on the CH-NH group of donors, NAD or NADP as acceptor	16	2	0.59	0.11712	1
GO:0015662	ATPase activity, coupled to transmembrane movement of ions, phosphorylative mechanism	33	3	1.22	0.12235	1
GO:0004620	phospholipase activity	71	5	2.63	0.12324	1
GO:0033218	amide binding	314	16	11.65	0.12491	1
GO:0003746	translation elongation factor activity	17	2	0.63	0.12961	1
GO:0004550	nucleoside diphosphate kinase activity	17	2	0.63	0.12961	1
GO:0004551	nucleotide diphosphatase activity	17	2	0.63	0.12961	1
GO:0004622	lysophospholipase activity	17	2	0.63	0.12961	1
GO:0016208	AMP binding	17	2	0.63	0.12961	1
GO:0036041	long-chain fatty acid binding	17	2	0.63	0.12961	1
GO:0043295	glutathione binding	17	2	0.63	0.12961	1
GO:1900750	oligopeptide binding	17	2	0.63	0.12961	1
GO:0019212	phosphatase inhibitor activity	34	3	1.26	0.1307	1
GO:0042277	peptide binding	249	13	9.24	0.13636	1
GO:0031369	translation initiation factor binding	35	3	1.3	0.13924	1
GO:0061134	peptidase regulator activity	160	9	5.94	0.14118	1
GO:0001618	virus receptor activity	18	2	0.67	0.14239	1
GO:0019865	immunoglobulin binding	18	2	0.67	0.14239	1
GO:0035014	phosphatidylinositol 3-kinase regulator activity	18	2	0.67	0.14239	1
GO:0055106	ubiquitin-protein transferase regulator activity	18	2	0.67	0.14239	1
GO:0104005	hijacked molecular function	18	2	0.67	0.14239	1
GO:0004536	deoxyribonuclease activity	55	4	2.04	0.14655	1
GO:0003899	DNA-directed 5'-3' RNA polymerase activity	36	3	1.34	0.14797	1
GO:0016229	steroid dehydrogenase activity	36	3	1.34	0.14797	1
GO:0017069	snRNA binding	36	3	1.34	0.14797	1
GO:0038024	cargo receptor activity	76	5	2.82	0.15138	1
GO:0034062	5'-3' RNA polymerase activity	37	3	1.37	0.15687	1
GO:0097747	RNA polymerase activity	37	3	1.37	0.15687	1
GO:0005044	scavenger receptor activity	38	3	1.41	0.16593	1
GO:0070888	E-box binding	38	3	1.41	0.16593	1
GO:0042626	ATPase activity, coupled to transmembrane movement of substances	100	6	3.71	0.1672	1
GO:0016408	C-acyltransferase activity	20	2	0.74	0.16867	1
GO:0019200	carbohydrate kinase activity	20	2	0.74	0.16867	1
GO:0031210	phosphatidylcholine binding	20	2	0.74	0.16867	1
GO:0050997	quaternary ammonium group binding	20	2	0.74	0.16867	1
GO:0070064	proline-rich region binding	20	2	0.74	0.16867	1
GO:0003847	1-alkyl-2-acetylglycerophosphocholine esterase activity	5	1	0.19	0.17226	1
GO:0003985	acetyl-CoA C-acetyltransferase activity	5	1	0.19	0.17226	1
GO:0004176	ATP-dependent peptidase activity	5	1	0.19	0.17226	1
GO:0004530	deoxyribonuclease I activity	5	1	0.19	0.17226	1
GO:0004568	chitinase activity	5	1	0.19	0.17226	1
GO:0004634	phosphopyruvate hydratase activity	5	1	0.19	0.17226	1
GO:0015168	glycerol transmembrane transporter activity	5	1	0.19	0.17226	1
GO:0015450	P-P-bond-hydrolysis-driven protein transmembrane transporter activity	5	1	0.19	0.17226	1
GO:0016151	nickel cation binding	5	1	0.19	0.17226	1
GO:0016532	superoxide dismutase copper chaperone activity	5	1	0.19	0.17226	1
GO:0016812	hydrolase activity, acting on carbon-nitrogen (but not peptide) bonds, in cyclic amides	5	1	0.19	0.17226	1
GO:0019788	NEDD8 transferase activity	5	1	0.19	0.17226	1
GO:0030976	thiamine pyrophosphate binding	5	1	0.19	0.17226	1
GO:0035662	Toll-like receptor 4 binding	5	1	0.19	0.17226	1
GO:0036435	K48-linked polyubiquitin modification-dependent protein binding	5	1	0.19	0.17226	1
GO:0042731	PH domain binding	5	1	0.19	0.17226	1
GO:0043185	vascular endothelial growth factor receptor 3 binding	5	1	0.19	0.17226	1
GO:0044388	small protein activating enzyme binding	5	1	0.19	0.17226	1
GO:0047023	androsterone dehydrogenase activity	5	1	0.19	0.17226	1
GO:0050692	DBD domain binding	5	1	0.19	0.17226	1
GO:0051434	BH3 domain binding	5	1	0.19	0.17226	1
GO:0061783	peptidoglycan muralytic activity	5	1	0.19	0.17226	1
GO:0070569	uridylyltransferase activity	5	1	0.19	0.17226	1
GO:0070739	protein-glutamic acid ligase activity	5	1	0.19	0.17226	1
GO:0070891	lipoteichoic acid binding	5	1	0.19	0.17226	1
GO:0071074	eukaryotic initiation factor eIF2 binding	5	1	0.19	0.17226	1
GO:0086006	voltage-gated sodium channel activity involved in cardiac muscle cell action potential	5	1	0.19	0.17226	1
GO:0097177	mitochondrial ribosome binding	5	1	0.19	0.17226	1
GO:1903136	cuprous ion binding	5	1	0.19	0.17226	1
GO:0004520	endodeoxyribonuclease activity	39	3	1.45	0.17514	1
GO:0008395	steroid hydroxylase activity	39	3	1.45	0.17514	1
GO:0017025	TBP-class protein binding	21	2	0.78	0.1821	1
GO:0046965	retinoid X receptor binding	21	2	0.78	0.1821	1
GO:0002020	protease binding	125	7	4.64	0.18273	1
GO:0015077	monovalent inorganic cation transmembrane transporter activity	288	14	10.69	0.18466	1
GO:0001530	lipopolysaccharide binding	22	2	0.82	0.19568	1
GO:0019888	protein phosphatase regulator activity	62	4	2.3	0.19766	1
GO:0002054	nucleobase binding	6	1	0.22	0.20298	1
GO:0003993	acid phosphatase activity	6	1	0.22	0.20298	1
GO:0005375	copper ion transmembrane transporter activity	6	1	0.22	0.20298	1
GO:0008131	primary amine oxidase activity	6	1	0.22	0.20298	1
GO:0008172	S-methyltransferase activity	6	1	0.22	0.20298	1
GO:0008312	7S RNA binding	6	1	0.22	0.20298	1
GO:0008970	phospholipase A1 activity	6	1	0.22	0.20298	1
GO:0015038	glutathione disulfide oxidoreductase activity	6	1	0.22	0.20298	1
GO:0015093	ferrous iron transmembrane transporter activity	6	1	0.22	0.20298	1
GO:0015166	polyol transmembrane transporter activity	6	1	0.22	0.20298	1
GO:0015368	calcium:cation antiporter activity	6	1	0.22	0.20298	1
GO:0019863	IgE binding	6	1	0.22	0.20298	1
GO:0030619	U1 snRNA binding	6	1	0.22	0.20298	1
GO:0036402	proteasome-activating ATPase activity	6	1	0.22	0.20298	1
GO:0042030	ATPase inhibitor activity	6	1	0.22	0.20298	1
GO:0042289	MHC class II protein binding	6	1	0.22	0.20298	1
GO:0042979	ornithine decarboxylase regulator activity	6	1	0.22	0.20298	1
GO:0047391	alkylglycerophosphoethanolamine phosphodiesterase activity	6	1	0.22	0.20298	1
GO:0000979	RNA polymerase II core promoter sequence-specific DNA binding	23	2	0.85	0.20937	1
GO:0005501	retinoid binding	23	2	0.85	0.20937	1
GO:0001784	phosphotyrosine residue binding	43	3	1.6	0.21325	1
GO:0032813	tumor necrosis factor receptor superfamily binding	44	3	1.63	0.22304	1
GO:0008266	poly(U) RNA binding	24	2	0.89	0.22316	1
GO:0046625	sphingolipid binding	24	2	0.89	0.22316	1
GO:0003747	translation release factor activity	7	1	0.26	0.23256	1
GO:0004679	AMP-activated protein kinase activity	7	1	0.26	0.23256	1
GO:0005351	carbohydrate:proton symporter activity	7	1	0.26	0.23256	1
GO:0008079	translation termination factor activity	7	1	0.26	0.23256	1
GO:0010997	anaphase-promoting complex binding	7	1	0.26	0.23256	1
GO:0016175	superoxide-generating NADPH oxidase activity	7	1	0.26	0.23256	1
GO:0016215	acyl-CoA desaturase activity	7	1	0.26	0.23256	1
GO:0019871	sodium channel inhibitor activity	7	1	0.26	0.23256	1
GO:0030911	TPR domain binding	7	1	0.26	0.23256	1
GO:0033691	sialic acid binding	7	1	0.26	0.23256	1
GO:0045545	syndecan binding	7	1	0.26	0.23256	1
GO:0050693	LBD domain binding	7	1	0.26	0.23256	1
GO:1901612	cardiolipin binding	7	1	0.26	0.23256	1
GO:0004879	nuclear receptor activity	45	3	1.67	0.23293	1
GO:0098531	transcription factor activity, direct ligand regulated sequence-specific DNA binding	45	3	1.67	0.23293	1
GO:0048020	CCR chemokine receptor binding	26	2	0.96	0.25092	1
GO:0072509	divalent inorganic cation transmembrane transporter activity	26	2	0.96	0.25092	1
GO:0070491	repressing transcription factor binding	69	4	2.56	0.25324	1
GO:0016298	lipase activity	92	5	3.41	0.25583	1
GO:0001758	retinal dehydrogenase activity	8	1	0.3	0.26105	1
GO:0004865	protein serine/threonine phosphatase inhibitor activity	8	1	0.3	0.26105	1
GO:0008061	chitin binding	8	1	0.3	0.26105	1
GO:0008568	microtubule-severing ATPase activity	8	1	0.3	0.26105	1
GO:0016713	oxidoreductase activity, acting on paired donors, with incorporation or reduction of molecular oxyge...	8	1	0.3	0.26105	1
GO:0016717	oxidoreductase activity, acting on paired donors, with oxidation of a pair of donors resulting in th...	8	1	0.3	0.26105	1
GO:0016803	ether hydrolase activity	8	1	0.3	0.26105	1
GO:0016884	carbon-nitrogen ligase activity, with glutamine as amido-N-donor	8	1	0.3	0.26105	1
GO:0019763	immunoglobulin receptor activity	8	1	0.3	0.26105	1
GO:0030546	receptor activator activity	8	1	0.3	0.26105	1
GO:0035620	ceramide transporter activity	8	1	0.3	0.26105	1
GO:0042609	CD4 receptor binding	8	1	0.3	0.26105	1
GO:0061629	RNA polymerase II sequence-specific DNA-binding transcription factor binding	8	1	0.3	0.26105	1
GO:0070567	cytidylyltransferase activity	8	1	0.3	0.26105	1
GO:0043492	ATPase activity, coupled to movement of substances	116	6	4.3	0.26126	1
GO:0005520	insulin-like growth factor binding	27	2	1	0.26483	1
GO:0019840	isoprenoid binding	27	2	1	0.26483	1
GO:0043425	bHLH transcription factor binding	27	2	1	0.26483	1
GO:0008187	poly-pyrimidine tract binding	28	2	1.04	0.27875	1
GO:0003707	steroid hormone receptor activity	50	3	1.86	0.2833	1
GO:0016836	hydro-lyase activity	50	3	1.86	0.2833	1
GO:0000774	adenyl-nucleotide exchange factor activity	9	1	0.33	0.28848	1
GO:0003988	acetyl-CoA C-acyltransferase activity	9	1	0.33	0.28848	1
GO:0004028	3-chloroallyl aldehyde dehydrogenase activity	9	1	0.33	0.28848	1
GO:0005068	transmembrane receptor protein tyrosine kinase adaptor activity	9	1	0.33	0.28848	1
GO:0008430	selenium binding	9	1	0.33	0.28848	1
GO:0016668	oxidoreductase activity, acting on a sulfur group of donors, NAD(P) as acceptor	9	1	0.33	0.28848	1
GO:0016801	hydrolase activity, acting on ether bonds	9	1	0.33	0.28848	1
GO:0050544	arachidonic acid binding	9	1	0.33	0.28848	1
GO:0097157	pre-mRNA intronic binding	9	1	0.33	0.28848	1
GO:0001968	fibronectin binding	29	2	1.08	0.29265	1
GO:0004866	endopeptidase inhibitor activity	121	6	4.49	0.29318	1
GO:0005179	hormone activity	51	3	1.89	0.29351	1
GO:0035591	signaling adaptor activity	51	3	1.89	0.29351	1
GO:0019208	phosphatase regulator activity	74	4	2.75	0.2947	1
GO:0008200	ion channel inhibitor activity	30	2	1.11	0.30652	1
GO:0045309	protein phosphorylated amino acid binding	53	3	1.97	0.31398	1
GO:0001608	G protein-coupled nucleotide receptor activity	10	1	0.37	0.31489	1
GO:0005041	low-density lipoprotein particle receptor activity	10	1	0.37	0.31489	1
GO:0008429	phosphatidylethanolamine binding	10	1	0.37	0.31489	1
GO:0008474	palmitoyl-(protein) hydrolase activity	10	1	0.37	0.31489	1
GO:0008494	translation activator activity	10	1	0.37	0.31489	1
GO:0008656	cysteine-type endopeptidase activator activity involved in apoptotic process	10	1	0.37	0.31489	1
GO:0019103	pyrimidine nucleotide binding	10	1	0.37	0.31489	1
GO:0019869	chloride channel inhibitor activity	10	1	0.37	0.31489	1
GO:0031386	protein tag	10	1	0.37	0.31489	1
GO:0039706	co-receptor binding	10	1	0.37	0.31489	1
GO:0045028	G protein-coupled purinergic nucleotide receptor activity	10	1	0.37	0.31489	1
GO:0047372	acylglycerol lipase activity	10	1	0.37	0.31489	1
GO:0050542	icosanoid binding	10	1	0.37	0.31489	1
GO:0050664	oxidoreductase activity, acting on NAD(P)H, oxygen as acceptor	10	1	0.37	0.31489	1
GO:0051920	peroxiredoxin activity	10	1	0.37	0.31489	1
GO:0070513	death domain binding	10	1	0.37	0.31489	1
GO:0098505	G-rich strand telomeric DNA binding	10	1	0.37	0.31489	1
GO:0098599	palmitoyl hydrolase activity	10	1	0.37	0.31489	1
GO:0004197	cysteine-type endopeptidase activity	77	4	2.86	0.31998	1
GO:0016831	carboxy-lyase activity	31	2	1.15	0.32033	1
GO:0042974	retinoic acid receptor binding	31	2	1.15	0.32033	1
GO:0016627	oxidoreductase activity, acting on the CH-CH group of donors	54	3	2	0.32423	1
GO:0022890	inorganic cation transmembrane transporter activity	454	19	16.84	0.32729	1
GO:0005525	GTP binding	328	14	12.17	0.33372	1
GO:0005164	tumor necrosis factor receptor binding	32	2	1.19	0.33407	1
GO:0015144	carbohydrate transmembrane transporter activity	32	2	1.19	0.33407	1
GO:0016248	channel inhibitor activity	32	2	1.19	0.33407	1
GO:0035258	steroid hormone receptor binding	79	4	2.93	0.33693	1
GO:0000014	single-stranded DNA endodeoxyribonuclease activity	11	1	0.41	0.34033	1
GO:0001094	TFIID-class transcription factor complex binding	11	1	0.41	0.34033	1
GO:0004526	ribonuclease P activity	11	1	0.41	0.34033	1
GO:0004993	G protein-coupled serotonin receptor activity	11	1	0.41	0.34033	1
GO:0005184	neuropeptide hormone activity	11	1	0.41	0.34033	1
GO:0008253	5'-nucleotidase activity	11	1	0.41	0.34033	1
GO:0008525	phosphatidylcholine transporter activity	11	1	0.41	0.34033	1
GO:0016846	carbon-sulfur lyase activity	11	1	0.41	0.34033	1
GO:0016889	endodeoxyribonuclease activity, producing 3'-phosphomonoesters	11	1	0.41	0.34033	1
GO:0030021	extracellular matrix structural constituent conferring compression resistance	11	1	0.41	0.34033	1
GO:0034450	ubiquitin-ubiquitin ligase activity	11	1	0.41	0.34033	1
GO:0042923	neuropeptide binding	11	1	0.41	0.34033	1
GO:0043047	single-stranded telomeric DNA binding	11	1	0.41	0.34033	1
GO:0046624	sphingolipid transporter activity	11	1	0.41	0.34033	1
GO:0048185	activin binding	11	1	0.41	0.34033	1
GO:0099589	serotonin receptor activity	11	1	0.41	0.34033	1
GO:1990405	protein antigen binding	11	1	0.41	0.34033	1
GO:1990825	sequence-specific mRNA binding	11	1	0.41	0.34033	1
GO:0000049	tRNA binding	56	3	2.08	0.34472	1
GO:0061135	endopeptidase regulator activity	129	6	4.79	0.34563	1
GO:0003713	transcription coactivator activity	230	10	8.53	0.34967	1
GO:0016782	transferase activity, transferring sulfur-containing groups	57	3	2.11	0.35495	1
GO:0004519	endonuclease activity	106	5	3.93	0.35767	1
GO:0032550	purine ribonucleoside binding	334	14	12.39	0.35836	1
GO:0004693	cyclin-dependent protein serine/threonine kinase activity	34	2	1.26	0.36129	1
GO:0016712	oxidoreductase activity, acting on paired donors, with incorporation or reduction of molecular oxyge...	34	2	1.26	0.36129	1
GO:0035255	ionotropic glutamate receptor binding	34	2	1.26	0.36129	1
GO:0042165	neurotransmitter binding	34	2	1.26	0.36129	1
GO:0004861	cyclin-dependent protein serine/threonine kinase inhibitor activity	12	1	0.45	0.36482	1
GO:0005324	long-chain fatty acid transporter activity	12	1	0.45	0.36482	1
GO:0016505	peptidase activator activity involved in apoptotic process	12	1	0.45	0.36482	1
GO:0016783	sulfurtransferase activity	12	1	0.45	0.36482	1
GO:0048407	platelet-derived growth factor binding	12	1	0.45	0.36482	1
GO:0016779	nucleotidyltransferase activity	107	5	3.97	0.36508	1
GO:0001103	RNA polymerase II repressing transcription factor binding	35	2	1.3	0.37475	1
GO:0015036	disulfide oxidoreductase activity	35	2	1.3	0.37475	1
GO:0097472	cyclin-dependent protein kinase activity	35	2	1.3	0.37475	1
GO:0001883	purine nucleoside binding	338	14	12.54	0.37496	1
GO:0016835	carbon-oxygen lyase activity	59	3	2.19	0.37534	1
GO:0032549	ribonucleoside binding	339	14	12.58	0.37913	1
GO:0003705	transcription factor activity, RNA polymerase II distal enhancer sequence-specific binding	84	4	3.12	0.37937	1
GO:0043028	cysteine-type endopeptidase regulator activity involved in apoptotic process	36	2	1.34	0.38809	1
GO:0001972	retinoic acid binding	13	1	0.48	0.3884	1
GO:0004535	poly(A)-specific ribonuclease activity	13	1	0.48	0.3884	1
GO:0004653	polypeptide N-acetylgalactosaminyltransferase activity	13	1	0.48	0.3884	1
GO:0004659	prenyltransferase activity	13	1	0.48	0.3884	1
GO:0005402	carbohydrate:cation symporter activity	13	1	0.48	0.3884	1
GO:0008191	metalloendopeptidase inhibitor activity	13	1	0.48	0.3884	1
GO:0008252	nucleotidase activity	13	1	0.48	0.3884	1
GO:0010314	phosphatidylinositol-5-phosphate binding	13	1	0.48	0.3884	1
GO:0015037	peptide disulfide oxidoreductase activity	13	1	0.48	0.3884	1
GO:0017081	chloride channel regulator activity	13	1	0.48	0.3884	1
GO:0046935	1-phosphatidylinositol-3-kinase regulator activity	13	1	0.48	0.3884	1
GO:0050321	tau-protein kinase activity	13	1	0.48	0.3884	1
GO:0098847	sequence-specific single stranded DNA binding	13	1	0.48	0.3884	1
GO:0004175	endopeptidase activity	316	13	11.72	0.39151	1
GO:0035257	nuclear hormone receptor binding	137	6	5.08	0.39887	1
GO:0019001	guanyl nucleotide binding	344	14	12.76	0.40004	1
GO:0032561	guanyl ribonucleotide binding	344	14	12.76	0.40004	1
GO:0001046	core promoter sequence-specific DNA binding	37	2	1.37	0.4013	1
GO:0001085	RNA polymerase II transcription factor binding	138	6	5.12	0.40552	1
GO:0005161	platelet-derived growth factor receptor binding	14	1	0.52	0.41111	1
GO:0008320	protein transmembrane transporter activity	14	1	0.52	0.41111	1
GO:0008432	JUN kinase binding	14	1	0.52	0.41111	1
GO:0016411	acylglycerol O-acyltransferase activity	14	1	0.52	0.41111	1
GO:0016500	protein-hormone receptor activity	14	1	0.52	0.41111	1
GO:0019215	intermediate filament binding	14	1	0.52	0.41111	1
GO:0030296	protein tyrosine kinase activator activity	14	1	0.52	0.41111	1
GO:0035325	Toll-like receptor binding	14	1	0.52	0.41111	1
GO:0048038	quinone binding	14	1	0.52	0.41111	1
GO:0070006	metalloaminopeptidase activity	14	1	0.52	0.41111	1
GO:1990381	ubiquitin-specific protease binding	14	1	0.52	0.41111	1
GO:0003924	GTPase activity	269	11	9.98	0.41435	1
GO:0008146	sulfotransferase activity	38	2	1.41	0.41438	1
GO:0016893	endonuclease activity, active with either ribo- or deoxyribonucleic acids and producing 5'-phosphomo...	38	2	1.41	0.41438	1
GO:0019205	nucleobase-containing compound kinase activity	38	2	1.41	0.41438	1
GO:0005178	integrin binding	114	5	4.23	0.41688	1
GO:0004518	nuclease activity	166	7	6.16	0.41976	1
GO:0001882	nucleoside binding	349	14	12.95	0.42103	1
GO:0005518	collagen binding	64	3	2.37	0.42564	1
GO:0008374	O-acyltransferase activity	39	2	1.45	0.42731	1
GO:0048487	beta-tubulin binding	39	2	1.45	0.42731	1
GO:0051539	4 iron, 4 sulfur cluster binding	39	2	1.45	0.42731	1
GO:0001158	enhancer sequence-specific DNA binding	90	4	3.34	0.42988	1
GO:0000400	four-way junction DNA binding	15	1	0.56	0.43298	1
GO:0005149	interleukin-1 receptor binding	15	1	0.56	0.43298	1
GO:0016888	endodeoxyribonuclease activity, producing 5'-phosphomonoesters	15	1	0.56	0.43298	1
GO:0034236	protein kinase A catalytic subunit binding	15	1	0.56	0.43298	1
GO:0042608	T cell receptor binding	15	1	0.56	0.43298	1
GO:0070402	NADPH binding	15	1	0.56	0.43298	1
GO:0099528	G protein-coupled neurotransmitter receptor activity	15	1	0.56	0.43298	1
GO:0030295	protein kinase activator activity	66	3	2.45	0.44538	1
GO:0019842	vitamin binding	118	5	4.38	0.4462	1
GO:0030674	protein binding, bridging	118	5	4.38	0.4462	1
GO:0051082	unfolded protein binding	92	4	3.41	0.44649	1
GO:0030331	estrogen receptor binding	41	2	1.52	0.45271	1
GO:0030544	Hsp70 protein binding	41	2	1.52	0.45271	1
GO:0004549	tRNA-specific ribonuclease activity	16	1	0.59	0.45404	1
GO:0005123	death receptor binding	16	1	0.59	0.45404	1
GO:0005248	voltage-gated sodium channel activity	16	1	0.59	0.45404	1
GO:0008649	rRNA methyltransferase activity	16	1	0.59	0.45404	1
GO:0015035	protein disulfide oxidoreductase activity	16	1	0.59	0.45404	1
GO:0015215	nucleotide transmembrane transporter activity	16	1	0.59	0.45404	1
GO:0016641	oxidoreductase activity, acting on the CH-NH2 group of donors, oxygen as acceptor	16	1	0.59	0.45404	1
GO:0030228	lipoprotein particle receptor activity	16	1	0.59	0.45404	1
GO:0034185	apolipoprotein binding	16	1	0.59	0.45404	1
GO:0070034	telomerase RNA binding	16	1	0.59	0.45404	1
GO:0140102	catalytic activity, acting on a rRNA	16	1	0.59	0.45404	1
GO:0019207	kinase regulator activity	173	7	6.42	0.46219	1
GO:0004867	serine-type endopeptidase inhibitor activity	68	3	2.52	0.46484	1
GO:0001228	DNA-binding transcription activator activity, RNA polymerase II-specific	361	14	13.39	0.4714	1
GO:0008324	cation transmembrane transporter activity	495	19	18.37	0.47302	1
GO:0004029	aldehyde dehydrogenase (NAD) activity	17	1	0.63	0.47431	1
GO:0004806	triglyceride lipase activity	17	1	0.63	0.47431	1
GO:0016881	acid-amino acid ligase activity	17	1	0.63	0.47431	1
GO:0016894	endonuclease activity, active with either ribo- or deoxyribonucleic acids and producing 3'-phosphomo...	17	1	0.63	0.47431	1
GO:0017049	GTP-Rho binding	17	1	0.63	0.47431	1
GO:0017127	cholesterol transporter activity	17	1	0.63	0.47431	1
GO:0022884	macromolecule transmembrane transporter activity	17	1	0.63	0.47431	1
GO:0070628	proteasome binding	17	1	0.63	0.47431	1
GO:0019905	syntaxin binding	69	3	2.56	0.47446	1
GO:0001077	proximal promoter DNA-binding transcription activator activity, RNA polymerase II-specific	256	10	9.5	0.47962	1
GO:0033613	activating transcription factor binding	70	3	2.6	0.48399	1
GO:0031406	carboxylic acid binding	177	7	6.57	0.48614	1
GO:0004869	cysteine-type endopeptidase inhibitor activity	44	2	1.63	0.48958	1
GO:0001614	purinergic nucleotide receptor activity	18	1	0.67	0.49384	1
GO:0015295	solute:proton symporter activity	18	1	0.67	0.49384	1
GO:0015491	cation:cation antiporter activity	18	1	0.67	0.49384	1
GO:0016502	nucleotide receptor activity	18	1	0.67	0.49384	1
GO:0070182	DNA polymerase binding	18	1	0.67	0.49384	1
GO:0070300	phosphatidic acid binding	18	1	0.67	0.49384	1
GO:0005160	transforming growth factor beta receptor binding	45	2	1.67	0.50151	1
GO:0016763	transferase activity, transferring pentosyl groups	45	2	1.67	0.50151	1
GO:0016879	ligase activity, forming carbon-nitrogen bonds	45	2	1.67	0.50151	1
GO:0035326	enhancer binding	100	4	3.71	0.51121	1
GO:0019209	kinase activator activity	73	3	2.71	0.51209	1
GO:0000030	mannosyltransferase activity	19	1	0.7	0.51264	1
GO:0001223	transcription coactivator binding	19	1	0.7	0.51264	1
GO:0005385	zinc ion transmembrane transporter activity	19	1	0.7	0.51264	1
GO:0008392	arachidonic acid epoxygenase activity	19	1	0.7	0.51264	1
GO:0008483	transaminase activity	19	1	0.7	0.51264	1
GO:0043274	phospholipase binding	19	1	0.7	0.51264	1
GO:0001047	core promoter binding	46	2	1.71	0.51327	1
GO:0000980	RNA polymerase II distal enhancer sequence-specific DNA binding	74	3	2.75	0.52128	1
GO:0043177	organic acid binding	183	7	6.79	0.52146	1
GO:0008236	serine-type peptidase activity	129	5	4.79	0.52449	1
GO:0016830	carbon-carbon lyase activity	47	2	1.74	0.52484	1
GO:0030276	clathrin binding	47	2	1.74	0.52484	1
GO:0008227	G protein-coupled amine receptor activity	20	1	0.74	0.53074	1
GO:0016638	oxidoreductase activity, acting on the CH-NH2 group of donors	20	1	0.74	0.53074	1
GO:0031492	nucleosomal DNA binding	20	1	0.74	0.53074	1
GO:0035259	glucocorticoid receptor binding	20	1	0.74	0.53074	1
GO:0044183	protein binding involved in protein folding	20	1	0.74	0.53074	1
GO:0046961	proton-transporting ATPase activity, rotational mechanism	20	1	0.74	0.53074	1
GO:0051787	misfolded protein binding	20	1	0.74	0.53074	1
GO:0020037	heme binding	103	4	3.82	0.53459	1
GO:0001664	G protein-coupled receptor binding	215	8	7.98	0.54731	1
GO:0001540	amyloid-beta binding	49	2	1.82	0.54742	1
GO:0016667	oxidoreductase activity, acting on a sulfur group of donors	49	2	1.82	0.54742	1
GO:0030594	neurotransmitter receptor activity	49	2	1.82	0.54742	1

## Sheet: MF up in Aged PD1 vs Aged Con
GO.ID	Term	Annotated	Significant	Expected	result1	FDR
GO:0048037	cofactor binding	457	101	26.33	1e-30	1.675e-27
GO:0009055	electron transfer activity	61	31	3.51	1e-22	8.375e-20
GO:0050662	coenzyme binding	268	62	15.44	1.2e-21	6.7e-19
GO:0016655	oxidoreductase activity, acting on NAD(P)H, quinone or similar compound as acceptor	30	19	1.73	7e-17	2.93125e-14
GO:0016651	oxidoreductase activity, acting on NAD(P)H	69	27	3.98	2.5e-16	8.375e-14
GO:0003954	NADH dehydrogenase activity	22	16	1.27	7e-16	1.95417e-13
GO:0008137	NADH dehydrogenase (ubiquinone) activity	20	14	1.15	1.1e-13	2.30313e-11
GO:0050136	NADH dehydrogenase (quinone) activity	20	14	1.15	1.1e-13	2.30313e-11
GO:0016829	lyase activity	163	35	9.39	9e-12	1.675e-09
GO:0016209	antioxidant activity	69	22	3.98	1.8e-11	3.015e-09
GO:0015078	proton transmembrane transporter activity	99	26	5.7	3.8e-11	5.78636e-09
GO:0019842	vitamin binding	117	28	6.74	7.4e-11	1.03292e-08
GO:0016645	oxidoreductase activity, acting on the CH-NH group of donors	26	13	1.5	3.6e-10	4.63846e-08
GO:0016616	oxidoreductase activity, acting on the CH-OH group of donors, NAD or NADP as acceptor	111	26	6.4	5.8e-10	6.17656e-08
GO:0016614	oxidoreductase activity, acting on CH-OH group of donors	119	27	6.86	5.9e-10	6.17656e-08
GO:0043177	organic acid binding	179	34	10.31	5.9e-10	6.17656e-08
GO:0031406	carboxylic acid binding	173	33	9.97	9.4e-10	9.2125e-08
GO:0004129	cytochrome-c oxidase activity	19	11	1.09	1.1e-09	9.2125e-08
GO:0015002	heme-copper terminal oxidase activity	19	11	1.09	1.1e-09	9.2125e-08
GO:0016676	oxidoreductase activity, acting on a heme group of donors, oxygen as acceptor	19	11	1.09	1.1e-09	9.2125e-08
GO:0051536	iron-sulfur cluster binding	63	19	3.63	1.3e-09	9.89773e-08
GO:0051540	metal cluster binding	63	19	3.63	1.3e-09	9.89773e-08
GO:0016675	oxidoreductase activity, acting on a heme group of donors	20	11	1.15	2.3e-09	1.675e-07
GO:0046933	proton-transporting ATP synthase activity, rotational mechanism	14	9	0.81	1e-08	6.97917e-07
GO:0051287	NAD binding	60	17	3.46	2.7e-08	1.809e-06
GO:0016684	oxidoreductase activity, acting on peroxide as acceptor	41	14	2.36	3.3e-08	2.12596e-06
GO:0008121	ubiquinol-cytochrome-c reductase activity	6	6	0.35	3.6e-08	2.15357e-06
GO:0016681	oxidoreductase activity, acting on diphenols and related substances as donors, cytochrome as accepto...	6	6	0.35	3.6e-08	2.15357e-06
GO:0050661	NADP binding	43	14	2.48	6.5e-08	3.75431e-06
GO:0004601	peroxidase activity	37	13	2.13	6.9e-08	3.8525e-06
GO:0016853	isomerase activity	133	25	7.66	1.4e-07	7.56452e-06
GO:0070279	vitamin B6 binding	46	14	2.65	1.7e-07	8.89844e-06
GO:0046906	tetrapyrrole binding	109	22	6.28	2.1e-07	1.06591e-05
GO:0016627	oxidoreductase activity, acting on the CH-CH group of donors	54	15	3.11	2.4e-07	1.14857e-05
GO:0016679	oxidoreductase activity, acting on diphenols and related substances as donors	7	6	0.4	2.4e-07	1.14857e-05
GO:0051537	2 iron, 2 sulfur cluster binding	25	10	1.44	5.7e-07	2.65208e-05
GO:0004784	superoxide dismutase activity	5	5	0.29	6.3e-07	2.77697e-05
GO:0016721	oxidoreductase activity, acting on superoxide radicals as acceptor	5	5	0.29	6.3e-07	2.77697e-05
GO:0030170	pyridoxal phosphate binding	45	13	2.59	9.2e-07	3.95128e-05
GO:0020037	heme binding	101	20	5.82	1e-06	4.1875e-05
GO:0016830	carbon-carbon lyase activity	47	13	2.71	1.6e-06	6.38095e-05
GO:0016874	ligase activity	141	24	8.12	1.6e-06	6.38095e-05
GO:0016903	oxidoreductase activity, acting on the aldehyde or oxo group of donors	48	13	2.77	2.1e-06	8.18023e-05
GO:0004602	glutathione peroxidase activity	18	8	1.04	3.1e-06	0.000118011
GO:0015077	monovalent inorganic cation transmembrane transporter activity	275	36	15.84	3.4e-06	0.000126556
GO:0016453	C-acetyltransferase activity	6	5	0.35	3.6e-06	0.000131087
GO:0044769	ATPase activity, coupled to transmembrane movement of ions, rotational mechanism	31	10	1.79	5.6e-06	0.000199574
GO:0016620	oxidoreductase activity, acting on the aldehyde or oxo group of donors, NAD or NADP as acceptor	38	11	2.19	6.2e-06	0.000211939
GO:0016790	thiolester hydrolase activity	38	11	2.19	6.2e-06	0.000211939
GO:0016408	C-acyltransferase activity	20	8	1.15	8e-06	0.000268
GO:0016597	amino acid binding	54	13	3.11	8.6e-06	0.000282451
GO:0050660	flavin adenine dinucleotide binding	79	16	4.55	9e-06	0.000289904
GO:0004497	monooxygenase activity	90	17	5.19	1.3e-05	0.000403241
GO:0016863	intramolecular oxidoreductase activity, transposing C=C bonds	11	6	0.63	1.3e-05	0.000403241
GO:0016646	oxidoreductase activity, acting on the CH-NH group of donors, NAD or NADP as acceptor	16	7	0.92	1.5e-05	0.000456818
GO:0016765	transferase activity, transferring alkyl or aryl (other than methyl) groups	57	13	3.28	1.6e-05	0.000478571
GO:0016835	carbon-oxygen lyase activity	58	13	3.34	2e-05	0.000587719
GO:0016878	acid-thiol ligase activity	23	8	1.33	2.7e-05	0.000779741
GO:0016885	ligase activity, forming carbon-carbon bonds	8	5	0.46	3e-05	0.000851695
GO:0003985	acetyl-CoA C-acetyltransferase activity	5	4	0.29	5.2e-05	0.00140484
GO:0016532	superoxide dismutase copper chaperone activity	5	4	0.29	5.2e-05	0.00140484
GO:0047760	butyrate-CoA ligase activity	5	4	0.29	5.2e-05	0.00140484
GO:0051539	4 iron, 4 sulfur cluster binding	39	10	2.25	5.3e-05	0.00140913
GO:0008430	selenium binding	9	5	0.52	6.5e-05	0.001675
GO:0016530	metallochaperone activity	9	5	0.52	6.5e-05	0.001675
GO:0016667	oxidoreductase activity, acting on a sulfur group of donors	49	11	2.82	8.4e-05	0.0021
GO:0016836	hydro-lyase activity	49	11	2.82	8.4e-05	0.0021
GO:0070402	NADPH binding	15	6	0.86	0.00011	0.00270956
GO:0003995	acyl-CoA dehydrogenase activity	10	5	0.58	0.00012	0.00291304
GO:0004364	glutathione transferase activity	28	8	1.61	0.00013	0.00311071
GO:0016421	CoA carboxylase activity	6	4	0.35	0.00015	0.00353873
GO:0016879	ligase activity, forming carbon-nitrogen bonds	45	10	2.59	0.00019	0.00435959
GO:0008395	steroid hydroxylase activity	37	9	2.13	0.00019	0.00435959
GO:0019829	cation-transporting ATPase activity	54	11	3.11	0.00021	0.00462829
GO:0022853	active ion transmembrane transporter activity	54	11	3.11	0.00021	0.00462829
GO:0042625	ATPase coupled ion transmembrane transporter activity	54	11	3.11	0.00021	0.00462829
GO:0005506	iron ion binding	124	18	7.14	0.00026	0.00565584
GO:0016831	carboxy-lyase activity	31	8	1.79	0.00028	0.00601282
GO:0016531	copper chaperone activity	7	4	0.4	0.00033	0.00699684
GO:0016705	oxidoreductase activity, acting on paired donors, with incorporation or reduction of molecular oxyge...	149	20	8.58	0.00035	0.00726506
GO:0016712	oxidoreductase activity, acting on paired donors, with incorporation or reduction of molecular oxyge...	32	8	1.84	0.00036	0.00726506
GO:0022804	active transmembrane transporter activity	292	32	16.82	0.00036	0.00726506
GO:0016860	intramolecular oxidoreductase activity	40	9	2.3	0.00036	0.00726506
GO:0016877	ligase activity, forming carbon-sulfur bonds	33	8	1.9	0.00045	0.00897321
GO:0052689	carboxylic ester hydrolase activity	111	16	6.4	0.00061	0.0120206
GO:0008324	cation transmembrane transporter activity	475	45	27.37	0.0007	0.0136337
GO:0022890	inorganic cation transmembrane transporter activity	435	42	25.06	0.00072	0.0138621
GO:0008514	organic anion transmembrane transporter activity	170	21	9.79	0.00078	0.0148466
GO:0048038	quinone binding	14	5	0.81	0.00081	0.0152444
GO:0015238	drug transmembrane transporter activity	83	13	4.78	0.00088	0.0163778
GO:0016769	transferase activity, transferring nitrogenous groups	21	6	1.21	0.00092	0.0169341
GO:0140104	molecular carrier activity	29	7	1.67	0.00105	0.0191168
GO:0003988	acetyl-CoA C-acyltransferase activity	9	4	0.52	0.00109	0.0194229
GO:0016801	hydrolase activity, acting on ether bonds	9	4	0.52	0.00109	0.0194229
GO:0016854	racemase and epimerase activity	15	5	0.86	0.00116	0.0204526
GO:0016628	oxidoreductase activity, acting on the CH-CH group of donors, NAD or NADP as acceptor	22	6	1.27	0.00121	0.021112
GO:0004032	alditol:NADP+ 1-oxidoreductase activity	16	5	0.92	0.00161	0.0278015
GO:0000104	succinate dehydrogenase activity	5	3	0.29	0.00175	0.0290223
GO:0004321	fatty-acyl-CoA synthase activity	5	3	0.29	0.00175	0.0290223
GO:0008177	succinate dehydrogenase (ubiquinone) activity	5	3	0.29	0.00175	0.0290223
GO:1903136	cuprous ion binding	5	3	0.29	0.00175	0.0290223
GO:0033293	monocarboxylic acid binding	59	10	3.4	0.00183	0.0300515
GO:0004033	aldo-keto reductase (NADP) activity	24	6	1.38	0.00197	0.0320364
GO:0004029	aldehyde dehydrogenase (NAD) activity	17	5	0.98	0.00217	0.0349495
GO:0008509	anion transmembrane transporter activity	248	26	14.29	0.00232	0.0370095
GO:0016846	carbon-sulfur lyase activity	11	4	0.63	0.00261	0.0412429
GO:0042165	neurotransmitter binding	34	7	1.96	0.00282	0.0437361
GO:0005507	copper ion binding	43	8	2.48	0.00282	0.0437361
GO:0016615	malate dehydrogenase activity	6	3	0.35	0.00334	0.0501004
GO:0016635	oxidoreductase activity, acting on the CH-CH group of donors, quinone or related compound as accepto...	6	3	0.35	0.00334	0.0501004
GO:0048039	ubiquinone binding	6	3	0.35	0.00334	0.0501004
GO:1901567	fatty acid derivative binding	35	7	2.02	0.00335	0.0501004
GO:0008483	transaminase activity	19	5	1.09	0.0037	0.0548451
GO:0042626	ATPase activity, coupled to transmembrane movement of substances	99	13	5.7	0.0044	0.0646491
GO:0016405	CoA-ligase activity	20	5	1.15	0.00471	0.0675726
GO:0005342	organic acid transmembrane transporter activity	123	15	7.09	0.00472	0.0675726
GO:0046943	carboxylic acid transmembrane transporter activity	123	15	7.09	0.00472	0.0675726
GO:0005542	folic acid binding	13	4	0.75	0.00515	0.0731038
GO:0003854	3-beta-hydroxy-delta5-steroid dehydrogenase activity	7	3	0.4	0.0056	0.0788235
GO:0008106	alcohol dehydrogenase (NADP+) activity	21	5	1.21	0.00589	0.0822146
GO:0048029	monosaccharide binding	80	11	4.61	0.00598	0.082781
GO:0015399	primary active transmembrane transporter activity	104	13	5.99	0.00668	0.0909675
GO:0015405	P-P-bond-hydrolysis-driven transmembrane transporter activity	104	13	5.99	0.00668	0.0909675
GO:0004300	enoyl-CoA hydratase activity	8	3	0.46	0.00858	0.11406
GO:0005347	ATP transmembrane transporter activity	8	3	0.46	0.00858	0.11406
GO:0016803	ether hydrolase activity	8	3	0.46	0.00858	0.11406
GO:0008198	ferrous iron binding	23	5	1.33	0.00886	0.116601
GO:0019825	oxygen binding	15	4	0.86	0.00896	0.116601
GO:0071949	FAD binding	32	6	1.84	0.00898	0.116601
GO:0015035	protein disulfide oxidoreductase activity	16	4	0.92	0.01141	0.145891
GO:0015645	fatty acid ligase activity	16	4	0.92	0.01141	0.145891
GO:0015291	secondary active transmembrane transporter activity	188	19	10.83	0.01224	0.152859
GO:0005283	amino acid:sodium symporter activity	9	3	0.52	0.01232	0.152859
GO:0016594	glycine binding	9	3	0.52	0.01232	0.152859
GO:0050308	sugar-phosphatase activity	9	3	0.52	0.01232	0.152859
GO:0015036	disulfide oxidoreductase activity	35	6	2.02	0.0139	0.171195
GO:0004550	nucleoside diphosphate kinase activity	17	4	0.98	0.01425	0.172561
GO:0016881	acid-amino acid ligase activity	17	4	0.98	0.01425	0.172561
GO:0015370	solute:sodium symporter activity	56	8	3.23	0.01432	0.172561
GO:0043492	ATPase activity, coupled to movement of substances	115	13	6.63	0.01501	0.177055
GO:0000062	fatty-acyl-CoA binding	26	5	1.5	0.01501	0.177055
GO:0033764	steroid dehydrogenase activity, acting on the CH-OH group of donors, NAD or NADP as acceptor	26	5	1.5	0.01501	0.177055
GO:0015114	phosphate ion transmembrane transporter activity	10	3	0.58	0.01686	0.194762
GO:0019203	carbohydrate phosphatase activity	10	3	0.58	0.01686	0.194762
GO:0051920	peroxiredoxin activity	10	3	0.58	0.01686	0.194762
GO:0005310	dicarboxylic acid transmembrane transporter activity	27	5	1.56	0.01757	0.200202
GO:0016701	oxidoreductase activity, acting on single donors with incorporation of molecular oxygen	27	5	1.56	0.01757	0.200202
GO:0072341	modified amino acid binding	82	10	4.72	0.01909	0.216052
GO:0005326	neurotransmitter transporter activity	38	6	2.19	0.02044	0.228247
GO:0005504	fatty acid binding	38	6	2.19	0.02044	0.228247
GO:0015101	organic cation transmembrane transporter activity	19	4	1.09	0.02119	0.232967
GO:0047617	acyl-CoA hydrolase activity	19	4	1.09	0.02119	0.232967
GO:0033218	amide binding	310	27	17.86	0.02128	0.232967
GO:0016832	aldehyde-lyase activity	11	3	0.63	0.0222	0.241461
GO:0005328	neurotransmitter:sodium symporter activity	20	4	1.15	0.02531	0.273511
GO:0015293	symporter activity	124	13	7.14	0.02638	0.283247
GO:0036442	proton-exporting ATPase activity	30	5	1.73	0.02693	0.284076
GO:0016747	transferase activity, transferring acyl groups other than amino-acyl groups	205	19	11.81	0.02778	0.284076
GO:0016746	transferase activity, transferring acyl groups	233	21	13.42	0.02821	0.284076
GO:0005416	amino acid:cation symporter activity	12	3	0.69	0.02835	0.284076
GO:0072349	modified amino acid transmembrane transporter activity	12	3	0.69	0.02835	0.284076
GO:0003847	1-alkyl-2-acetylglycerophosphocholine esterase activity	5	2	0.29	0.02951	0.284076
GO:0004022	alcohol dehydrogenase (NAD) activity	5	2	0.29	0.02951	0.284076
GO:0004090	carbonyl reductase (NADPH) activity	5	2	0.29	0.02951	0.284076
GO:0004301	epoxide hydrolase activity	5	2	0.29	0.02951	0.284076
GO:0004499	N,N-dimethylaniline monooxygenase activity	5	2	0.29	0.02951	0.284076
GO:0005007	fibroblast growth factor-activated receptor activity	5	2	0.29	0.02951	0.284076
GO:0015217	ADP transmembrane transporter activity	5	2	0.29	0.02951	0.284076
GO:0016833	oxo-acid-lyase activity	5	2	0.29	0.02951	0.284076
GO:0043185	vascular endothelial growth factor receptor 3 binding	5	2	0.29	0.02951	0.284076
GO:0043262	adenosine-diphosphatase activity	5	2	0.29	0.02951	0.284076
GO:0046912	transferase activity, transferring acyl groups, acyl groups converted into alkyl on transfer	5	2	0.29	0.02951	0.284076
GO:0047023	androsterone dehydrogenase activity	5	2	0.29	0.02951	0.284076
GO:0070061	fructose binding	5	2	0.29	0.02951	0.284076
GO:0004623	phospholipase A2 activity	21	4	1.21	0.02988	0.284369
GO:0016289	CoA hydrolase activity	21	4	1.21	0.02988	0.284369
GO:1901681	sulfur compound binding	208	19	11.98	0.03162	0.299229
GO:0005343	organic acid:sodium symporter activity	22	4	1.27	0.0349	0.319511
GO:0016810	hydrolase activity, acting on carbon-nitrogen (but not peptide) bonds	116	12	6.68	0.03506	0.319511
GO:0000295	adenine nucleotide transmembrane transporter activity	13	3	0.75	0.03532	0.319511
GO:0005346	purine ribonucleotide transmembrane transporter activity	13	3	0.75	0.03532	0.319511
GO:0015216	purine nucleotide transmembrane transporter activity	13	3	0.75	0.03532	0.319511
GO:0015556	C4-dicarboxylate transmembrane transporter activity	13	3	0.75	0.03532	0.319511
GO:0015643	toxic substance binding	13	3	0.75	0.03532	0.319511
GO:0016840	carbon-nitrogen lyase activity	13	3	0.75	0.03532	0.319511
GO:0008028	monocarboxylic acid transmembrane transporter activity	43	6	2.48	0.03548	0.319511
GO:0051087	chaperone binding	91	10	5.24	0.03628	0.324968
GO:0016229	steroid dehydrogenase activity	33	5	1.9	0.03897	0.347206
GO:0015294	solute:cation symporter activity	80	9	4.61	0.04011	0.355472
GO:0015605	organophosphate ester transmembrane transporter activity	23	4	1.33	0.04038	0.355982
GO:0005534	galactose binding	6	2	0.35	0.04259	0.358484
GO:0008379	thioredoxin peroxidase activity	6	2	0.35	0.04259	0.358484
GO:0008504	monoamine transmembrane transporter activity	6	2	0.35	0.04259	0.358484
GO:0030151	molybdenum ion binding	6	2	0.35	0.04259	0.358484
GO:0032052	bile acid binding	6	2	0.35	0.04259	0.358484
GO:0043184	vascular endothelial growth factor receptor 2 binding	6	2	0.35	0.04259	0.358484
GO:0043546	molybdopterin cofactor binding	6	2	0.35	0.04259	0.358484
GO:0043559	insulin binding	6	2	0.35	0.04259	0.358484
GO:1904047	S-adenosyl-L-methionine binding	6	2	0.35	0.04259	0.358484
GO:0017110	nucleoside-diphosphatase activity	14	3	0.81	0.04307	0.360711
GO:0022829	wide pore channel activity	15	3	0.86	0.0516	0.425764
GO:0034185	apolipoprotein binding	15	3	0.86	0.0516	0.425764
GO:0051184	cofactor transmembrane transporter activity	15	3	0.86	0.0516	0.425764
GO:0016709	oxidoreductase activity, acting on paired donors, with incorporation or reduction of molecular oxyge...	36	5	2.07	0.05382	0.439749
GO:0043028	cysteine-type endopeptidase regulator activity involved in apoptotic process	36	5	2.07	0.05382	0.439749
GO:0015171	amino acid transmembrane transporter activity	60	7	3.46	0.05602	0.451228
GO:0004679	AMP-activated protein kinase activity	7	2	0.4	0.05738	0.451228
GO:0008035	high-density lipoprotein particle binding	7	2	0.4	0.05738	0.451228
GO:0015141	succinate transmembrane transporter activity	7	2	0.4	0.05738	0.451228
GO:0016661	oxidoreductase activity, acting on other nitrogenous compounds as donors	7	2	0.4	0.05738	0.451228
GO:0016813	hydrolase activity, acting on carbon-nitrogen (but not peptide) bonds, in linear amidines	7	2	0.4	0.05738	0.451228
GO:0016842	amidine-lyase activity	7	2	0.4	0.05738	0.451228
GO:0017153	sodium:dicarboxylate symporter activity	7	2	0.4	0.05738	0.451228
GO:0005520	insulin-like growth factor binding	26	4	1.5	0.05959	0.457859
GO:0008519	ammonium transmembrane transporter activity	26	4	1.5	0.05959	0.457859
GO:0016702	oxidoreductase activity, acting on single donors with incorporation of molecular oxygen, incorporati...	26	4	1.5	0.05959	0.457859
GO:0017134	fibroblast growth factor binding	26	4	1.5	0.05959	0.457859
GO:0043027	cysteine-type endopeptidase inhibitor activity involved in apoptotic process	26	4	1.5	0.05959	0.457859
GO:0015215	nucleotide transmembrane transporter activity	16	3	0.92	0.06088	0.463518
GO:0036041	long-chain fatty acid binding	16	3	0.92	0.06088	0.463518
GO:0019205	nucleobase-containing compound kinase activity	38	5	2.19	0.06531	0.492767
GO:1901505	carbohydrate derivative transmembrane transporter activity	38	5	2.19	0.06531	0.492767
GO:0070273	phosphatidylinositol-4-phosphate binding	27	4	1.56	0.06689	0.502425
GO:0003746	translation elongation factor activity	17	3	0.98	0.07087	0.522728
GO:0043295	glutathione binding	17	3	0.98	0.07087	0.522728
GO:1900750	oligopeptide binding	17	3	0.98	0.07087	0.522728
GO:0001758	retinal dehydrogenase activity	8	2	0.46	0.07365	0.522728
GO:0005243	gap junction channel activity	8	2	0.46	0.07365	0.522728
GO:0008199	ferric iron binding	8	2	0.46	0.07365	0.522728
GO:0015378	sodium:chloride symporter activity	8	2	0.46	0.07365	0.522728
GO:0016624	oxidoreductase activity, acting on the aldehyde or oxo group of donors, disulfide as acceptor	8	2	0.46	0.07365	0.522728
GO:0016742	hydroxymethyl-, formyl- and related transferase activity	8	2	0.46	0.07365	0.522728
GO:0016884	carbon-nitrogen ligase activity, with glutamine as amido-N-donor	8	2	0.46	0.07365	0.522728
GO:0019841	retinol binding	8	2	0.46	0.07365	0.522728
GO:0031419	cobalamin binding	8	2	0.46	0.07365	0.522728
GO:0055102	lipase inhibitor activity	8	2	0.46	0.07365	0.522728
GO:0016298	lipase activity	90	9	5.19	0.0742	0.523105
GO:0051959	dynein light intermediate chain binding	28	4	1.61	0.07464	0.523105
GO:1901682	sulfur compound transmembrane transporter activity	28	4	1.61	0.07464	0.523105
GO:0016407	acetyltransferase activity	105	10	6.05	0.08048	0.559353
GO:0030165	PDZ domain binding	105	10	6.05	0.08048	0.559353
GO:0008553	proton-exporting ATPase activity, phosphorylative mechanism	18	3	1.04	0.08154	0.564378
GO:0005313	L-glutamate transmembrane transporter activity	9	2	0.52	0.09118	0.613359
GO:0008242	omega peptidase activity	9	2	0.52	0.09118	0.613359
GO:0016668	oxidoreductase activity, acting on a sulfur group of donors, NAD(P) as acceptor	9	2	0.52	0.09118	0.613359
GO:0016670	oxidoreductase activity, acting on a sulfur group of donors, oxygen as acceptor	9	2	0.52	0.09118	0.613359
GO:0030346	protein phosphatase 2B binding	9	2	0.52	0.09118	0.613359
GO:0047086	ketosteroid monooxygenase activity	9	2	0.52	0.09118	0.613359
GO:0050544	arachidonic acid binding	9	2	0.52	0.09118	0.613359
GO:0016782	transferase activity, transferring sulfur-containing groups	55	6	3.17	0.09535	0.638845
GO:0002020	protease binding	124	11	7.14	0.10177	0.679142
GO:0051117	ATPase binding	83	8	4.78	0.10472	0.685507
GO:0008391	arachidonic acid monooxygenase activity	20	3	1.15	0.10477	0.685507
GO:0038191	neuropilin binding	20	3	1.15	0.10477	0.685507
GO:0042056	chemoattractant activity	20	3	1.15	0.10477	0.685507
GO:0090079	translation regulator activity, nucleic acid binding	20	3	1.15	0.10477	0.685507
GO:0004879	nuclear receptor activity	44	5	2.53	0.10723	0.691536
GO:0098531	transcription factor activity, direct ligand regulated sequence-specific DNA binding	44	5	2.53	0.10723	0.691536
GO:0004620	phospholipase activity	70	7	4.03	0.1074	0.691536
GO:0008474	palmitoyl-(protein) hydrolase activity	10	2	0.58	0.10976	0.691536
GO:0015172	acidic amino acid transmembrane transporter activity	10	2	0.58	0.10976	0.691536
GO:0015373	anion:sodium symporter activity	10	2	0.58	0.10976	0.691536
GO:0050542	icosanoid binding	10	2	0.58	0.10976	0.691536
GO:0050543	icosatetraenoic acid binding	10	2	0.58	0.10976	0.691536
GO:0098599	palmitoyl hydrolase activity	10	2	0.58	0.10976	0.691536
GO:0016776	phosphotransferase activity, phosphate group as acceptor	32	4	1.84	0.10982	0.691536
GO:0016638	oxidoreductase activity, acting on the CH-NH2 group of donors	21	3	1.21	0.11726	0.732875
GO:0030215	semaphorin receptor binding	21	3	1.21	0.11726	0.732875
GO:0043621	protein self-association	59	6	3.4	0.12286	0.76502
GO:0019894	kinesin binding	46	5	2.65	0.12354	0.766406
GO:0016671	oxidoreductase activity, acting on a sulfur group of donors, disulfide as acceptor	11	2	0.63	0.12922	0.78994
GO:0016857	racemase and epimerase activity, acting on carbohydrates and derivatives	11	2	0.63	0.12922	0.78994
GO:0043008	ATP-dependent protein binding	11	2	0.63	0.12922	0.78994
GO:0043495	protein membrane anchor	11	2	0.63	0.12922	0.78994
GO:0005501	retinoid binding	22	3	1.27	0.13026	0.793402
GO:0070405	ammonium ion binding	47	5	2.71	0.13211	0.801755
GO:0015103	inorganic anion transmembrane transporter activity	102	9	5.88	0.13325	0.805754
GO:0003774	motor activity	118	10	6.8	0.14252	0.858709
GO:0071813	lipoprotein particle binding	23	3	1.33	0.14374	0.859873
GO:0071814	protein-lipid complex binding	23	3	1.33	0.14374	0.859873
GO:0019003	GDP binding	62	6	3.57	0.14576	0.868854
GO:0016811	hydrolase activity, acting on carbon-nitrogen (but not peptide) bonds, in linear amides	76	7	4.38	0.1472	0.871875
GO:0000900	translation repressor activity, mRNA regulatory element binding	12	2	0.69	0.14939	0.871875
GO:0001972	retinoic acid binding	12	2	0.69	0.14939	0.871875
GO:0015116	sulfate transmembrane transporter activity	12	2	0.69	0.14939	0.871875
GO:0015651	quaternary ammonium group transmembrane transporter activity	12	2	0.69	0.14939	0.871875
GO:0016783	sulfurtransferase activity	12	2	0.69	0.14939	0.871875
GO:0003707	steroid hormone receptor activity	49	5	2.82	0.15001	0.872155
GO:0015932	nucleobase-containing compound transmembrane transporter activity	36	4	2.07	0.151	0.872155
GO:1901618	organic hydroxy compound transmembrane transporter activity	36	4	2.07	0.151	0.872155
GO:0004857	enzyme inhibitor activity	272	20	15.67	0.15694	0.898233
GO:0001671	ATPase activator activity	24	3	1.38	0.15766	0.898233
GO:0005537	mannose binding	24	3	1.38	0.15766	0.898233
GO:0015301	anion:anion antiporter activity	24	3	1.38	0.15766	0.898233
GO:0051082	unfolded protein binding	92	8	5.3	0.15999	0.908418
GO:0016859	cis-trans isomerase activity	37	4	2.13	0.1621	0.917289
GO:0004659	prenyltransferase activity	13	2	0.75	0.17013	0.940488
GO:0005172	vascular endothelial growth factor receptor binding	13	2	0.75	0.17013	0.940488
GO:0008252	nucleotidase activity	13	2	0.75	0.17013	0.940488
GO:0010181	FMN binding	13	2	0.75	0.17013	0.940488
GO:0016500	protein-hormone receptor activity	13	2	0.75	0.17013	0.940488
GO:0046935	1-phosphatidylinositol-3-kinase regulator activity	13	2	0.75	0.17013	0.940488
GO:0097001	ceramide binding	13	2	0.75	0.17013	0.940488
GO:0016866	intramolecular transferase activity	25	3	1.44	0.17197	0.947532
GO:0060590	ATPase regulator activity	38	4	2.19	0.17348	0.952718
GO:0005496	steroid binding	80	7	4.61	0.17708	0.96931
GO:0019840	isoprenoid binding	26	3	1.5	0.18663	1
GO:0045499	chemorepellent activity	26	3	1.5	0.18663	1
GO:0008432	JUN kinase binding	14	2	0.81	0.1913	1
GO:0015377	cation:chloride symporter activity	14	2	0.81	0.1913	1
GO:0016411	acylglycerol O-acyltransferase activity	14	2	0.81	0.1913	1
GO:0016722	oxidoreductase activity, oxidizing metal ions	14	2	0.81	0.1913	1
GO:0070403	NAD+ binding	14	2	0.81	0.1913	1
GO:1990381	ubiquitin-specific protease binding	14	2	0.81	0.1913	1
GO:0005319	lipid transporter activity	127	10	7.32	0.19663	1
GO:0019213	deacetylase activity	40	4	2.3	0.19703	1
GO:0008238	exopeptidase activity	83	7	4.78	0.20104	1
GO:0004869	cysteine-type endopeptidase inhibitor activity	41	4	2.36	0.20915	1
GO:0030544	Hsp70 protein binding	41	4	2.36	0.20915	1
GO:0051213	dioxygenase activity	84	7	4.84	0.20929	1
GO:0004866	endopeptidase inhibitor activity	114	9	6.57	0.21064	1
GO:0004806	triglyceride lipase activity	15	2	0.86	0.2128	1
GO:0016290	palmitoyl-CoA hydrolase activity	15	2	0.86	0.2128	1
GO:0016805	dipeptidase activity	15	2	0.86	0.2128	1
GO:0070330	aromatase activity	15	2	0.86	0.2128	1
GO:0005548	phospholipid transporter activity	57	5	3.28	0.23024	1
GO:0015297	antiporter activity	57	5	3.28	0.23024	1
GO:0003735	structural constituent of ribosome	163	12	9.39	0.23043	1
GO:0017080	sodium channel regulator activity	29	3	1.67	0.23229	1
GO:0004622	lysophospholipase activity	16	2	0.92	0.2345	1
GO:0008373	sialyltransferase activity	16	2	0.92	0.2345	1
GO:0015106	bicarbonate transmembrane transporter activity	16	2	0.92	0.2345	1
GO:0015296	anion:cation symporter activity	16	2	0.92	0.2345	1
GO:0016887	ATPase activity	389	26	22.41	0.24275	1
GO:0015179	L-amino acid transmembrane transporter activity	44	4	2.53	0.24667	1
GO:0099516	ion antiporter activity	44	4	2.53	0.24667	1
GO:0003777	microtubule motor activity	74	6	4.26	0.25322	1
GO:0044325	ion channel binding	120	9	6.91	0.25487	1
GO:0008392	arachidonic acid epoxygenase activity	17	2	0.98	0.25632	1
GO:0016641	oxidoreductase activity, acting on the CH-NH2 group of donors, oxygen as acceptor	17	2	0.98	0.25632	1
GO:0042288	MHC class I protein binding	17	2	0.98	0.25632	1
GO:0051861	glycolipid binding	17	2	0.98	0.25632	1
GO:0070628	proteasome binding	17	2	0.98	0.25632	1
GO:0000064	L-ornithine transmembrane transporter activity	5	1	0.29	0.25676	1
GO:0004176	ATP-dependent peptidase activity	5	1	0.29	0.25676	1
GO:0004322	ferroxidase activity	5	1	0.29	0.25676	1
GO:0004448	isocitrate dehydrogenase activity	5	1	0.29	0.25676	1
GO:0004530	deoxyribonuclease I activity	5	1	0.29	0.25676	1
GO:0004656	procollagen-proline 4-dioxygenase activity	5	1	0.29	0.25676	1
GO:0005004	GPI-linked ephrin receptor activity	5	1	0.29	0.25676	1
GO:0005030	neurotrophin receptor activity	5	1	0.29	0.25676	1
GO:0005131	growth hormone receptor binding	5	1	0.29	0.25676	1
GO:0005436	sodium:phosphate symporter activity	5	1	0.29	0.25676	1
GO:0015137	citrate transmembrane transporter activity	5	1	0.29	0.25676	1
GO:0015142	tricarboxylic acid transmembrane transporter activity	5	1	0.29	0.25676	1
GO:0015168	glycerol transmembrane transporter activity	5	1	0.29	0.25676	1
GO:0015227	acyl carnitine transmembrane transporter activity	5	1	0.29	0.25676	1
GO:0016151	nickel cation binding	5	1	0.29	0.25676	1
GO:0016312	inositol bisphosphate phosphatase activity	5	1	0.29	0.25676	1
GO:0016724	oxidoreductase activity, oxidizing metal ions, oxygen as acceptor	5	1	0.29	0.25676	1
GO:0016812	hydrolase activity, acting on carbon-nitrogen (but not peptide) bonds, in cyclic amides	5	1	0.29	0.25676	1
GO:0016841	ammonia-lyase activity	5	1	0.29	0.25676	1
GO:0017034	Rap guanyl-nucleotide exchange factor activity	5	1	0.29	0.25676	1
GO:0019238	cyclohydrolase activity	5	1	0.29	0.25676	1
GO:0019808	polyamine binding	5	1	0.29	0.25676	1
GO:0030249	guanylate cyclase regulator activity	5	1	0.29	0.25676	1
GO:0031802	type 5 metabotropic glutamate receptor binding	5	1	0.29	0.25676	1
GO:0035174	histone serine kinase activity	5	1	0.29	0.25676	1
GO:0044388	small protein activating enzyme binding	5	1	0.29	0.25676	1
GO:0051575	5'-deoxyribose-5-phosphate lyase activity	5	1	0.29	0.25676	1
GO:0090599	alpha-glucosidase activity	5	1	0.29	0.25676	1
GO:0030414	peptidase inhibitor activity	121	9	6.97	0.26252	1
GO:0015144	carbohydrate transmembrane transporter activity	31	3	1.79	0.26375	1
GO:0030507	spectrin binding	31	3	1.79	0.26375	1
GO:0043014	alpha-tubulin binding	31	3	1.79	0.26375	1
GO:0017171	serine hydrolase activity	122	9	7.03	0.27025	1
GO:0061135	endopeptidase regulator activity	122	9	7.03	0.27025	1
GO:0005385	zinc ion transmembrane transporter activity	18	2	1.04	0.27816	1
GO:0031418	L-ascorbic acid binding	18	2	1.04	0.27816	1
GO:0033612	receptor serine/threonine kinase binding	18	2	1.04	0.27816	1
GO:0035014	phosphatidylinositol 3-kinase regulator activity	18	2	1.04	0.27816	1
GO:0019838	growth factor binding	139	10	8.01	0.28003	1
GO:0015081	sodium ion transmembrane transporter activity	108	8	6.22	0.28333	1
GO:0031072	heat shock protein binding	125	9	7.2	0.29381	1
GO:0015662	ATPase activity, coupled to transmembrane movement of ions, phosphorylative mechanism	33	3	1.9	0.29568	1
GO:0030145	manganese ion binding	48	4	2.77	0.29864	1
GO:0002054	nucleobase binding	6	1	0.35	0.29959	1
GO:0003993	acid phosphatase activity	6	1	0.35	0.29959	1
GO:0004468	lysine N-acetyltransferase activity, acting on acetyl phosphate as donor	6	1	0.35	0.29959	1
GO:0004768	stearoyl-CoA 9-desaturase activity	6	1	0.35	0.29959	1
GO:0005000	vasopressin receptor activity	6	1	0.35	0.29959	1
GO:0005499	vitamin D binding	6	1	0.35	0.29959	1
GO:0008172	S-methyltransferase activity	6	1	0.35	0.29959	1
GO:0008420	RNA polymerase II CTD heptapeptide repeat phosphatase activity	6	1	0.35	0.29959	1
GO:0008970	phospholipase A1 activity	6	1	0.35	0.29959	1
GO:0010851	cyclase regulator activity	6	1	0.35	0.29959	1
GO:0015038	glutathione disulfide oxidoreductase activity	6	1	0.35	0.29959	1
GO:0015166	polyol transmembrane transporter activity	6	1	0.35	0.29959	1
GO:0015183	L-aspartate transmembrane transporter activity	6	1	0.35	0.29959	1
GO:0015288	porin activity	6	1	0.35	0.29959	1
GO:0016778	diphosphotransferase activity	6	1	0.35	0.29959	1
GO:0016892	endoribonuclease activity, producing 3'-phosphomonoesters	6	1	0.35	0.29959	1
GO:0042030	ATPase inhibitor activity	6	1	0.35	0.29959	1
GO:0047499	calcium-independent phospholipase A2 activity	6	1	0.35	0.29959	1
GO:0051185	coenzyme transmembrane transporter activity	6	1	0.35	0.29959	1
GO:0070008	serine-type exopeptidase activity	6	1	0.35	0.29959	1
GO:0098882	structural constituent of presynaptic active zone	6	1	0.35	0.29959	1
GO:0120013	intermembrane lipid transfer activity	6	1	0.35	0.29959	1
GO:1902387	ceramide 1-phosphate binding	6	1	0.35	0.29959	1
GO:1902388	ceramide 1-phosphate transporter activity	6	1	0.35	0.29959	1
GO:0001848	complement binding	19	2	1.09	0.29996	1
GO:0031434	mitogen-activated protein kinase kinase binding	19	2	1.09	0.29996	1
GO:0043274	phospholipase binding	19	2	1.09	0.29996	1
GO:0003755	peptidyl-prolyl cis-trans isomerase activity	34	3	1.96	0.31174	1
GO:0001223	transcription coactivator binding	20	2	1.15	0.32165	1
GO:0019200	carbohydrate kinase activity	20	2	1.15	0.32165	1
GO:0031210	phosphatidylcholine binding	20	2	1.15	0.32165	1
GO:0044183	protein binding involved in protein folding	20	2	1.15	0.32165	1
GO:0046961	proton-transporting ATPase activity, rotational mechanism	20	2	1.15	0.32165	1
GO:0050997	quaternary ammonium group binding	20	2	1.15	0.32165	1
GO:0042562	hormone binding	81	6	4.67	0.32379	1
GO:0004860	protein kinase inhibitor activity	50	4	2.88	0.32511	1
GO:0044390	ubiquitin-like protein conjugating enzyme binding	35	3	2.02	0.32782	1
GO:0015108	chloride transmembrane transporter activity	66	5	3.8	0.33131	1
GO:0004252	serine-type endopeptidase activity	98	7	5.65	0.33509	1
GO:0035591	signaling adaptor activity	51	4	2.94	0.33841	1
GO:0004126	cytidine deaminase activity	7	1	0.4	0.33996	1
GO:0004767	sphingomyelin phosphodiesterase activity	7	1	0.4	0.33996	1
GO:0004771	sterol esterase activity	7	1	0.4	0.33996	1
GO:0005113	patched binding	7	1	0.4	0.33996	1
GO:0005337	nucleoside transmembrane transporter activity	7	1	0.4	0.33996	1
GO:0005351	carbohydrate:proton symporter activity	7	1	0.4	0.33996	1
GO:0015368	calcium:cation antiporter activity	7	1	0.4	0.33996	1
GO:0016215	acyl-CoA desaturase activity	7	1	0.4	0.33996	1
GO:0016861	intramolecular oxidoreductase activity, interconverting aldoses and ketoses	7	1	0.4	0.33996	1
GO:0019531	oxalate transmembrane transporter activity	7	1	0.4	0.33996	1
GO:0031821	G protein-coupled serotonin receptor binding	7	1	0.4	0.33996	1
GO:0032050	clathrin heavy chain binding	7	1	0.4	0.33996	1
GO:0035005	1-phosphatidylinositol-4-phosphate 3-kinase activity	7	1	0.4	0.33996	1
GO:0036042	long-chain fatty acyl-CoA binding	7	1	0.4	0.33996	1
GO:0070324	thyroid hormone binding	7	1	0.4	0.33996	1
GO:0043178	alcohol binding	67	5	3.86	0.34288	1
GO:0019239	deaminase activity	21	2	1.21	0.34317	1
GO:0048156	tau protein binding	21	2	1.21	0.34317	1
GO:0043531	ADP binding	36	3	2.07	0.34389	1
GO:0042623	ATPase activity, coupled	313	20	18.03	0.34841	1
GO:0004521	endoribonuclease activity	52	4	3	0.35172	1
GO:0017046	peptide hormone binding	37	3	2.13	0.35993	1
GO:0030674	protein binding, bridging	117	8	6.74	0.36132	1
GO:0030371	translation repressor activity	22	2	1.27	0.36446	1
GO:0046625	sphingolipid binding	22	2	1.27	0.36446	1
GO:0016410	N-acyltransferase activity	102	7	5.88	0.37313	1
GO:0005089	Rho guanyl-nucleotide exchange factor activity	70	5	4.03	0.37772	1
GO:0003916	DNA topoisomerase activity	8	1	0.46	0.37801	1
GO:0008494	translation activator activity	8	1	0.46	0.37801	1
GO:0008526	phosphatidylinositol transporter activity	8	1	0.46	0.37801	1
GO:0016595	glutamate binding	8	1	0.46	0.37801	1
GO:0016713	oxidoreductase activity, acting on paired donors, with incorporation or reduction of molecular oxyge...	8	1	0.46	0.37801	1
GO:0016717	oxidoreductase activity, acting on paired donors, with oxidation of a pair of donors resulting in th...	8	1	0.46	0.37801	1
GO:0019798	procollagen-proline dioxygenase activity	8	1	0.46	0.37801	1
GO:0022848	acetylcholine-gated cation-selective channel activity	8	1	0.46	0.37801	1
GO:0030306	ADP-ribosylation factor binding	8	1	0.46	0.37801	1
GO:0031957	very long-chain fatty acid-CoA ligase activity	8	1	0.46	0.37801	1
GO:0031995	insulin-like growth factor II binding	8	1	0.46	0.37801	1
GO:0035374	chondroitin sulfate binding	8	1	0.46	0.37801	1
GO:0035381	ATP-gated ion channel activity	8	1	0.46	0.37801	1
GO:0035620	ceramide transporter activity	8	1	0.46	0.37801	1
GO:0043208	glycosphingolipid binding	8	1	0.46	0.37801	1
GO:0070567	cytidylyltransferase activity	8	1	0.46	0.37801	1
GO:0099095	ligand-gated anion channel activity	8	1	0.46	0.37801	1
GO:0099181	structural constituent of presynapse	8	1	0.46	0.37801	1
GO:0102991	myristoyl-CoA hydrolase activity	8	1	0.46	0.37801	1
GO:0140035	ubiquitination-like modification-dependent protein binding	8	1	0.46	0.37801	1
GO:0140036	ubiquitin-dependent protein binding	8	1	0.46	0.37801	1
GO:0010485	H4 histone acetyltransferase activity	23	2	1.33	0.38548	1
GO:0016814	hydrolase activity, acting on carbon-nitrogen (but not peptide) bonds, in cyclic amidines	23	2	1.33	0.38548	1
GO:0061134	peptidase regulator activity	153	10	8.81	0.38726	1
GO:0000980	RNA polymerase II distal enhancer sequence-specific DNA binding	71	5	4.09	0.38933	1
GO:0004714	transmembrane receptor protein tyrosine kinase activity	55	4	3.17	0.39162	1
GO:0019210	kinase inhibitor activity	55	4	3.17	0.39162	1
GO:0008374	O-acyltransferase activity	39	3	2.25	0.39181	1
GO:0008574	ATP-dependent microtubule motor activity, plus-end-directed	24	2	1.38	0.40619	1
GO:0015175	neutral amino acid transmembrane transporter activity	24	2	1.38	0.40619	1
GO:0070325	lipoprotein particle receptor binding	24	2	1.38	0.40619	1
GO:0060090	molecular adaptor activity	139	9	8.01	0.40856	1
GO:0000774	adenyl-nucleotide exchange factor activity	9	1	0.52	0.41386	1
GO:0001016	RNA polymerase III regulatory region DNA binding	9	1	0.52	0.41386	1
GO:0001055	RNA polymerase II activity	9	1	0.52	0.41386	1
GO:0003691	double-stranded telomeric DNA binding	9	1	0.52	0.41386	1
GO:0003857	3-hydroxyacyl-CoA dehydrogenase activity	9	1	0.52	0.41386	1
GO:0004017	adenylate kinase activity	9	1	0.52	0.41386	1
GO:0005078	MAP-kinase scaffold activity	9	1	0.52	0.41386	1
GO:0008046	axon guidance receptor activity	9	1	0.52	0.41386	1
GO:0008271	secondary active sulfate transmembrane transporter activity	9	1	0.52	0.41386	1
GO:0017128	phospholipid scramblase activity	9	1	0.52	0.41386	1
GO:0030957	Tat protein binding	9	1	0.52	0.41386	1
GO:0031432	titin binding	9	1	0.52	0.41386	1
GO:0035251	UDP-glucosyltransferase activity	9	1	0.52	0.41386	1
GO:0036122	BMP binding	9	1	0.52	0.41386	1
GO:0042895	antibiotic transmembrane transporter activity	9	1	0.52	0.41386	1

## Sheet: MF up in Aged Con vs Young
GO.ID	Term	Annotated	Significant	Expected	result1	FDR
GO:0003823	antigen binding	159	77	19.32	1.4e-29	2.3506e-26
GO:0003735	structural constituent of ribosome	164	72	19.93	1.9e-24	1.59505e-21
GO:0034987	immunoglobulin receptor binding	115	58	13.97	9.9e-24	5.5407e-21
GO:0004896	cytokine receptor activity	80	34	9.72	8.7e-12	3.65182e-09
GO:0019843	rRNA binding	70	28	8.51	3.2e-09	1.07456e-06
GO:0019955	cytokine binding	119	37	14.46	3.4e-08	9.51433e-06
GO:0043394	proteoglycan binding	31	15	3.77	7.8e-07	0.000187089
GO:0005125	cytokine activity	139	38	16.89	9e-07	0.000188888
GO:0005126	cytokine receptor binding	226	53	27.46	1.5e-06	0.000279833
GO:0042287	MHC protein binding	26	13	3.16	2.7e-06	0.000412118
GO:0042605	peptide antigen binding	26	13	3.16	2.7e-06	0.000412118
GO:1990948	ubiquitin ligase inhibitor activity	6	6	0.73	3.2e-06	0.000447733
GO:0008047	enzyme activator activity	415	82	50.42	4.8e-06	0.000619938
GO:0019865	immunoglobulin binding	17	10	2.07	5.9e-06	0.0006716
GO:0008329	signaling pattern recognition receptor activity	14	9	1.7	6.4e-06	0.0006716
GO:0038187	pattern recognition receptor activity	14	9	1.7	6.4e-06	0.0006716
GO:0004715	non-membrane spanning protein tyrosine kinase activity	44	17	5.35	6.9e-06	0.000681476
GO:0019763	immunoglobulin receptor activity	7	6	0.85	2e-05	0.001679
GO:0055105	ubiquitin-protein transferase inhibitor activity	7	6	0.85	2e-05	0.001679
GO:0070180	large ribosomal subunit rRNA binding	7	6	0.85	2e-05	0.001679
GO:0003779	actin binding	378	73	45.93	3.5e-05	0.00279833
GO:0035325	Toll-like receptor binding	14	8	1.7	7.1e-05	0.005183
GO:0043395	heparan sulfate proteoglycan binding	14	8	1.7	7.1e-05	0.005183
GO:0046977	TAP binding	11	7	1.34	8.2e-05	0.00550712
GO:0050700	CARD domain binding	11	7	1.34	8.2e-05	0.00550712
GO:0017124	SH3 domain binding	123	30	14.95	0.00013	0.00810552
GO:0042608	T cell receptor binding	15	8	1.82	0.00014	0.00810552
GO:0001540	amyloid-beta binding	49	16	5.95	0.00014	0.00810552
GO:0071723	lipopeptide binding	6	5	0.73	0.00014	0.00810552
GO:0008009	chemokine activity	32	12	3.89	0.00022	0.0123127
GO:0048018	receptor ligand activity	288	56	34.99	0.00023	0.0124571
GO:0061134	peptidase regulator activity	157	35	19.08	0.00024	0.0125925
GO:0001784	phosphotyrosine residue binding	43	14	5.22	0.00037	0.0188252
GO:0042288	MHC class I protein binding	17	8	2.07	0.00041	0.0200547
GO:0001608	G protein-coupled nucleotide receptor activity	10	6	1.22	0.00043	0.0200547
GO:0045028	G protein-coupled purinergic nucleotide receptor activity	10	6	1.22	0.00043	0.0200547
GO:0019864	IgG binding	7	5	0.85	0.00045	0.0204203
GO:0005543	phospholipid binding	364	66	44.23	0.00052	0.0229758
GO:0048365	Rac GTPase binding	65	18	7.9	0.00055	0.0236782
GO:0001637	G protein-coupled chemoattractant receptor activity	22	9	2.67	0.00064	0.0257707
GO:0004950	chemokine receptor activity	22	9	2.67	0.00064	0.0257707
GO:0001614	purinergic nucleotide receptor activity	18	8	2.19	0.00066	0.0257707
GO:0016502	nucleotide receptor activity	18	8	2.19	0.00066	0.0257707
GO:0005164	tumor necrosis factor receptor binding	31	11	3.77	0.00069	0.0263298
GO:0046982	protein heterodimerization activity	478	82	58.08	0.00072	0.026864
GO:0043028	cysteine-type endopeptidase regulator activity involved in apoptotic process	36	12	4.37	0.00076	0.02774
GO:0030545	receptor regulator activity	316	58	38.4	0.00081	0.028936
GO:0016798	hydrolase activity, acting on glycosyl bonds	101	24	12.27	0.00085	0.0294682
GO:0030881	beta-2-microglobulin binding	11	6	1.34	0.00086	0.0294682
GO:0035586	purinergic receptor activity	23	9	2.79	0.00094	0.0303512
GO:0071813	lipoprotein particle binding	23	9	2.79	0.00094	0.0303512
GO:0071814	protein-lipid complex binding	23	9	2.79	0.00094	0.0303512
GO:0030228	lipoprotein particle receptor activity	15	7	1.82	0.00102	0.0323128
GO:0016176	superoxide-generating NADPH oxidase activator activity	8	5	0.97	0.00107	0.0332691
GO:0045309	protein phosphorylated amino acid binding	53	15	6.44	0.00121	0.036938
GO:0016504	peptidase activator activity	33	11	4.01	0.00125	0.0374777
GO:0005096	GTPase activator activity	223	43	27.1	0.00137	0.0403549
GO:0005539	glycosaminoglycan binding	172	35	20.9	0.00142	0.0411066
GO:0016505	peptidase activator activity involved in apoptotic process	12	6	1.46	0.00154	0.0438247
GO:0051015	actin filament binding	180	36	21.87	0.00168	0.047012
GO:0030695	GTPase regulator activity	239	45	29.04	0.00177	0.0487185
GO:0017048	Rho GTPase binding	162	33	19.68	0.00187	0.0506408
GO:0001205	distal enhancer DNA-binding transcription activator activity, RNA polymerase II-specific	30	10	3.65	0.00206	0.0549006
GO:0005041	low-density lipoprotein particle receptor activity	9	5	1.09	0.00217	0.0559667
GO:0005068	transmembrane receptor protein tyrosine kinase adaptor activity	9	5	1.09	0.00217	0.0559667
GO:0016493	C-C chemokine receptor activity	21	8	2.55	0.0022	0.0559667
GO:0004683	calmodulin-dependent protein kinase activity	26	9	3.16	0.00255	0.0639022
GO:0004563	beta-N-acetylhexosaminidase activity	6	4	0.73	0.00266	0.0647267
GO:0097199	cysteine-type endopeptidase activity involved in apoptotic signaling pathway	6	4	0.73	0.00266	0.0647267
GO:1901981	phosphatidylinositol phosphate binding	141	29	17.13	0.00294	0.070518
GO:0001530	lipopolysaccharide binding	22	8	2.67	0.0031	0.0722903
GO:0019957	C-C chemokine binding	22	8	2.67	0.0031	0.0722903
GO:0004869	cysteine-type endopeptidase inhibitor activity	42	12	5.1	0.00334	0.07682
GO:0004620	phospholipase activity	70	17	8.51	0.00362	0.0810397
GO:0004930	G protein-coupled receptor activity	268	48	32.56	0.00362	0.0810397
GO:0005149	interleukin-1 receptor binding	14	6	1.7	0.00402	0.0876569
GO:0051400	BH domain binding	14	6	1.7	0.00402	0.0876569
GO:0042379	chemokine receptor binding	43	12	5.22	0.00413	0.0889009
GO:0008201	heparin binding	132	27	16.04	0.00435	0.0924513
GO:0061135	endopeptidase regulator activity	126	26	15.31	0.00449	0.0942339
GO:0001848	complement binding	19	7	2.31	0.00517	0.107166
GO:0005114	type II transforming growth factor beta receptor binding	7	4	0.85	0.00561	0.112133
GO:0008035	high-density lipoprotein particle binding	7	4	0.85	0.00561	0.112133
GO:0035591	signaling adaptor activity	50	13	6.08	0.00561	0.112133
GO:0017127	cholesterol transporter activity	15	6	1.82	0.00602	0.118913
GO:0008525	phosphatidylcholine transporter activity	11	5	1.34	0.00646	0.123254
GO:0070181	small ribosomal subunit rRNA binding	11	5	1.34	0.00646	0.123254
GO:0097153	cysteine-type endopeptidase activity involved in apoptotic process	11	5	1.34	0.00646	0.123254
GO:0060589	nucleoside-triphosphatase regulator activity	277	48	33.66	0.00689	0.129981
GO:0005547	phosphatidylinositol-3,4,5-trisphosphate binding	35	10	4.25	0.00715	0.133387
GO:0005070	SH3/SH2 adaptor activity	25	8	3.04	0.00752	0.138517
GO:0038024	cargo receptor activity	75	17	9.11	0.00759	0.138517
GO:0015929	hexosaminidase activity	16	6	1.94	0.00866	0.156346
GO:0043027	cysteine-type endopeptidase inhibitor activity involved in apoptotic process	26	8	3.16	0.00972	0.168565
GO:0004197	cysteine-type endopeptidase activity	77	17	9.36	0.00993	0.168565
GO:0004553	hydrolase activity, hydrolyzing O-glycosyl compounds	77	17	9.36	0.00993	0.168565
GO:0001846	opsonin binding	12	5	1.46	0.00998	0.168565
GO:0046703	natural killer cell lectin-like receptor binding	12	5	1.46	0.00998	0.168565
GO:0001664	G protein-coupled receptor binding	207	37	25.15	0.01006	0.168565
GO:0008199	ferric iron binding	8	4	0.97	0.01014	0.168565
GO:0042609	CD4 receptor binding	8	4	0.97	0.01014	0.168565
GO:0042277	peptide binding	250	43	30.38	0.01148	0.18897
GO:0032813	tumor necrosis factor receptor superfamily binding	43	11	5.22	0.01184	0.193003
GO:0003950	NAD+ ADP-ribosyltransferase activity	22	7	2.67	0.01261	0.20164
GO:0042056	chemoattractant activity	22	7	2.67	0.01261	0.20164
GO:0004866	endopeptidase inhibitor activity	118	23	14.34	0.0143	0.21253
GO:0004953	icosanoid receptor activity	13	5	1.58	0.01462	0.21253
GO:0097001	ceramide binding	13	5	1.58	0.01462	0.21253
GO:0003680	AT DNA binding	5	3	0.61	0.01481	0.21253
GO:0004630	phospholipase D activity	5	3	0.61	0.01481	0.21253
GO:0004703	G protein-coupled receptor kinase activity	5	3	0.61	0.01481	0.21253
GO:0004957	prostaglandin E receptor activity	5	3	0.61	0.01481	0.21253
GO:0019863	IgE binding	5	3	0.61	0.01481	0.21253
GO:0046934	phosphatidylinositol-4,5-bisphosphate 3-kinase activity	5	3	0.61	0.01481	0.21253
GO:0052813	phosphatidylinositol bisphosphate kinase activity	5	3	0.61	0.01481	0.21253
GO:0070290	N-acylphosphatidylethanolamine-specific phospholipase D activity	5	3	0.61	0.01481	0.21253
GO:0070891	lipoteichoic acid binding	5	3	0.61	0.01481	0.21253
GO:0030414	peptidase inhibitor activity	125	24	15.19	0.01498	0.213148
GO:0055106	ubiquitin-protein transferase regulator activity	18	6	2.19	0.01622	0.228852
GO:0023023	MHC protein complex binding	9	4	1.09	0.01652	0.231142
GO:1902936	phosphatidylinositol bisphosphate binding	88	18	10.69	0.0177	0.245606
GO:0033218	amide binding	314	51	38.15	0.01838	0.252951
GO:0035091	phosphatidylinositol binding	223	38	27.1	0.01917	0.26011
GO:0019956	chemokine binding	29	8	3.52	0.01921	0.26011
GO:0070405	ammonium ion binding	46	11	5.59	0.01956	0.26273
GO:0005178	integrin binding	115	22	13.97	0.02001	0.266641
GO:0099106	ion channel regulator activity	83	17	10.08	0.02051	0.271152
GO:0030246	carbohydrate binding	232	39	28.19	0.02183	0.286348
GO:0002020	protease binding	124	23	15.07	0.02481	0.316975
GO:0008239	dipeptidyl-peptidase activity	10	4	1.22	0.02492	0.316975
GO:0008656	cysteine-type endopeptidase activator activity involved in apoptotic process	10	4	1.22	0.02492	0.316975
GO:0070990	snRNP binding	10	4	1.22	0.02492	0.316975
GO:0042887	amide transmembrane transporter activity	36	9	4.37	0.02522	0.318379
GO:0001965	G-protein alpha-subunit binding	25	7	3.04	0.02571	0.322142
GO:0005031	tumor necrosis factor-activated receptor activity	6	3	0.73	0.02696	0.330408
GO:0023026	MHC class II protein complex binding	6	3	0.73	0.02696	0.330408
GO:0042289	MHC class II protein binding	6	3	0.73	0.02696	0.330408
GO:0031210	phosphatidylcholine binding	20	6	2.43	0.02741	0.331089
GO:0050997	quaternary ammonium group binding	20	6	2.43	0.02741	0.331089
GO:0030169	low-density lipoprotein particle binding	15	5	1.82	0.02776	0.332922
GO:0016645	oxidoreductase activity, acting on the CH-NH group of donors	26	7	3.16	0.03161	0.373755
GO:0048020	CCR chemokine receptor binding	26	7	3.16	0.03161	0.373755
GO:0016799	hydrolase activity, hydrolyzing N-glycosyl compounds	21	6	2.55	0.03455	0.400528
GO:0099604	ligand-gated calcium channel activity	21	6	2.55	0.03455	0.400528
GO:0001158	enhancer sequence-specific DNA binding	88	17	10.69	0.03459	0.400528
GO:0017154	semaphorin receptor activity	11	4	1.34	0.03547	0.40513
GO:0030021	extracellular matrix structural constituent conferring compression resistance	11	4	1.34	0.03547	0.40513
GO:0016646	oxidoreductase activity, acting on the CH-NH group of donors, NAD or NADP as acceptor	16	5	1.94	0.03644	0.407885
GO:0034185	apolipoprotein binding	16	5	1.94	0.03644	0.407885
GO:0043142	single-stranded DNA-dependent ATPase activity	16	5	1.94	0.03644	0.407885
GO:0016298	lipase activity	89	17	10.81	0.0381	0.421506
GO:0005246	calcium channel regulator activity	27	7	3.28	0.03834	0.421506
GO:1901681	sulfur compound binding	213	35	25.88	0.03841	0.421506
GO:0003725	double-stranded RNA binding	77	15	9.36	0.0424	0.437354
GO:0003785	actin monomer binding	22	6	2.67	0.04277	0.437354
GO:0003887	DNA-directed DNA polymerase activity	22	6	2.67	0.04277	0.437354
GO:0005035	death receptor activity	7	3	0.85	0.04298	0.437354
GO:0005138	interleukin-6 receptor binding	7	3	0.85	0.04298	0.437354
GO:0010997	anaphase-promoting complex binding	7	3	0.85	0.04298	0.437354
GO:0016175	superoxide-generating NADPH oxidase activity	7	3	0.85	0.04298	0.437354
GO:0016494	C-X-C chemokine receptor activity	7	3	0.85	0.04298	0.437354
GO:0031702	type 1 angiotensin receptor binding	7	3	0.85	0.04298	0.437354
GO:0042834	peptidoglycan binding	7	3	0.85	0.04298	0.437354
GO:0045545	syndecan binding	7	3	0.85	0.04298	0.437354
GO:0050786	RAGE receptor binding	7	3	0.85	0.04298	0.437354
GO:0034061	DNA polymerase activity	28	7	3.4	0.04594	0.462278
GO:0070851	growth factor receptor binding	118	21	14.34	0.04598	0.462278
GO:0051861	glycolipid binding	17	5	2.07	0.04661	0.465823
GO:0001078	proximal promoter DNA-binding transcription repressor activity, RNA polymerase II-specific	160	27	19.44	0.04762	0.4731
GO:0005522	profilin binding	12	4	1.46	0.04822	0.473458
GO:0008097	5S rRNA binding	12	4	1.46	0.04822	0.473458
GO:0000980	RNA polymerase II distal enhancer sequence-specific DNA binding	72	14	8.75	0.04944	0.482349
GO:0005088	Ras guanyl-nucleotide exchange factor activity	119	21	14.46	0.0497	0.482349
GO:0019838	growth factor binding	140	24	17.01	0.05076	0.489805
GO:0035250	UDP-galactosyltransferase activity	23	6	2.79	0.05212	0.494404
GO:0043325	phosphatidylinositol-3,4-bisphosphate binding	23	6	2.79	0.05212	0.494404
GO:0046625	sphingolipid binding	23	6	2.79	0.05212	0.494404
GO:0031369	translation initiation factor binding	35	8	4.25	0.05489	0.517755
GO:0051219	phosphoprotein binding	100	18	12.15	0.05581	0.523492
GO:0004857	enzyme inhibitor activity	278	43	33.78	0.05658	0.527766
GO:0019903	protein phosphatase binding	156	26	18.95	0.05802	0.531896
GO:0015278	calcium-release channel activity	18	5	2.19	0.05829	0.531896
GO:0032794	GTPase activating protein binding	18	5	2.19	0.05829	0.531896
GO:0070300	phosphatidic acid binding	18	5	2.19	0.05829	0.531896
GO:0004955	prostaglandin receptor activity	8	3	0.97	0.06268	0.562779
GO:0061133	endopeptidase activator activity	8	3	0.97	0.06268	0.562779
GO:1990446	U1 snRNP binding	8	3	0.97	0.06268	0.562779
GO:0019104	DNA N-glycosylase activity	13	4	1.58	0.06315	0.563983
GO:0005160	transforming growth factor beta receptor binding	43	9	5.22	0.07016	0.620346
GO:0051020	GTPase binding	485	70	58.93	0.0702	0.620346
GO:1904680	peptide transmembrane transporter activity	25	6	3.04	0.07428	0.652964
GO:0050839	cell adhesion molecule binding	204	32	24.79	0.07729	0.675885
GO:0016307	phosphatidylinositol phosphate kinase activity	14	4	1.7	0.08021	0.691059
GO:0035173	histone kinase activity	14	4	1.7	0.08021	0.691059
GO:0005509	calcium ion binding	489	70	59.42	0.08026	0.691059
GO:0008234	cysteine-type peptidase activity	140	23	17.01	0.08088	0.692265
GO:0035326	enhancer binding	98	17	11.91	0.0818	0.692265
GO:0016247	channel regulator activity	112	19	13.61	0.08219	0.692265
GO:0031267	small GTPase binding	399	58	48.48	0.08311	0.692265
GO:0017016	Ras GTPase binding	384	56	46.66	0.0834	0.692265
GO:0003689	DNA clamp loader activity	9	3	1.09	0.08576	0.692265
GO:0004954	prostanoid receptor activity	9	3	1.09	0.08576	0.692265
GO:0009931	calcium-dependent protein serine/threonine kinase activity	9	3	1.09	0.08576	0.692265
GO:0016004	phospholipase activator activity	9	3	1.09	0.08576	0.692265
GO:0031701	angiotensin receptor binding	9	3	1.09	0.08576	0.692265
GO:0033170	protein-DNA loading ATPase activity	9	3	1.09	0.08576	0.692265
GO:0043208	glycosphingolipid binding	9	3	1.09	0.08576	0.692265
GO:1901611	phosphatidylglycerol binding	9	3	1.09	0.08576	0.692265
GO:0016763	transferase activity, transferring pentosyl groups	45	9	5.47	0.08877	0.713133
GO:0019902	phosphatase binding	200	31	24.3	0.09145	0.731165
GO:0008378	galactosyltransferase activity	33	7	4.01	0.09769	0.777353
GO:0015248	sterol transporter activity	27	6	3.28	0.10101	0.780973
GO:0016895	exodeoxyribonuclease activity, producing 5'-phosphomonoesters	21	5	2.55	0.10232	0.780973
GO:0050431	transforming growth factor beta binding	21	5	2.55	0.10232	0.780973
GO:0005200	structural constituent of cytoskeleton	60	11	7.29	0.1058	0.780973
GO:0008081	phosphoric diester hydrolase activity	81	14	9.84	0.10936	0.780973
GO:0051019	mitogen-activated protein kinase binding	34	7	4.13	0.11078	0.780973
GO:0005085	guanyl-nucleotide exchange factor activity	182	28	22.11	0.11168	0.780973
GO:0008297	single-stranded DNA exodeoxyribonuclease activity	10	3	1.22	0.11183	0.780973
GO:0008429	phosphatidylethanolamine binding	10	3	1.22	0.11183	0.780973
GO:0010857	calcium-dependent protein kinase activity	10	3	1.22	0.11183	0.780973
GO:0019103	pyrimidine nucleotide binding	10	3	1.22	0.11183	0.780973
GO:0042301	phosphate ion binding	10	3	1.22	0.11183	0.780973
GO:0046030	inositol trisphosphate phosphatase activity	10	3	1.22	0.11183	0.780973
GO:0050664	oxidoreductase activity, acting on NAD(P)H, oxygen as acceptor	10	3	1.22	0.11183	0.780973
GO:0060229	lipase activator activity	10	3	1.22	0.11183	0.780973
GO:0070513	death domain binding	10	3	1.22	0.11183	0.780973
GO:0004175	endopeptidase activity	309	45	37.55	0.11231	0.780973
GO:0003847	1-alkyl-2-acetylglycerophosphocholine esterase activity	5	2	0.61	0.11489	0.780973
GO:0004090	carbonyl reductase (NADPH) activity	5	2	0.61	0.11489	0.780973
GO:0004331	fructose-2,6-bisphosphate 2-phosphatase activity	5	2	0.61	0.11489	0.780973
GO:0004897	ciliary neurotrophic factor receptor activity	5	2	0.61	0.11489	0.780973
GO:0004966	galanin receptor activity	5	2	0.61	0.11489	0.780973
GO:0008559	xenobiotic transmembrane transporting ATPase activity	5	2	0.61	0.11489	0.780973
GO:0010521	telomerase inhibitor activity	5	2	0.61	0.11489	0.780973
GO:0019238	cyclohydrolase activity	5	2	0.61	0.11489	0.780973
GO:0035174	histone serine kinase activity	5	2	0.61	0.11489	0.780973
GO:0035184	histone threonine kinase activity	5	2	0.61	0.11489	0.780973
GO:0035662	Toll-like receptor 4 binding	5	2	0.61	0.11489	0.780973
GO:0043426	MRF binding	5	2	0.61	0.11489	0.780973
GO:0043812	phosphatidylinositol-4-phosphate phosphatase activity	5	2	0.61	0.11489	0.780973
GO:0046920	alpha-(1->3)-fucosyltransferase activity	5	2	0.61	0.11489	0.780973
GO:0048495	Roundabout binding	5	2	0.61	0.11489	0.780973
GO:0051022	Rho GDP-dissociation inhibitor binding	5	2	0.61	0.11489	0.780973
GO:0051434	BH3 domain binding	5	2	0.61	0.11489	0.780973
GO:0061783	peptidoglycan muralytic activity	5	2	0.61	0.11489	0.780973
GO:0072345	NAADP-sensitive calcium-release channel activity	5	2	0.61	0.11489	0.780973
GO:0060090	molecular adaptor activity	139	22	16.89	0.11677	0.790552
GO:0008528	G protein-coupled peptide receptor activity	89	15	10.81	0.1177	0.793648
GO:0050780	dopamine receptor binding	22	5	2.67	0.11984	0.79789
GO:0004435	phosphatidylinositol phospholipase C activity	16	4	1.94	0.12023	0.79789
GO:0004622	lysophospholipase activity	16	4	1.94	0.12023	0.79789
GO:0004629	phospholipase C activity	16	4	1.94	0.12023	0.79789
GO:0016757	transferase activity, transferring glycosyl groups	236	35	28.68	0.12257	0.810217
GO:0003684	damaged DNA binding	55	10	6.68	0.12439	0.81825
GO:0042169	SH2 domain binding	35	7	4.25	0.12476	0.81825
GO:0005546	phosphatidylinositol-4,5-bisphosphate binding	62	11	7.53	0.12605	0.823494
GO:0003705	transcription factor activity, RNA polymerase II distal enhancer sequence-specific binding	83	14	10.08	0.12686	0.825573
GO:0140097	catalytic activity, acting on DNA	163	25	19.81	0.13022	0.844167
GO:0043236	laminin binding	29	6	3.52	0.13209	0.85138
GO:0042626	ATPase activity, coupled to transmembrane movement of substances	98	16	11.91	0.13385	0.85138
GO:0004713	protein tyrosine kinase activity	127	20	15.43	0.1347	0.85138
GO:0005518	collagen binding	63	11	7.65	0.13692	0.85138
GO:0005089	Rho guanyl-nucleotide exchange factor activity	70	12	8.51	0.13718	0.85138
GO:0004529	exodeoxyribonuclease activity	23	5	2.79	0.13865	0.85138
GO:0005217	intracellular ligand-gated ion channel activity	23	5	2.79	0.13865	0.85138
GO:0008198	ferrous iron binding	23	5	2.79	0.13865	0.85138
GO:0015605	organophosphate ester transmembrane transporter activity	23	5	2.79	0.13865	0.85138
GO:0016814	hydrolase activity, acting on carbon-nitrogen (but not peptide) bonds, in cyclic amidines	23	5	2.79	0.13865	0.85138
GO:0048027	mRNA 5'-UTR binding	23	5	2.79	0.13865	0.85138
GO:0003906	DNA-(apurinic or apyrimidinic site) endonuclease activity	11	3	1.34	0.14046	0.85138
GO:0005212	structural constituent of eye lens	11	3	1.34	0.14046	0.85138
GO:0005372	water transmembrane transporter activity	11	3	1.34	0.14046	0.85138
GO:0016846	carbon-sulfur lyase activity	11	3	1.34	0.14046	0.85138
GO:0035004	phosphatidylinositol 3-kinase activity	11	3	1.34	0.14046	0.85138
GO:0035256	G protein-coupled glutamate receptor binding	11	3	1.34	0.14046	0.85138
GO:1990405	protein antigen binding	11	3	1.34	0.14046	0.85138
GO:0030676	Rac guanyl-nucleotide exchange factor activity	17	4	2.07	0.14288	0.862934
GO:0008200	ion channel inhibitor activity	30	6	3.65	0.14915	0.896766
GO:0015085	calcium ion transmembrane transporter activity	107	17	13	0.14955	0.896766
GO:0044389	ubiquitin-like protein ligase binding	295	42	35.84	0.15441	0.901101
GO:0008376	acetylgalactosaminyltransferase activity	37	7	4.5	0.1552	0.901101
GO:0030742	GTP-dependent protein binding	24	5	2.92	0.15866	0.901101
GO:0001730	2'-5'-oligoadenylate synthetase activity	6	2	0.73	0.15886	0.901101
GO:0001849	complement component C1q binding	6	2	0.73	0.15886	0.901101
GO:0003993	acid phosphatase activity	6	2	0.73	0.15886	0.901101
GO:0004908	interleukin-1 receptor activity	6	2	0.73	0.15886	0.901101
GO:0008131	primary amine oxidase activity	6	2	0.73	0.15886	0.901101
GO:0008310	single-stranded DNA 3'-5' exodeoxyribonuclease activity	6	2	0.73	0.15886	0.901101
GO:0030619	U1 snRNA binding	6	2	0.73	0.15886	0.901101
GO:0031628	opioid receptor binding	6	2	0.73	0.15886	0.901101
GO:0043515	kinetochore binding	6	2	0.73	0.15886	0.901101
GO:0045236	CXCR chemokine receptor binding	6	2	0.73	0.15886	0.901101
GO:0047184	1-acylglycerophosphocholine O-acyltransferase activity	6	2	0.73	0.15886	0.901101
GO:0047499	calcium-independent phospholipase A2 activity	6	2	0.73	0.15886	0.901101
GO:0051379	epinephrine binding	6	2	0.73	0.15886	0.901101
GO:0045182	translation regulator activity	51	9	6.2	0.16013	0.904068
GO:0008017	microtubule binding	220	32	26.73	0.16046	0.904068
GO:0042826	histone deacetylase binding	116	18	14.09	0.16477	0.923396
GO:0001227	DNA-binding transcription repressor activity, RNA polymerase II-specific	221	32	26.85	0.16692	0.923396
GO:0001618	virus receptor activity	18	4	2.19	0.16705	0.923396
GO:0015295	solute:proton symporter activity	18	4	2.19	0.16705	0.923396
GO:0104005	hijacked molecular function	18	4	2.19	0.16705	0.923396
GO:0004222	metalloendopeptidase activity	80	13	9.72	0.1686	0.923396
GO:0019209	kinase activator activity	73	12	8.87	0.17066	0.923396
GO:0008191	metalloendopeptidase inhibitor activity	12	3	1.46	0.17121	0.923396
GO:0031748	D1 dopamine receptor binding	12	3	1.46	0.17121	0.923396
GO:0033130	acetylcholine receptor binding	12	3	1.46	0.17121	0.923396
GO:0034713	type I transforming growth factor beta receptor binding	12	3	1.46	0.17121	0.923396
GO:0048407	platelet-derived growth factor binding	12	3	1.46	0.17121	0.923396
GO:0005044	scavenger receptor activity	38	7	4.62	0.17159	0.923396
GO:1901505	carbohydrate derivative transmembrane transporter activity	38	7	4.62	0.17159	0.923396
GO:0030674	protein binding, bridging	117	18	14.22	0.17394	0.933052
GO:0015399	primary active transmembrane transporter activity	103	16	12.52	0.18102	0.964865
GO:0015405	P-P-bond-hydrolysis-driven transmembrane transporter activity	103	16	12.52	0.18102	0.964865
GO:0001653	peptide receptor activity	96	15	11.66	0.18458	0.966906
GO:0016248	channel inhibitor activity	32	6	3.89	0.18597	0.966906
GO:0043621	protein self-association	60	10	7.29	0.18716	0.966906
GO:0070888	E-box binding	39	7	4.74	0.18869	0.966906
GO:0008194	UDP-glycosyltransferase activity	126	19	15.31	0.18877	0.966906
GO:0001786	phosphatidylserine binding	46	8	5.59	0.18933	0.966906
GO:0004519	endonuclease activity	104	16	12.64	0.19134	0.966906
GO:1990782	protein tyrosine kinase binding	82	13	9.96	0.19161	0.966906
GO:0015491	cation:cation antiporter activity	19	4	2.31	0.19253	0.966906
GO:0005319	lipid transporter activity	127	19	15.43	0.19828	0.966906
GO:0070011	peptidase activity, acting on L-amino acid peptides	451	61	54.8	0.20061	0.966906
GO:0043425	bHLH transcription factor binding	26	5	3.16	0.20181	0.966906
GO:0051393	alpha-actinin binding	26	5	3.16	0.20181	0.966906
GO:0000295	adenine nucleotide transmembrane transporter activity	13	3	1.58	0.20363	0.966906
GO:0005346	purine ribonucleotide transmembrane transporter activity	13	3	1.58	0.20363	0.966906
GO:0008301	DNA binding, bending	13	3	1.58	0.20363	0.966906
GO:0015216	purine nucleotide transmembrane transporter activity	13	3	1.58	0.20363	0.966906
GO:0019206	nucleoside kinase activity	13	3	1.58	0.20363	0.966906
GO:0048019	receptor antagonist activity	13	3	1.58	0.20363	0.966906
GO:0001609	G protein-coupled adenosine receptor activity	7	2	0.85	0.20521	0.966906
GO:0004126	cytidine deaminase activity	7	2	0.85	0.20521	0.966906
GO:0004439	phosphatidylinositol-4,5-bisphosphate 5-phosphatase activity	7	2	0.85	0.20521	0.966906
GO:0004767	sphingomyelin phosphodiesterase activity	7	2	0.85	0.20521	0.966906
GO:0004931	extracellularly ATP-gated cation channel activity	7	2	0.85	0.20521	0.966906
GO:0005384	manganese ion transmembrane transporter activity	7	2	0.85	0.20521	0.966906
GO:0008443	phosphofructokinase activity	7	2	0.85	0.20521	0.966906
GO:0008499	UDP-galactose:beta-N-acetylglucosamine beta-1,3-galactosyltransferase activity	7	2	0.85	0.20521	0.966906
GO:0016413	O-acetyltransferase activity	7	2	0.85	0.20521	0.966906
GO:0016813	hydrolase activity, acting on carbon-nitrogen (but not peptide) bonds, in linear amidines	7	2	0.85	0.20521	0.966906
GO:0017108	5'-flap endonuclease activity	7	2	0.85	0.20521	0.966906
GO:0019855	calcium channel inhibitor activity	7	2	0.85	0.20521	0.966906
GO:0019871	sodium channel inhibitor activity	7	2	0.85	0.20521	0.966906
GO:0019992	diacylglycerol binding	7	2	0.85	0.20521	0.966906
GO:0030274	LIM domain binding	7	2	0.85	0.20521	0.966906
GO:0032050	clathrin heavy chain binding	7	2	0.85	0.20521	0.966906
GO:0033691	sialic acid binding	7	2	0.85	0.20521	0.966906
GO:0034596	phosphatidylinositol phosphate 4-phosphatase activity	7	2	0.85	0.20521	0.966906
GO:0035005	1-phosphatidylinositol-4-phosphate 3-kinase activity	7	2	0.85	0.20521	0.966906
GO:0035673	oligopeptide transmembrane transporter activity	7	2	0.85	0.20521	0.966906
GO:0042910	xenobiotic transmembrane transporter activity	7	2	0.85	0.20521	0.966906
GO:1901612	cardiolipin binding	7	2	0.85	0.20521	0.966906
GO:0017112	Rab guanyl-nucleotide exchange factor activity	33	6	4.01	0.20559	0.966906
GO:0043548	phosphatidylinositol 3-kinase binding	40	7	4.86	0.20644	0.968192
GO:0016209	antioxidant activity	69	11	8.38	0.21175	0.987578
GO:0070491	repressing transcription factor binding	69	11	8.38	0.21175	0.987578
GO:0043492	ATPase activity, coupled to movement of substances	114	17	13.85	0.21845	1
GO:0019200	carbohydrate kinase activity	20	4	2.43	0.21911	1
GO:0004536	deoxyribonuclease activity	55	9	6.68	0.21923	1
GO:0008375	acetylglucosaminyltransferase activity	48	8	5.83	0.22239	1
GO:0005262	calcium channel activity	92	14	11.18	0.22322	1
GO:0016684	oxidoreductase activity, acting on peroxide as acceptor	41	7	4.98	0.22479	1
GO:0032934	sterol binding	41	7	4.98	0.22479	1
GO:0051721	protein phosphatase 2A binding	34	6	4.13	0.22591	1
GO:0000982	transcription factor activity, RNA polymerase II proximal promoter sequence-specific DNA binding	394	53	47.87	0.23216	1
GO:0005092	GDP-dissociation inhibitor activity	14	3	1.7	0.23729	1
GO:0022840	leak channel activity	14	3	1.7	0.23729	1
GO:0022842	narrow pore channel activity	14	3	1.7	0.23729	1
GO:0030296	protein tyrosine kinase activator activity	14	3	1.7	0.23729	1
GO:0030971	receptor tyrosine kinase binding	64	10	7.78	0.2457	1
GO:0015026	coreceptor activity	21	4	2.55	0.24659	1
GO:0046965	retinoid X receptor binding	21	4	2.55	0.24659	1
GO:0050998	nitric-oxide synthase binding	21	4	2.55	0.24659	1
GO:0015485	cholesterol binding	35	6	4.25	0.24683	1
GO:0042805	actinin binding	35	6	4.25	0.24683	1
GO:0046915	transition metal ion transmembrane transporter activity	35	6	4.25	0.24683	1
GO:0004364	glutathione transferase activity	28	5	3.4	0.24836	1
GO:0004862	cAMP-dependent protein kinase inhibitor activity	8	2	0.97	0.25272	1
GO:0004935	adrenergic receptor activity	8	2	0.97	0.25272	1
GO:0005184	neuropeptide hormone activity	8	2	0.97	0.25272	1
GO:0008526	phosphatidylinositol transporter activity	8	2	0.97	0.25272	1
GO:0030235	nitric-oxide synthase regulator activity	8	2	0.97	0.25272	1
GO:0031432	titin binding	8	2	0.97	0.25272	1
GO:0034595	phosphatidylinositol phosphate 5-phosphatase activity	8	2	0.97	0.25272	1
GO:0035312	5'-3' exodeoxyribonuclease activity	8	2	0.97	0.25272	1
GO:0035381	ATP-gated ion channel activity	8	2	0.97	0.25272	1
GO:0035620	ceramide transporter activity	8	2	0.97	0.25272	1
GO:0048256	flap endonuclease activity	8	2	0.97	0.25272	1
GO:0051021	GDP-dissociation inhibitor binding	8	2	0.97	0.25272	1
GO:0055102	lipase inhibitor activity	8	2	0.97	0.25272	1
GO:0097677	STAT family protein binding	8	2	0.97	0.25272	1
GO:1901338	catecholamine binding	8	2	0.97	0.25272	1
GO:1990459	transferrin receptor binding	8	2	0.97	0.25272	1
GO:1990763	arrestin family protein binding	8	2	0.97	0.25272	1
GO:0048306	calcium-dependent protein binding	65	10	7.9	0.26126	1
GO:0008237	metallopeptidase activity	141	20	17.13	0.26334	1
GO:0005080	protein kinase C binding	58	9	7.05	0.26826	1
GO:0005548	phospholipid transporter activity	58	9	7.05	0.26826	1
GO:0043531	ADP binding	36	6	4.37	0.26828	1
GO:0008179	adenylate cyclase binding	15	3	1.82	0.27179	1
GO:0016888	endodeoxyribonuclease activity, producing 5'-phosphomonoesters	15	3	1.82	0.27179	1
GO:0004180	carboxypeptidase activity	29	5	3.52	0.27258	1
GO:0019207	kinase regulator activity	173	24	21.02	0.27448	1
GO:0030547	receptor inhibitor activity	22	4	2.67	0.27476	1
GO:0031683	G-protein beta/gamma-subunit complex binding	22	4	2.67	0.27476	1
GO:0043539	protein serine/threonine kinase activator activity	22	4	2.67	0.27476	1
GO:0030295	protein kinase activator activity	66	10	8.02	0.27713	1
GO:0005201	extracellular matrix structural constituent	127	18	15.43	0.27855	1
GO:0005544	calcium-dependent phospholipid binding	44	7	5.35	0.28281	1
GO:0004177	aminopeptidase activity	37	6	4.5	0.29017	1
GO:0004601	peroxidase activity	37	6	4.5	0.29017	1
GO:0004028	3-chloroallyl aldehyde dehydrogenase activity	9	2	1.09	0.30043	1
GO:0004445	inositol-polyphosphate 5-phosphatase activity	9	2	1.09	0.30043	1
GO:0004706	JUN kinase kinase kinase activity	9	2	1.09	0.30043	1
GO:0005225	volume-sensitive anion channel activity	9	2	1.09	0.30043	1
GO:0005381	iron ion transmembrane transporter activity	9	2	1.09	0.30043	1
GO:0005451	monovalent cation:proton antiporter activity	9	2	1.09	0.30043	1
GO:0008190	eukaryotic initiation factor 4E binding	9	2	1.09	0.30043	1
GO:0015385	sodium:proton antiporter activity	9	2	1.09	0.30043	1
GO:0015386	potassium:proton antiporter activity	9	2	1.09	0.30043	1
GO:0030957	Tat protein binding	9	2	1.09	0.30043	1
GO:0043522	leucine zipper domain binding	9	2	1.09	0.30043	1
GO:0048531	beta-1,3-galactosyltransferase activity	9	2	1.09	0.30043	1
GO:0050544	arachidonic acid binding	9	2	1.09	0.30043	1
GO:0050897	cobalt ion binding	9	2	1.09	0.30043	1
GO:0070492	oligosaccharide binding	9	2	1.09	0.30043	1
GO:0106019	phosphatidylinositol-4,5-bisphosphate phosphatase activity	9	2	1.09	0.30043	1
GO:0008233	peptidase activity	477	62	57.96	0.30267	1
GO:0099516	ion antiporter activity	45	7	5.47	0.30293	1
GO:0015631	tubulin binding	302	40	36.69	0.30324	1
GO:0003688	DNA replication origin binding	16	3	1.94	0.30676	1
GO:0008373	sialyltransferase activity	16	3	1.94	0.30676	1
GO:0015215	nucleotide transmembrane transporter activity	16	3	1.94	0.30676	1
GO:0015299	solute:proton antiporter activity	16	3	1.94	0.30676	1
GO:0071837	HMG box domain binding	16	3	1.94	0.30676	1
GO:0031625	ubiquitin protein ligase binding	279	37	33.9	0.30925	1
GO:0004725	protein tyrosine phosphatase activity	91	13	11.06	0.31009	1
GO:0008236	serine-type peptidase activity	122	17	14.82	0.31094	1
GO:0030332	cyclin binding	31	5	3.77	0.32229	1
GO:0046875	ephrin receptor binding	31	5	3.77	0.32229	1
GO:0051059	NF-kappaB binding	31	5	3.77	0.32229	1
GO:0004709	MAP kinase kinase kinase activity	24	4	2.92	0.33237	1
GO:0008574	ATP-dependent microtubule motor activity, plus-end-directed	24	4	2.92	0.33237	1
GO:0015298	solute:cation antiporter activity	24	4	2.92	0.33237	1
GO:0004520	endodeoxyribonuclease activity	39	6	4.74	0.3349	1
GO:0016538	cyclin-dependent protein serine/threonine kinase regulator activity	39	6	4.74	0.3349	1
GO:0001228	DNA-binding transcription activator activity, RNA polymerase II-specific	354	46	43.01	0.33516	1
GO:0003924	GTPase activity	267	35	32.44	0.34153	1
GO:0004029	aldehyde dehydrogenase (NAD) activity	17	3	2.07	0.34188	1
GO:0008227	G protein-coupled amine receptor activity	17	3	2.07	0.34188	1
GO:0016641	oxidoreductase activity, acting on the CH-NH2 group of donors, oxygen as acceptor	17	3	2.07	0.34188	1
GO:0036041	long-chain fatty acid binding	17	3	2.07	0.34188	1
GO:0033613	activating transcription factor binding	70	10	8.51	0.34304	1
GO:0099094	ligand-gated cation channel activity	70	10	8.51	0.34304	1
GO:0005154	epidermal growth factor receptor binding	32	5	3.89	0.34753	1
GO:0003841	1-acylglycerol-3-phosphate O-acyltransferase activity	10	2	1.22	0.34758	1
GO:0008331	high voltage-gated calcium channel activity	10	2	1.22	0.34758	1
GO:0015114	phosphate ion transmembrane transporter activity	10	2	1.22	0.34758	1
GO:0015250	water channel activity	10	2	1.22	0.34758	1
GO:0016303	1-phosphatidylinositol-3-kinase activity	10	2	1.22	0.34758	1
GO:0031996	thioesterase binding	10	2	1.22	0.34758	1
GO:0035197	siRNA binding	10	2	1.22	0.34758	1
GO:0047372	acylglycerol lipase activity	10	2	1.22	0.34758	1
GO:0050308	sugar-phosphatase activity	10	2	1.22	0.34758	1
GO:0050542	icosanoid binding	10	2	1.22	0.34758	1
GO:0050543	icosatetraenoic acid binding	10	2	1.22	0.34758	1
GO:0051920	peroxiredoxin activity	10	2	1.22	0.34758	1
GO:0071933	Arp2/3 complex binding	10	2	1.22	0.34758	1
GO:0098505	G-rich strand telomeric DNA binding	10	2	1.22	0.34758	1
GO:0001077	proximal promoter DNA-binding transcription activator activity, RNA polymerase II-specific	252	33	30.62	0.34974	1
GO:0050840	extracellular matrix binding	55	8	6.68	0.35065	1
GO:0008374	O-acyltransferase activity	40	6	4.86	0.35757	1
GO:0005537	mannose binding	25	4	3.04	0.36144	1
GO:0030551	cyclic nucleotide binding	25	4	3.04	0.36144	1
GO:0004674	protein serine/threonine kinase activity	414	53	50.3	0.36277	1
GO:0017171	serine hydrolase activity	127	17	15.43	0.37361	1
GO:0042578	phosphoric ester hydrolase activity	327	42	39.73	0.37406	1
GO:0019887	protein kinase regulator activity	143	19	17.38	0.37515	1
GO:0004602	glutathione peroxidase activity	18	3	2.19	0.37685	1
GO:0070182	DNA polymerase binding	18	3	2.19	0.37685	1
GO:0048029	monosaccharide binding	80	11	9.72	0.37938	1
GO:0098632	cell-cell adhesion mediator activity	26	4	3.16	0.39046	1
GO:0005416	amino acid:cation symporter activity	11	2	1.34	0.39361	1
GO:0005523	tropomyosin binding	11	2	1.34	0.39361	1
GO:0005536	glucose binding	11	2	1.34	0.39361	1
GO:0008296	3'-5'-exodeoxyribonuclease activity	11	2	1.34	0.39361	1
GO:0008417	fucosyltransferase activity	11	2	1.34	0.39361	1
GO:0015279	store-operated calcium channel activity	11	2	1.34	0.39361	1
GO:0019203	carbohydrate phosphatase activity	11	2	1.34	0.39361	1
GO:0022821	potassium ion antiporter activity	11	2	1.34	0.39361	1
GO:0022841	potassium ion leak channel activity	11	2	1.34	0.39361	1
GO:0031404	chloride ion binding	11	2	1.34	0.39361	1
GO:0032036	myosin heavy chain binding	11	2	1.34	0.39361	1
GO:0036122	BMP binding	11	2	1.34	0.39361	1
GO:0042171	lysophosphatidic acid acyltransferase activity	11	2	1.34	0.39361	1
GO:0043008	ATP-dependent protein binding	11	2	1.34	0.39361	1

## Sheet: MF down in Aged PD1 vs Young
GO.ID	Term	Annotated	Significant	Expected	result1	FDR
GO:0004714	transmembrane receptor protein tyrosine kinase activity	56	14	2.48	1e-07	0.0001687
GO:0019199	transmembrane receptor protein kinase activity	71	15	3.15	3.9e-07	0.000328965
GO:0005509	calcium ion binding	499	45	22.13	4.9e-06	0.00275543
GO:0004713	protein tyrosine kinase activity	127	16	5.63	0.00016	0.057358
GO:0019838	growth factor binding	141	17	6.25	0.00017	0.057358
GO:0043548	phosphatidylinositol 3-kinase binding	40	8	1.77	0.00031	0.0768522
GO:0005244	voltage-gated ion channel activity	151	17	6.7	0.00039	0.0768522
GO:0022832	voltage-gated channel activity	151	17	6.7	0.00039	0.0768522
GO:0005096	GTPase activator activity	224	22	9.93	0.00041	0.0768522
GO:0004930	G protein-coupled receptor activity	277	25	12.28	0.00062	0.0790226
GO:0005251	delayed rectifier potassium channel activity	25	6	1.11	0.00064	0.0790226
GO:0008046	axon guidance receptor activity	10	4	0.44	0.00065	0.0790226
GO:0042805	actinin binding	35	7	1.55	0.00074	0.0790226
GO:0051393	alpha-actinin binding	26	6	1.15	0.0008	0.0790226
GO:0005004	GPI-linked ephrin receptor activity	5	3	0.22	0.00081	0.0790226
GO:0070087	chromo shadow domain binding	5	3	0.22	0.00081	0.0790226
GO:0071558	histone demethylase activity (H3-K27 specific)	5	3	0.22	0.00081	0.0790226
GO:0015079	potassium ion transmembrane transporter activity	120	14	5.32	0.00086	0.0790226
GO:0070300	phosphatidic acid binding	18	5	0.8	0.00089	0.0790226
GO:0022843	voltage-gated cation channel activity	108	13	4.79	0.00097	0.0818195
GO:0030695	GTPase regulator activity	241	22	10.69	0.0011	0.0883667
GO:0005085	guanyl-nucleotide exchange factor activity	183	18	8.11	0.00131	0.100453
GO:0003779	actin binding	377	30	16.72	0.00146	0.107088
GO:0038132	neuregulin binding	6	3	0.27	0.00157	0.107245
GO:0015267	channel activity	331	27	14.68	0.00174	0.107245
GO:0022803	passive transmembrane transporter activity	331	27	14.68	0.00174	0.107245
GO:0005261	cation channel activity	234	21	10.38	0.00174	0.107245
GO:0022838	substrate-specific channel activity	315	26	13.97	0.00178	0.107245
GO:0031267	small GTPase binding	400	31	17.74	0.00187	0.108782
GO:0005003	ephrin receptor activity	13	4	0.58	0.00199	0.109927
GO:0017016	Ras GTPase binding	385	30	17.07	0.00202	0.109927
GO:0022836	gated channel activity	239	21	10.6	0.00226	0.115278
GO:0005216	ion channel activity	304	25	13.48	0.00227	0.115278
GO:0005088	Ras guanyl-nucleotide exchange factor activity	119	13	5.28	0.00237	0.115278
GO:0017048	Rho GTPase binding	163	16	7.23	0.00243	0.115278
GO:0004725	protein tyrosine phosphatase activity	92	11	4.08	0.00246	0.115278
GO:0016500	protein-hormone receptor activity	14	4	0.62	0.00269	0.119388
GO:0042813	Wnt-activated receptor activity	14	4	0.62	0.00269	0.119388
GO:0046873	metal ion transmembrane transporter activity	342	27	15.16	0.00276	0.119388
GO:0005249	voltage-gated potassium channel activity	68	9	3.02	0.00298	0.125682
GO:0022839	ion gated channel activity	230	20	10.2	0.0032	0.127113
GO:0030165	PDZ domain binding	109	12	4.83	0.00322	0.127113
GO:0060589	nucleoside-triphosphatase regulator activity	279	23	12.37	0.00324	0.127113
GO:0008179	adenylate cyclase binding	15	4	0.67	0.00354	0.132711
GO:0015271	outward rectifier potassium channel activity	15	4	0.67	0.00354	0.132711
GO:0005089	Rho guanyl-nucleotide exchange factor activity	70	9	3.1	0.00364	0.133493
GO:0005201	extracellular matrix structural constituent	127	13	5.63	0.00418	0.148387
GO:0045499	chemorepellent activity	25	5	1.11	0.00429	0.148387
GO:0050839	cell adhesion molecule binding	204	18	9.05	0.00431	0.148387
GO:0015299	solute:proton antiporter activity	16	4	0.71	0.00455	0.153517
GO:0004016	adenylate cyclase activity	9	3	0.4	0.00597	0.193681
GO:0030553	cGMP binding	9	3	0.4	0.00597	0.193681
GO:0051020	GTPase binding	488	34	21.64	0.00628	0.199894
GO:0005267	potassium channel activity	91	10	4.04	0.00696	0.214791
GO:0005546	phosphatidylinositol-4,5-bisphosphate binding	64	8	2.84	0.00709	0.214791
GO:0009975	cyclase activity	18	4	0.8	0.00713	0.214791
GO:0017046	peptide hormone binding	40	6	1.77	0.00788	0.23322
GO:0035197	siRNA binding	10	3	0.44	0.00824	0.23967
GO:0005112	Notch binding	19	4	0.84	0.00872	0.245177
GO:0016849	phosphorus-oxygen lyase activity	19	4	0.84	0.00872	0.245177
GO:0000983	transcription factor activity, RNA polymerase II core promoter sequence-specific DNA binding	20	4	0.89	0.01053	0.286518
GO:0030215	semaphorin receptor binding	20	4	0.89	0.01053	0.286518
GO:0022890	inorganic cation transmembrane transporter activity	454	31	20.13	0.01155	0.309283
GO:0042562	hormone binding	84	9	3.72	0.01195	0.314995
GO:0005178	integrin binding	114	11	5.05	0.01234	0.32027
GO:0008307	structural constituent of muscle	21	4	0.93	0.01256	0.321041
GO:0031994	insulin-like growth factor I binding	12	3	0.53	0.01415	0.348004
GO:0051371	muscle alpha-actinin binding	12	3	0.53	0.01415	0.348004
GO:0017147	Wnt-protein binding	33	5	1.46	0.01431	0.348004
GO:0004721	phosphoprotein phosphatase activity	164	14	7.27	0.01444	0.348004
GO:0004012	phospholipid-translocating ATPase activity	22	4	0.98	0.01482	0.352132
GO:0019955	cytokine binding	118	11	5.23	0.01568	0.367391
GO:0015298	solute:cation antiporter activity	23	4	1.02	0.01732	0.378731
GO:0015077	monovalent inorganic cation transmembrane transporter activity	288	21	12.77	0.01778	0.378731
GO:0004614	phosphoglucomutase activity	5	2	0.22	0.01796	0.378731
GO:0005030	neurotrophin receptor activity	5	2	0.22	0.01796	0.378731
GO:0010385	double-stranded methylated DNA binding	5	2	0.22	0.01796	0.378731
GO:0017034	Rap guanyl-nucleotide exchange factor activity	5	2	0.22	0.01796	0.378731
GO:0045322	unmethylated CpG binding	5	2	0.22	0.01796	0.378731
GO:0086007	voltage-gated calcium channel activity involved in cardiac muscle cell action potential	5	2	0.22	0.01796	0.378731
GO:0008047	enzyme activator activity	416	28	18.45	0.01879	0.391342
GO:0030020	extracellular matrix structural constituent conferring tensile strength	36	5	1.6	0.0204	0.419693
GO:0008329	signaling pattern recognition receptor activity	14	3	0.62	0.02191	0.440026
GO:0038187	pattern recognition receptor activity	14	3	0.62	0.02191	0.440026
GO:0003707	steroid hormone receptor activity	50	6	2.22	0.02252	0.44627
GO:0005518	collagen binding	64	7	2.84	0.02275	0.44627
GO:0005516	calmodulin binding	159	13	7.05	0.02471	0.464369
GO:0004690	cyclic nucleotide-dependent protein kinase activity	6	2	0.27	0.02615	0.464369
GO:0005166	neurotrophin p75 receptor binding	6	2	0.27	0.02615	0.464369
GO:0008510	sodium:bicarbonate symporter activity	6	2	0.27	0.02615	0.464369
GO:0030023	extracellular matrix constituent conferring elasticity	6	2	0.27	0.02615	0.464369
GO:0045159	myosin II binding	6	2	0.27	0.02615	0.464369
GO:0071253	connexin binding	6	2	0.27	0.02615	0.464369
GO:0098882	structural constituent of presynaptic active zone	6	2	0.27	0.02615	0.464369
GO:1990239	steroid hormone binding	6	2	0.27	0.02615	0.464369
GO:0048365	Rac GTPase binding	66	7	2.93	0.02645	0.464804
GO:0099106	ion channel regulator activity	82	8	3.64	0.02868	0.498795
GO:0051015	actin filament binding	180	14	7.98	0.02957	0.509026
GO:0005520	insulin-like growth factor binding	27	4	1.2	0.02988	0.509167
GO:1990782	protein tyrosine kinase binding	83	8	3.68	0.03056	0.515547
GO:0015106	bicarbonate transmembrane transporter activity	16	3	0.71	0.03158	0.517237
GO:0070577	lysine-acetylated histone binding	16	3	0.71	0.03158	0.517237
GO:0140033	acetylation-dependent protein binding	16	3	0.71	0.03158	0.517237
GO:0008324	cation transmembrane transporter activity	495	31	21.95	0.03371	0.544499
GO:0015459	potassium channel regulator activity	41	5	1.82	0.03389	0.544499
GO:0001206	distal enhancer DNA-binding transcription repressor activity, RNA polymerase II-specific	7	2	0.31	0.03554	0.545054
GO:0001609	G protein-coupled adenosine receptor activity	7	2	0.31	0.03554	0.545054
GO:0005113	patched binding	7	2	0.31	0.03554	0.545054
GO:0086080	protein binding involved in heterotypic cell-cell adhesion	7	2	0.31	0.03554	0.545054
GO:0097493	structural molecule activity conferring elasticity	7	2	0.31	0.03554	0.545054
GO:0015297	antiporter activity	57	6	2.53	0.03976	0.60428
GO:0061980	regulatory RNA binding	30	4	1.33	0.04208	0.63383
GO:0004984	olfactory receptor activity	18	3	0.8	0.04311	0.643598
GO:0016791	phosphatase activity	245	17	10.86	0.04578	0.669274
GO:0031995	insulin-like growth factor II binding	8	2	0.35	0.04602	0.669274
GO:0099181	structural constituent of presynapse	8	2	0.35	0.04602	0.669274
GO:1902936	phosphatidylinositol bisphosphate binding	91	8	4.04	0.04866	0.701619
GO:0038191	neuropilin binding	19	3	0.84	0.04955	0.708397
GO:0015081	sodium ion transmembrane transporter activity	110	9	4.88	0.05548	0.751565
GO:0005109	frizzled binding	33	4	1.46	0.05668	0.751565
GO:0005391	sodium:potassium-exchanging ATPase activity	9	2	0.4	0.05747	0.751565
GO:0005451	monovalent cation:proton antiporter activity	9	2	0.4	0.05747	0.751565
GO:0008556	potassium-transporting ATPase activity	9	2	0.4	0.05747	0.751565
GO:0015385	sodium:proton antiporter activity	9	2	0.4	0.05747	0.751565
GO:0015386	potassium:proton antiporter activity	9	2	0.4	0.05747	0.751565
GO:0019870	potassium channel inhibitor activity	9	2	0.4	0.05747	0.751565
GO:0048531	beta-1,3-galactosyltransferase activity	9	2	0.4	0.05747	0.751565
GO:0051864	histone demethylase activity (H3-K36 specific)	9	2	0.4	0.05747	0.751565
GO:0097157	pre-mRNA intronic binding	9	2	0.4	0.05747	0.751565
GO:0016247	channel regulator activity	111	9	4.92	0.05813	0.754349
GO:0042578	phosphoric ester hydrolase activity	329	21	14.59	0.06051	0.779239
GO:0017022	myosin binding	64	6	2.84	0.06366	0.808618
GO:0050431	transforming growth factor beta binding	21	3	0.93	0.06375	0.808618
GO:0030971	receptor tyrosine kinase binding	65	6	2.88	0.06764	0.851557
GO:0005041	low-density lipoprotein particle receptor activity	10	2	0.44	0.06977	0.859139
GO:0016868	intramolecular transferase activity, phosphotransferases	10	2	0.44	0.06977	0.859139
GO:0017162	aryl hydrocarbon receptor binding	10	2	0.44	0.06977	0.859139
GO:0005245	voltage-gated calcium channel activity	36	4	1.6	0.07366	0.900467
GO:0032452	histone demethylase activity	23	3	1.02	0.0796	0.925504
GO:0004867	serine-type endopeptidase inhibitor activity	68	6	3.02	0.08042	0.925504
GO:0004993	G protein-coupled serotonin receptor activity	11	2	0.49	0.08284	0.925504
GO:0005005	transmembrane-ephrin receptor activity	11	2	0.49	0.08284	0.925504
GO:0005247	voltage-gated chloride channel activity	11	2	0.49	0.08284	0.925504
GO:0022821	potassium ion antiporter activity	11	2	0.49	0.08284	0.925504
GO:0031404	chloride ion binding	11	2	0.49	0.08284	0.925504
GO:0034483	heparan sulfate sulfotransferase activity	11	2	0.49	0.08284	0.925504
GO:0043121	neurotrophin binding	11	2	0.49	0.08284	0.925504
GO:0043560	insulin receptor substrate binding	11	2	0.49	0.08284	0.925504
GO:0086008	voltage-gated potassium channel activity involved in cardiac muscle cell action potential repolariza...	11	2	0.49	0.08284	0.925504
GO:0099589	serotonin receptor activity	11	2	0.49	0.08284	0.925504
GO:1990405	protein antigen binding	11	2	0.49	0.08284	0.925504
GO:0004033	aldo-keto reductase (NADP) activity	24	3	1.06	0.08811	0.974735
GO:0004866	endopeptidase inhibitor activity	121	9	5.37	0.08898	0.974735
GO:0070851	growth factor receptor binding	121	9	5.37	0.08898	0.974735
GO:0004115	3',5'-cyclic-AMP phosphodiesterase activity	12	2	0.53	0.09658	1
GO:0016755	transferase activity, transferring amino-acyl groups	12	2	0.53	0.09658	1
GO:0017166	vinculin binding	12	2	0.53	0.09658	1
GO:0071889	14-3-3 protein binding	25	3	1.11	0.09697	1
GO:0000287	magnesium ion binding	178	12	7.89	0.09822	1
GO:0008528	G protein-coupled peptide receptor activity	90	7	3.99	0.10435	1
GO:0001965	G-protein alpha-subunit binding	26	3	1.15	0.10618	1
GO:0042287	MHC protein binding	26	3	1.15	0.10618	1
GO:0005262	calcium channel activity	91	7	4.04	0.10899	1
GO:0004653	polypeptide N-acetylgalactosaminyltransferase activity	13	2	0.58	0.1109	1
GO:0005159	insulin-like growth factor receptor binding	13	2	0.58	0.1109	1
GO:0010314	phosphatidylinositol-5-phosphate binding	13	2	0.58	0.1109	1
GO:0050321	tau-protein kinase activity	13	2	0.58	0.1109	1
GO:0004674	protein serine/threonine kinase activity	416	24	18.45	0.11375	1
GO:0030414	peptidase inhibitor activity	128	9	5.68	0.11541	1
GO:0030551	cyclic nucleotide binding	27	3	1.2	0.11572	1
GO:0061135	endopeptidase regulator activity	129	9	5.72	0.1195	1
GO:0099516	ion antiporter activity	43	4	1.91	0.12185	1
GO:0005246	calcium channel regulator activity	28	3	1.24	0.12557	1
GO:0004559	alpha-mannosidase activity	14	2	0.62	0.12573	1
GO:0005092	GDP-dissociation inhibitor activity	14	2	0.62	0.12573	1
GO:0005161	platelet-derived growth factor receptor binding	14	2	0.62	0.12573	1
GO:0008327	methyl-CpG binding	14	2	0.62	0.12573	1
GO:0031005	filamin binding	14	2	0.62	0.12573	1
GO:0070006	metalloaminopeptidase activity	14	2	0.62	0.12573	1
GO:0070679	inositol 1,4,5 trisphosphate binding	14	2	0.62	0.12573	1
GO:0005507	copper ion binding	44	4	1.95	0.12962	1
GO:0001653	peptide receptor activity	96	7	4.26	0.13379	1
GO:0001968	fibronectin binding	29	3	1.29	0.1357	1
GO:0004879	nuclear receptor activity	45	4	2	0.13759	1
GO:0098531	transcription factor activity, direct ligand regulated sequence-specific DNA binding	45	4	2	0.13759	1
GO:0005104	fibroblast growth factor receptor binding	15	2	0.67	0.141	1
GO:0005165	neurotrophin receptor binding	15	2	0.67	0.141	1
GO:0015923	mannosidase activity	15	2	0.67	0.141	1
GO:0099528	G protein-coupled neurotransmitter receptor activity	15	2	0.67	0.141	1
GO:0042277	peptide binding	249	15	11.04	0.14222	1
GO:0032947	protein-containing complex scaffold activity	80	6	3.55	0.14369	1
GO:0008013	beta-catenin binding	81	6	3.59	0.14978	1
GO:0004032	alditol:NADP+ 1-oxidoreductase activity	16	2	0.71	0.15663	1
GO:0004435	phosphatidylinositol phospholipase C activity	16	2	0.71	0.15663	1
GO:0004629	phospholipase C activity	16	2	0.71	0.15663	1
GO:0005248	voltage-gated sodium channel activity	16	2	0.71	0.15663	1
GO:0008308	voltage-gated anion channel activity	16	2	0.71	0.15663	1
GO:0016641	oxidoreductase activity, acting on the CH-NH2 group of donors, oxygen as acceptor	16	2	0.71	0.15663	1
GO:0017160	Ral GTPase binding	16	2	0.71	0.15663	1
GO:0030228	lipoprotein particle receptor activity	16	2	0.71	0.15663	1
GO:0032451	demethylase activity	31	3	1.37	0.15676	1
GO:0046875	ephrin receptor binding	31	3	1.37	0.15676	1
GO:0001786	phosphatidylserine binding	48	4	2.13	0.16263	1
GO:0045296	cadherin binding	48	4	2.13	0.16263	1
GO:0005154	epidermal growth factor receptor binding	32	3	1.42	0.16764	1
GO:0036002	pre-mRNA binding	32	3	1.42	0.16764	1
GO:0001540	amyloid-beta binding	49	4	2.17	0.17132	1
GO:0004551	nucleotide diphosphatase activity	17	2	0.75	0.17257	1
GO:0015278	calcium-release channel activity	17	2	0.75	0.17257	1
GO:0030676	Rac guanyl-nucleotide exchange factor activity	17	2	0.75	0.17257	1
GO:0046982	protein heterodimerization activity	482	26	21.37	0.17536	1
GO:0000149	SNARE binding	104	7	4.61	0.17862	1
GO:0015662	ATPase activity, coupled to transmembrane movement of ions, phosphorylative mechanism	33	3	1.46	0.17873	1
GO:0098631	cell adhesion mediator activity	33	3	1.46	0.17873	1
GO:0044325	ion channel binding	123	8	5.45	0.17977	1
GO:0097110	scaffold protein binding	68	5	3.02	0.18308	1
GO:0015085	calcium ion transmembrane transporter activity	105	7	4.66	0.18463	1
GO:0001618	virus receptor activity	18	2	0.8	0.18875	1
GO:0015491	cation:cation antiporter activity	18	2	0.8	0.18875	1
GO:0071837	HMG box domain binding	18	2	0.8	0.18875	1
GO:0104005	hijacked molecular function	18	2	0.8	0.18875	1
GO:1901981	phosphatidylinositol phosphate binding	144	9	6.39	0.18979	1
GO:0019905	syntaxin binding	69	5	3.06	0.19075	1
GO:0001069	regulatory region RNA binding	5	1	0.22	0.20292	1
GO:0004301	epoxide hydrolase activity	5	1	0.22	0.20292	1
GO:0004321	fatty-acyl-CoA synthase activity	5	1	0.22	0.20292	1
GO:0004689	phosphorylase kinase activity	5	1	0.22	0.20292	1
GO:0004720	protein-lysine 6-oxidase activity	5	1	0.22	0.20292	1
GO:0004897	ciliary neurotrophic factor receptor activity	5	1	0.22	0.20292	1
GO:0005001	transmembrane receptor protein tyrosine phosphatase activity	5	1	0.22	0.20292	1
GO:0005026	transforming growth factor beta receptor activity, type II	5	1	0.22	0.20292	1
GO:0008318	protein prenyltransferase activity	5	1	0.22	0.20292	1
GO:0009008	DNA-methyltransferase activity	5	1	0.22	0.20292	1
GO:0015616	DNA translocase activity	5	1	0.22	0.20292	1
GO:0016532	superoxide dismutase copper chaperone activity	5	1	0.22	0.20292	1
GO:0019198	transmembrane receptor protein phosphatase activity	5	1	0.22	0.20292	1
GO:0019808	polyamine binding	5	1	0.22	0.20292	1
GO:0019960	C-X3-C chemokine binding	5	1	0.22	0.20292	1
GO:0030284	estrogen receptor activity	5	1	0.22	0.20292	1
GO:0030899	calcium-dependent ATPase activity	5	1	0.22	0.20292	1
GO:0035240	dopamine binding	5	1	0.22	0.20292	1
GO:0036033	mediator complex binding	5	1	0.22	0.20292	1
GO:0038085	vascular endothelial growth factor binding	5	1	0.22	0.20292	1
GO:0042731	PH domain binding	5	1	0.22	0.20292	1
GO:0047023	androsterone dehydrogenase activity	5	1	0.22	0.20292	1
GO:0047760	butyrate-CoA ligase activity	5	1	0.22	0.20292	1
GO:0048495	Roundabout binding	5	1	0.22	0.20292	1
GO:0051575	5'-deoxyribose-5-phosphate lyase activity	5	1	0.22	0.20292	1
GO:0070122	isopeptidase activity	5	1	0.22	0.20292	1
GO:0086006	voltage-gated sodium channel activity involved in cardiac muscle cell action potential	5	1	0.22	0.20292	1
GO:0098639	collagen binding involved in cell-matrix adhesion	5	1	0.22	0.20292	1
GO:0099508	voltage-gated ion channel activity involved in regulation of presynaptic membrane potential	5	1	0.22	0.20292	1
GO:0099635	voltage-gated calcium channel activity involved in positive regulation of presynaptic cytosolic calc...	5	1	0.22	0.20292	1
GO:1903136	cuprous ion binding	5	1	0.22	0.20292	1
GO:1990430	extracellular matrix protein binding	5	1	0.22	0.20292	1
GO:0035091	phosphatidylinositol binding	226	13	10.02	0.20472	1
GO:0001223	transcription coactivator binding	19	2	0.84	0.20513	1
GO:0005543	phospholipid binding	369	20	16.36	0.20698	1
GO:0008138	protein tyrosine/serine/threonine phosphatase activity	36	3	1.6	0.21311	1
GO:0005227	calcium activated cation channel activity	20	2	0.89	0.22165	1
GO:0008227	G protein-coupled amine receptor activity	20	2	0.89	0.22165	1
GO:0016638	oxidoreductase activity, acting on the CH-NH2 group of donors	20	2	0.89	0.22165	1
GO:0035259	glucocorticoid receptor binding	20	2	0.89	0.22165	1
GO:0099604	ligand-gated calcium channel activity	20	2	0.89	0.22165	1
GO:0004843	thiol-dependent ubiquitin-specific protease activity	73	5	3.24	0.22247	1
GO:0016298	lipase activity	92	6	4.08	0.22356	1
GO:0004177	aminopeptidase activity	37	3	1.64	0.22487	1
GO:0008376	acetylgalactosaminyltransferase activity	37	3	1.64	0.22487	1
GO:0032266	phosphatidylinositol-3-phosphate binding	37	3	1.64	0.22487	1
GO:0005253	anion channel activity	56	4	2.48	0.23604	1
GO:0050840	extracellular matrix binding	56	4	2.48	0.23604	1
GO:0001102	RNA polymerase II activating transcription factor binding	38	3	1.68	0.23675	1
GO:0008146	sulfotransferase activity	38	3	1.68	0.23675	1
GO:0019205	nucleobase-containing compound kinase activity	38	3	1.68	0.23675	1
GO:0004190	aspartic-type endopeptidase activity	21	2	0.93	0.23827	1
GO:0008106	alcohol dehydrogenase (NADP+) activity	21	2	0.93	0.23827	1
GO:0004383	guanylate cyclase activity	6	1	0.27	0.23828	1
GO:0004711	ribosomal protein S6 kinase activity	6	1	0.27	0.23828	1
GO:0004726	non-membrane spanning protein tyrosine phosphatase activity	6	1	0.27	0.23828	1
GO:0005127	ciliary neurotrophic factor receptor binding	6	1	0.27	0.23828	1
GO:0005375	copper ion transmembrane transporter activity	6	1	0.27	0.23828	1
GO:0005549	odorant binding	6	1	0.27	0.23828	1
GO:0008131	primary amine oxidase activity	6	1	0.27	0.23828	1
GO:0015129	lactate transmembrane transporter activity	6	1	0.27	0.23828	1
GO:0019534	toxin transmembrane transporter activity	6	1	0.27	0.23828	1
GO:0030375	thyroid hormone receptor coactivator activity	6	1	0.27	0.23828	1
GO:0030620	U2 snRNA binding	6	1	0.27	0.23828	1
GO:0034594	phosphatidylinositol trisphosphate phosphatase activity	6	1	0.27	0.23828	1
GO:0035252	UDP-xylosyltransferase activity	6	1	0.27	0.23828	1
GO:0042030	ATPase inhibitor activity	6	1	0.27	0.23828	1
GO:0043559	insulin binding	6	1	0.27	0.23828	1
GO:0048273	mitogen-activated protein kinase p38 binding	6	1	0.27	0.23828	1
GO:0051378	serotonin binding	6	1	0.27	0.23828	1
GO:0070728	leucine binding	6	1	0.27	0.23828	1
GO:0098634	cell-matrix adhesion mediator activity	6	1	0.27	0.23828	1
GO:0098821	BMP receptor activity	6	1	0.27	0.23828	1
GO:0099626	voltage-gated calcium channel activity involved in regulation of presynaptic cytosolic calcium level...	6	1	0.27	0.23828	1
GO:0005539	glycosaminoglycan binding	174	10	7.72	0.24433	1
GO:0005504	fatty acid binding	39	3	1.73	0.24873	1
GO:0003887	DNA-directed DNA polymerase activity	22	2	0.98	0.25495	1
GO:0043539	protein serine/threonine kinase activator activity	22	2	0.98	0.25495	1
GO:0070001	aspartic-type peptidase activity	22	2	0.98	0.25495	1
GO:0005548	phospholipid transporter activity	58	4	2.57	0.25552	1
GO:0043492	ATPase activity, coupled to movement of substances	116	7	5.14	0.25562	1
GO:0004197	cysteine-type endopeptidase activity	77	5	3.41	0.25565	1
GO:0001085	RNA polymerase II transcription factor binding	138	8	6.12	0.26914	1
GO:0061630	ubiquitin protein ligase activity	199	11	8.82	0.26929	1
GO:0004857	enzyme inhibitor activity	282	15	12.5	0.27065	1
GO:0005158	insulin receptor binding	23	2	1.02	0.27165	1
GO:0005217	intracellular ligand-gated ion channel activity	23	2	1.02	0.27165	1
GO:0015605	organophosphate ester transmembrane transporter activity	23	2	1.02	0.27165	1
GO:0035198	miRNA binding	23	2	1.02	0.27165	1
GO:0035586	purinergic receptor activity	23	2	1.02	0.27165	1
GO:0050780	dopamine receptor binding	23	2	1.02	0.27165	1
GO:0001075	transcription factor activity, RNA polymerase II core promoter sequence-specific binding involved in...	7	1	0.31	0.27207	1
GO:0001162	RNA polymerase II intronic transcription regulatory region sequence-specific DNA binding	7	1	0.31	0.27207	1
GO:0003708	retinoic acid receptor activity	7	1	0.31	0.27207	1
GO:0004571	mannosyl-oligosaccharide 1,2-alpha-mannosidase activity	7	1	0.31	0.27207	1
GO:0008035	high-density lipoprotein particle binding	7	1	0.31	0.27207	1
GO:0008499	UDP-galactose:beta-N-acetylglucosamine beta-1,3-galactosyltransferase activity	7	1	0.31	0.27207	1
GO:0010340	carboxyl-O-methyltransferase activity	7	1	0.31	0.27207	1
GO:0015245	fatty acid transmembrane transporter activity	7	1	0.31	0.27207	1
GO:0016531	copper chaperone activity	7	1	0.31	0.27207	1
GO:0019531	oxalate transmembrane transporter activity	7	1	0.31	0.27207	1
GO:0030274	LIM domain binding	7	1	0.31	0.27207	1
GO:0030911	TPR domain binding	7	1	0.31	0.27207	1
GO:0034596	phosphatidylinositol phosphate 4-phosphatase activity	7	1	0.31	0.27207	1
GO:0045545	syndecan binding	7	1	0.31	0.27207	1
GO:0046790	virion binding	7	1	0.31	0.27207	1
GO:0050072	m7G(5')pppN diphosphatase activity	7	1	0.31	0.27207	1
GO:0051998	protein carboxyl O-methyltransferase activity	7	1	0.31	0.27207	1
GO:0097642	calcitonin family receptor activity	7	1	0.31	0.27207	1
GO:0099511	voltage-gated calcium channel activity involved in regulation of cytosolic calcium levels	7	1	0.31	0.27207	1
GO:1901612	cardiolipin binding	7	1	0.31	0.27207	1
GO:1990247	N6-methyladenosine-containing RNA binding	7	1	0.31	0.27207	1
GO:0004896	cytokine receptor activity	79	5	3.5	0.27267	1
GO:0036459	thiol-dependent ubiquitinyl hydrolase activity	79	5	3.5	0.27267	1
GO:0061134	peptidase regulator activity	160	9	7.09	0.27991	1
GO:0005496	steroid binding	80	5	3.55	0.28127	1
GO:0046332	SMAD binding	80	5	3.55	0.28127	1
GO:0101005	ubiquitinyl hydrolase activity	80	5	3.55	0.28127	1
GO:0033293	monocarboxylic acid binding	61	4	2.7	0.28529	1
GO:0015301	anion:anion antiporter activity	24	2	1.06	0.28833	1
GO:0030742	GTP-dependent protein binding	24	2	1.06	0.28833	1
GO:0046966	thyroid hormone receptor binding	24	2	1.06	0.28833	1
GO:0070412	R-SMAD binding	24	2	1.06	0.28833	1
GO:0061659	ubiquitin-like protein ligase activity	203	11	9	0.29061	1
GO:0016706	oxidoreductase activity, acting on paired donors, with incorporation or reduction of molecular oxyge...	43	3	1.91	0.29741	1
GO:0008238	exopeptidase activity	82	5	3.64	0.29862	1
GO:0005049	nuclear export signal receptor activity	8	1	0.35	0.30436	1
GO:0005347	ATP transmembrane transporter activity	8	1	0.35	0.30436	1
GO:0015355	secondary active monocarboxylate transmembrane transporter activity	8	1	0.35	0.30436	1
GO:0016176	superoxide-generating NADPH oxidase activator activity	8	1	0.35	0.30436	1
GO:0016742	hydroxymethyl-, formyl- and related transferase activity	8	1	0.35	0.30436	1
GO:0016803	ether hydrolase activity	8	1	0.35	0.30436	1
GO:0030306	ADP-ribosylation factor binding	8	1	0.35	0.30436	1
GO:0042285	xylosyltransferase activity	8	1	0.35	0.30436	1
GO:0043176	amine binding	8	1	0.35	0.30436	1
GO:0048406	nerve growth factor binding	8	1	0.35	0.30436	1
GO:0061629	RNA polymerase II sequence-specific DNA-binding transcription factor binding	8	1	0.35	0.30436	1
GO:0140161	monocarboxylate:sodium symporter activity	8	1	0.35	0.30436	1
GO:1902282	voltage-gated potassium channel activity involved in ventricular cardiac muscle cell action potentia...	8	1	0.35	0.30436	1
GO:0016866	intramolecular transferase activity	25	2	1.11	0.30497	1
GO:0098632	cell-cell adhesion mediator activity	25	2	1.11	0.30497	1
GO:0015103	inorganic anion transmembrane transporter activity	103	6	4.57	0.30658	1
GO:0051213	dioxygenase activity	83	5	3.68	0.30736	1
GO:0004869	cysteine-type endopeptidase inhibitor activity	44	3	1.95	0.30969	1
GO:0008233	peptidase activity	483	24	21.42	0.31117	1
GO:0003705	transcription factor activity, RNA polymerase II distal enhancer sequence-specific binding	84	5	3.72	0.31613	1
GO:0140030	modification-dependent protein binding	125	7	5.54	0.31868	1
GO:0033218	amide binding	314	16	13.92	0.31948	1
GO:0004683	calmodulin-dependent protein kinase activity	26	2	1.15	0.32154	1
GO:0017134	fibroblast growth factor binding	26	2	1.15	0.32154	1
GO:0043027	cysteine-type endopeptidase inhibitor activity involved in apoptotic process	26	2	1.15	0.32154	1
GO:0050699	WW domain binding	26	2	1.15	0.32154	1
GO:0005254	chloride channel activity	45	3	2	0.32198	1
GO:0003713	transcription coactivator activity	230	12	10.2	0.32313	1
GO:0048306	calcium-dependent protein binding	65	4	2.88	0.32568	1
GO:0004175	endopeptidase activity	316	16	14.01	0.3285	1
GO:0000340	RNA 7-methylguanosine cap binding	9	1	0.4	0.33522	1
GO:0001161	intronic transcription regulatory region sequence-specific DNA binding	9	1	0.4	0.33522	1
GO:0002162	dystroglycan binding	9	1	0.4	0.33522	1
GO:0005225	volume-sensitive anion channel activity	9	1	0.4	0.33522	1
GO:0005229	intracellular calcium activated chloride channel activity	9	1	0.4	0.33522	1
GO:0005243	gap junction channel activity	9	1	0.4	0.33522	1
GO:0008242	omega peptidase activity	9	1	0.4	0.33522	1
GO:0008271	secondary active sulfate transmembrane transporter activity	9	1	0.4	0.33522	1
GO:0015924	mannosyl-oligosaccharide mannosidase activity	9	1	0.4	0.33522	1
GO:0016530	metallochaperone activity	9	1	0.4	0.33522	1
GO:0016725	oxidoreductase activity, acting on CH or CH2 groups	9	1	0.4	0.33522	1
GO:0016801	hydrolase activity, acting on ether bonds	9	1	0.4	0.33522	1
GO:0019911	structural constituent of myelin sheath	9	1	0.4	0.33522	1
GO:0023023	MHC protein complex binding	9	1	0.4	0.33522	1
GO:0031701	angiotensin receptor binding	9	1	0.4	0.33522	1
GO:0034452	dynactin binding	9	1	0.4	0.33522	1
GO:0042895	antibiotic transmembrane transporter activity	9	1	0.4	0.33522	1
GO:0047086	ketosteroid monooxygenase activity	9	1	0.4	0.33522	1
GO:0061778	intracellular chloride channel activity	9	1	0.4	0.33522	1
GO:0070492	oligosaccharide binding	9	1	0.4	0.33522	1
GO:0072542	protein phosphatase activator activity	9	1	0.4	0.33522	1
GO:0106019	phosphatidylinositol-4,5-bisphosphate phosphatase activity	9	1	0.4	0.33522	1
GO:1901338	catecholamine binding	9	1	0.4	0.33522	1
GO:1901611	phosphatidylglycerol binding	9	1	0.4	0.33522	1
GO:0030295	protein kinase activator activity	66	4	2.93	0.33585	1
GO:0004114	3',5'-cyclic-nucleotide phosphodiesterase activity	27	2	1.2	0.338	1
GO:0019840	isoprenoid binding	27	2	1.2	0.338	1
GO:0098918	structural constituent of synapse	27	2	1.2	0.338	1
GO:0003712	transcription coregulator activity	405	20	17.96	0.34198	1
GO:0015108	chloride transmembrane transporter activity	67	4	2.97	0.34603	1
GO:0030276	clathrin binding	47	3	2.08	0.34656	1
GO:0016757	transferase activity, transferring glycosyl groups	235	12	10.42	0.34974	1
GO:0004112	cyclic-nucleotide phosphodiesterase activity	28	2	1.24	0.35434	1
GO:0033764	steroid dehydrogenase activity, acting on the CH-OH group of donors, NAD or NADP as acceptor	28	2	1.24	0.35434	1
GO:0034061	DNA polymerase activity	28	2	1.24	0.35434	1
GO:0051959	dynein light intermediate chain binding	28	2	1.24	0.35434	1
GO:0070273	phosphatidylinositol-4-phosphate binding	28	2	1.24	0.35434	1
GO:0017137	Rab GTPase binding	151	8	6.7	0.35472	1
GO:0043178	alcohol binding	68	4	3.02	0.35621	1
GO:0051018	protein kinase A binding	48	3	2.13	0.35882	1
GO:0019783	ubiquitin-like protein-specific protease activity	89	5	3.95	0.36037	1
GO:0004143	diacylglycerol kinase activity	10	1	0.44	0.36472	1
GO:0005452	inorganic anion exchanger activity	10	1	0.44	0.36472	1
GO:0008239	dipeptidyl-peptidase activity	10	1	0.44	0.36472	1
GO:0008331	high voltage-gated calcium channel activity	10	1	0.44	0.36472	1
GO:0008474	palmitoyl-(protein) hydrolase activity	10	1	0.44	0.36472	1
GO:0015269	calcium-activated potassium channel activity	10	1	0.44	0.36472	1
GO:0016303	1-phosphatidylinositol-3-kinase activity	10	1	0.44	0.36472	1
GO:0019869	chloride channel inhibitor activity	10	1	0.44	0.36472	1
GO:0030955	potassium ion binding	10	1	0.44	0.36472	1
GO:0031402	sodium ion binding	10	1	0.44	0.36472	1
GO:0035612	AP-2 adaptor complex binding	10	1	0.44	0.36472	1
GO:0036122	BMP binding	10	1	0.44	0.36472	1
GO:0039706	co-receptor binding	10	1	0.44	0.36472	1
GO:0044213	intronic transcription regulatory region DNA binding	10	1	0.44	0.36472	1
GO:0047372	acylglycerol lipase activity	10	1	0.44	0.36472	1
GO:0070410	co-SMAD binding	10	1	0.44	0.36472	1
GO:0070700	BMP receptor binding	10	1	0.44	0.36472	1
GO:0097371	MDM2/MDM4 family protein binding	10	1	0.44	0.36472	1
GO:0098599	palmitoyl hydrolase activity	10	1	0.44	0.36472	1
GO:1990380	Lys48-specific deubiquitinase activity	10	1	0.44	0.36472	1
GO:0016758	transferase activity, transferring hexosyl groups	174	9	7.72	0.36661	1
GO:0042393	histone binding	174	9	7.72	0.36661	1
GO:0005272	sodium channel activity	29	2	1.29	0.37054	1
GO:0019956	chemokine binding	29	2	1.29	0.37054	1
GO:0140104	molecular carrier activity	29	2	1.29	0.37054	1
GO:0030594	neurotransmitter receptor activity	49	3	2.17	0.37105	1
GO:0033613	activating transcription factor binding	70	4	3.1	0.37657	1
GO:0008200	ion channel inhibitor activity	30	2	1.33	0.38657	1
GO:0031624	ubiquitin conjugating enzyme binding	30	2	1.33	0.38657	1
GO:0001094	TFIID-class transcription factor complex binding	11	1	0.49	0.3929	1
GO:0005523	tropomyosin binding	11	1	0.49	0.3929	1
GO:0015279	store-operated calcium channel activity	11	1	0.49	0.3929	1
GO:0015347	sodium-independent organic anion transmembrane transporter activity	11	1	0.49	0.3929	1
GO:0015926	glucosidase activity	11	1	0.49	0.3929	1
GO:0016857	racemase and epimerase activity, acting on carbohydrates and derivatives	11	1	0.49	0.3929	1
GO:0017154	semaphorin receptor activity	11	1	0.49	0.3929	1
GO:0019211	phosphatase activator activity	11	1	0.49	0.3929	1
GO:0030021	extracellular matrix structural constituent conferring compression resistance	11	1	0.49	0.3929	1
GO:0030898	actin-dependent ATPase activity	11	1	0.49	0.3929	1
GO:0032454	histone demethylase activity (H3-K9 specific)	11	1	0.49	0.3929	1
GO:0035004	phosphatidylinositol 3-kinase activity	11	1	0.49	0.3929	1
GO:0042923	neuropeptide binding	11	1	0.49	0.3929	1
GO:0043495	protein membrane anchor	11	1	0.49	0.3929	1
GO:0070742	C2H2 zinc finger domain binding	11	1	0.49	0.3929	1
GO:0097153	cysteine-type endopeptidase activity involved in apoptotic process	11	1	0.49	0.3929	1
GO:0051087	chaperone binding	93	5	4.12	0.3959	1
GO:0030332	cyclin binding	31	2	1.37	0.40242	1
GO:0043014	alpha-tubulin binding	31	2	1.37	0.40242	1
GO:0001227	DNA-binding transcription repressor activity, RNA polymerase II-specific	223	11	9.89	0.40249	1
GO:0019209	kinase activator activity	73	4	3.24	0.40697	1
GO:0019208	phosphatase regulator activity	74	4	3.28	0.41705	1
GO:0008378	galactosyltransferase activity	32	2	1.42	0.41807	1
GO:0016248	channel inhibitor activity	32	2	1.42	0.41807	1
GO:0071949	FAD binding	32	2	1.42	0.41807	1
GO:0004708	MAP kinase kinase activity	12	1	0.53	0.41984	1
GO:0008484	sulfuric ester hydrolase activity	12	1	0.53	0.41984	1
GO:0015116	sulfate transmembrane transporter activity	12	1	0.53	0.41984	1
GO:0046703	natural killer cell lectin-like receptor binding	12	1	0.53	0.41984	1
GO:0048407	platelet-derived growth factor binding	12	1	0.53	0.41984	1
GO:0008237	metallopeptidase activity	139	7	6.16	0.42061	1
GO:0008509	anion transmembrane transporter activity	249	12	11.04	0.42573	1
GO:0019829	cation-transporting ATPase activity	54	3	2.39	0.43133	1
GO:0022853	active ion transmembrane transporter activity	54	3	2.39	0.43133	1
GO:0042625	ATPase coupled ion transmembrane transporter activity	54	3	2.39	0.43133	1
GO:0097718	disordered domain specific binding	33	2	1.46	0.43352	1
GO:0001228	DNA-binding transcription activator activity, RNA polymerase II-specific	361	17	16.01	0.43473	1
GO:0038024	cargo receptor activity	76	4	3.37	0.43708	1
GO:0000295	adenine nucleotide transmembrane transporter activity	13	1	0.58	0.44559	1
GO:0000339	RNA cap binding	13	1	0.58	0.44559	1
GO:0001972	retinoic acid binding	13	1	0.58	0.44559	1
GO:0004659	prenyltransferase activity	13	1	0.58	0.44559	1
GO:0005024	transforming growth factor beta-activated receptor activity	13	1	0.58	0.44559	1
GO:0005172	vascular endothelial growth factor receptor binding	13	1	0.58	0.44559	1
GO:0005346	purine ribonucleotide transmembrane transporter activity	13	1	0.58	0.44559	1
GO:0008191	metalloendopeptidase inhibitor activity	13	1	0.58	0.44559	1
GO:0008252	nucleotidase activity	13	1	0.58	0.44559	1
GO:0008381	mechanosensitive ion channel activity	13	1	0.58	0.44559	1
GO:0015216	purine nucleotide transmembrane transporter activity	13	1	0.58	0.44559	1
GO:0017081	chloride channel regulator activity	13	1	0.58	0.44559	1
GO:0019104	DNA N-glycosylase activity	13	1	0.58	0.44559	1

## Sheet: MF down in Aged PD1 vs Aged Con
GO.ID	Term	Annotated	Significant	Expected	result1	FDR
GO:0004896	cytokine receptor activity	78	25	5.02	7.8e-12	1.3065e-08
GO:0019955	cytokine binding	115	28	7.4	6.1e-10	5.10875e-07
GO:0008047	enzyme activator activity	415	61	26.71	1e-09	5.58333e-07
GO:0017124	SH3 domain binding	123	26	7.92	5.8e-08	2.42875e-05
GO:0005096	GTPase activator activity	224	37	14.42	1.1e-07	3.685e-05
GO:0030695	GTPase regulator activity	240	38	15.45	2.2e-07	5.50357e-05
GO:0042287	MHC protein binding	26	11	1.67	2.3e-07	5.50357e-05
GO:0004930	G protein-coupled receptor activity	253	39	16.28	3.1e-07	6.49062e-05
GO:0008329	signaling pattern recognition receptor activity	14	8	0.9	6.1e-07	0.000102175
GO:0038187	pattern recognition receptor activity	14	8	0.9	6.1e-07	0.000102175
GO:0005543	phospholipid binding	363	48	23.36	1.5e-06	0.000228409
GO:0004715	non-membrane spanning protein tyrosine kinase activity	44	13	2.83	2.4e-06	0.000335
GO:0060589	nucleoside-triphosphatase regulator activity	278	39	17.89	3.5e-06	0.000450962
GO:0017048	Rho GTPase binding	162	27	10.43	4.6e-06	0.000550357
GO:0001540	amyloid-beta binding	49	13	3.15	9e-06	0.001005
GO:0016176	superoxide-generating NADPH oxidase activator activity	7	5	0.45	2.1e-05	0.00219844
GO:1901981	phosphatidylinositol phosphate binding	142	23	9.14	3.7e-05	0.00364559
GO:0042288	MHC class I protein binding	17	7	1.09	4.9e-05	0.00440789
GO:0001784	phosphotyrosine residue binding	42	11	2.7	5e-05	0.00440789
GO:0048365	Rac GTPase binding	65	14	4.18	5.3e-05	0.00443875
GO:0019865	immunoglobulin binding	18	7	1.16	7.6e-05	0.0060619
GO:0003779	actin binding	376	44	24.2	8.6e-05	0.0064087
GO:0045309	protein phosphorylated amino acid binding	52	12	3.35	8.8e-05	0.0064087
GO:0043492	ATPase activity, coupled to movement of substances	115	19	7.4	0.00013	0.00907292
GO:0042605	peptide antigen binding	26	8	1.67	0.00016	0.01072
GO:0016887	ATPase activity	389	44	25.04	0.00019	0.0122404
GO:0001608	G protein-coupled nucleotide receptor activity	10	5	0.64	0.00021	0.0125625
GO:0045028	G protein-coupled purinergic nucleotide receptor activity	10	5	0.64	0.00021	0.0125625
GO:0042277	peptide binding	245	31	15.77	0.00024	0.0138621
GO:0035091	phosphatidylinositol binding	224	29	14.42	0.00025	0.0139583
GO:0017016	Ras GTPase binding	384	43	24.72	0.00028	0.0146562
GO:0005547	phosphatidylinositol-3,4,5-trisphosphate binding	35	9	2.25	0.00028	0.0146562
GO:0031267	small GTPase binding	399	44	25.68	0.00033	0.01675
GO:0035586	purinergic receptor activity	23	7	1.48	0.00044	0.0216765
GO:0019864	IgG binding	7	4	0.45	0.00051	0.0244071
GO:0003823	antigen binding	159	22	10.23	0.00055	0.0255903
GO:0051020	GTPase binding	485	50	31.22	0.00065	0.0283462
GO:0001614	purinergic nucleotide receptor activity	18	6	1.16	0.00066	0.0283462
GO:0016502	nucleotide receptor activity	18	6	1.16	0.00066	0.0283462
GO:0019763	immunoglobulin receptor activity	8	4	0.51	0.00097	0.0406188
GO:1902936	phosphatidylinositol bisphosphate binding	89	14	5.73	0.00157	0.0628125
GO:0042626	ATPase activity, coupled to transmembrane movement of substances	99	15	6.37	0.0016	0.0628125
GO:0033218	amide binding	310	34	19.95	0.00164	0.0628125
GO:0023023	MHC protein complex binding	9	4	0.58	0.00165	0.0628125
GO:0046934	phosphatidylinositol-4,5-bisphosphate 3-kinase activity	5	3	0.32	0.00241	0.0877554
GO:0052813	phosphatidylinositol bisphosphate kinase activity	5	3	0.32	0.00241	0.0877554
GO:0008297	single-stranded DNA exodeoxyribonuclease activity	10	4	0.64	0.00262	0.0899902
GO:0015399	primary active transmembrane transporter activity	104	15	6.69	0.00264	0.0899902
GO:0015405	P-P-bond-hydrolysis-driven transmembrane transporter activity	104	15	6.69	0.00264	0.0899902
GO:0030246	carbohydrate binding	225	26	14.48	0.00272	0.0899902
GO:0043325	phosphatidylinositol-3,4-bisphosphate binding	23	6	1.48	0.00274	0.0899902
GO:0004713	protein tyrosine kinase activity	126	17	8.11	0.00293	0.0943798
GO:0051219	phosphoprotein binding	98	14	6.31	0.00394	0.124519
GO:0001965	G-protein alpha-subunit binding	25	6	1.61	0.0043	0.13338
GO:0008310	single-stranded DNA 3'-5' exodeoxyribonuclease activity	6	3	0.39	0.00459	0.13729
GO:0023026	MHC class II protein complex binding	6	3	0.39	0.00459	0.13729
GO:0004620	phospholipase activity	70	11	4.51	0.00486	0.142816
GO:0001846	opsonin binding	12	4	0.77	0.00556	0.160569
GO:0042623	ATPase activity, coupled	313	32	20.15	0.00643	0.182547
GO:0016493	C-C chemokine receptor activity	20	5	1.29	0.00752	0.194
GO:0043395	heparan sulfate proteoglycan binding	13	4	0.84	0.00763	0.194
GO:0046703	natural killer cell lectin-like receptor binding	13	4	0.84	0.00763	0.194
GO:0005114	type II transforming growth factor beta receptor binding	7	3	0.45	0.00765	0.194
GO:0016175	superoxide-generating NADPH oxidase activity	7	3	0.45	0.00765	0.194
GO:0017108	5'-flap endonuclease activity	7	3	0.45	0.00765	0.194
GO:0034596	phosphatidylinositol phosphate 4-phosphatase activity	7	3	0.45	0.00765	0.194
GO:0019956	chemokine binding	28	6	1.8	0.00776	0.194
GO:0001530	lipopolysaccharide binding	21	5	1.35	0.00936	0.220817
GO:0001637	G protein-coupled chemoattractant receptor activity	21	5	1.35	0.00936	0.220817
GO:0004950	chemokine receptor activity	21	5	1.35	0.00936	0.220817
GO:0016895	exodeoxyribonuclease activity, producing 5'-phosphomonoesters	21	5	1.35	0.00936	0.220817
GO:0035325	Toll-like receptor binding	14	4	0.9	0.01014	0.235896
GO:0043394	proteoglycan binding	30	6	1.93	0.01096	0.250176
GO:0051015	actin filament binding	179	20	11.52	0.0113	0.250176
GO:0004012	phospholipid-translocating ATPase activity	22	5	1.42	0.01148	0.250176
GO:0019957	C-C chemokine binding	22	5	1.42	0.01148	0.250176
GO:0035312	5'-3' exodeoxyribonuclease activity	8	3	0.51	0.01165	0.250176
GO:0048256	flap endonuclease activity	8	3	0.51	0.01165	0.250176
GO:0005085	guanyl-nucleotide exchange factor activity	181	20	11.65	0.01268	0.268409
GO:0001205	distal enhancer DNA-binding transcription activator activity, RNA polymerase II-specific	31	6	2	0.01287	0.268409
GO:0016888	endodeoxyribonuclease activity, producing 5'-phosphomonoesters	15	4	0.97	0.01314	0.268409
GO:0042608	T cell receptor binding	15	4	0.97	0.01314	0.268409
GO:0001078	proximal promoter DNA-binding transcription repressor activity, RNA polymerase II-specific	159	18	10.23	0.01386	0.270922
GO:0004529	exodeoxyribonuclease activity	23	5	1.48	0.01391	0.270922
GO:0071813	lipoprotein particle binding	23	5	1.48	0.01391	0.270922
GO:0071814	protein-lipid complex binding	23	5	1.48	0.01391	0.270922
GO:0034987	immunoglobulin receptor binding	115	14	7.4	0.01572	0.302655
GO:0008409	5'-3' exonuclease activity	16	4	1.03	0.01664	0.313357
GO:0106019	phosphatidylinositol-4,5-bisphosphate phosphatase activity	9	3	0.58	0.01665	0.313357
GO:0005518	collagen binding	62	9	3.99	0.0171	0.316247
GO:0016504	peptidase activator activity	33	6	2.12	0.01737	0.316247
GO:0051019	mitogen-activated protein kinase binding	33	6	2.12	0.01737	0.316247
GO:0003774	motor activity	118	14	7.59	0.01932	0.347968
GO:0003777	microtubule motor activity	74	10	4.76	0.01972	0.351394
GO:0005088	Ras guanyl-nucleotide exchange factor activity	119	14	7.66	0.02065	0.360823
GO:0017127	cholesterol transporter activity	17	4	1.09	0.02068	0.360823
GO:0050840	extracellular matrix binding	54	8	3.48	0.02133	0.368327
GO:0008429	phosphatidylethanolamine binding	10	3	0.64	0.02267	0.375963
GO:0046030	inositol trisphosphate phosphatase activity	10	3	0.64	0.02267	0.375963
GO:0050664	oxidoreductase activity, acting on NAD(P)H, oxygen as acceptor	10	3	0.64	0.02267	0.375963
GO:1990405	protein antigen binding	10	3	0.64	0.02267	0.375963
GO:0004683	calmodulin-dependent protein kinase activity	26	5	1.67	0.0232	0.377282
GO:0043027	cysteine-type endopeptidase inhibitor activity involved in apoptotic process	26	5	1.67	0.0232	0.377282
GO:0070300	phosphatidic acid binding	18	4	1.16	0.02527	0.404871
GO:0008017	microtubule binding	219	22	14.1	0.02538	0.404871
GO:0042169	SH2 domain binding	36	6	2.32	0.02595	0.406227
GO:0043028	cysteine-type endopeptidase regulator activity involved in apoptotic process	36	6	2.32	0.02595	0.406227
GO:0005178	integrin binding	112	13	7.21	0.02773	0.430072
GO:0004725	protein tyrosine phosphatase activity	90	11	5.79	0.02936	0.432733
GO:0016298	lipase activity	90	11	5.79	0.02936	0.432733
GO:0008296	3'-5'-exodeoxyribonuclease activity	11	3	0.71	0.02971	0.432733
GO:0030881	beta-2-microglobulin binding	11	3	0.71	0.02971	0.432733
GO:0035004	phosphatidylinositol 3-kinase activity	11	3	0.71	0.02971	0.432733
GO:0046977	TAP binding	11	3	0.71	0.02971	0.432733
GO:0050700	CARD domain binding	11	3	0.71	0.02971	0.432733
GO:0001848	complement binding	19	4	1.22	0.03042	0.436359
GO:0005509	calcium ion binding	485	42	31.22	0.03048	0.436359
GO:0005319	lipid transporter activity	127	14	8.17	0.03386	0.480211
GO:0005089	Rho guanyl-nucleotide exchange factor activity	70	9	4.51	0.03486	0.480211
GO:0000405	bubble DNA binding	5	2	0.32	0.03632	0.480211
GO:0004897	ciliary neurotrophic factor receptor activity	5	2	0.32	0.03632	0.480211
GO:0004957	prostaglandin E receptor activity	5	2	0.32	0.03632	0.480211
GO:0008309	double-stranded DNA exodeoxyribonuclease activity	5	2	0.32	0.03632	0.480211
GO:0019960	C-X3-C chemokine binding	5	2	0.32	0.03632	0.480211
GO:0043812	phosphatidylinositol-4-phosphate phosphatase activity	5	2	0.32	0.03632	0.480211
GO:0070290	N-acylphosphatidylethanolamine-specific phospholipase D activity	5	2	0.32	0.03632	0.480211
GO:0050839	cell adhesion molecule binding	202	20	13	0.03641	0.480211
GO:0005516	calmodulin binding	153	16	9.85	0.0375	0.486523
GO:0005522	profilin binding	12	3	0.77	0.03776	0.486523
GO:0048407	platelet-derived growth factor binding	12	3	0.77	0.03776	0.486523
GO:0035591	signaling adaptor activity	51	7	3.28	0.0437	0.55876
GO:0001227	DNA-binding transcription repressor activity, RNA polymerase II-specific	220	21	14.16	0.04559	0.578509
GO:0004953	icosanoid receptor activity	13	3	0.84	0.04679	0.584875
GO:0031748	D1 dopamine receptor binding	13	3	0.84	0.04679	0.584875
GO:0038024	cargo receptor activity	74	9	4.76	0.04732	0.587119
GO:0052866	phosphatidylinositol phosphate phosphatase activity	22	4	1.42	0.04933	0.602884
GO:0008009	chemokine activity	32	5	2.06	0.05183	0.602884
GO:0004908	interleukin-1 receptor activity	6	2	0.39	0.05219	0.602884
GO:0005031	tumor necrosis factor-activated receptor activity	6	2	0.39	0.05219	0.602884
GO:0019863	IgE binding	6	2	0.39	0.05219	0.602884
GO:0030023	extracellular matrix constituent conferring elasticity	6	2	0.39	0.05219	0.602884
GO:0034594	phosphatidylinositol trisphosphate phosphatase activity	6	2	0.39	0.05219	0.602884
GO:0042289	MHC class II protein binding	6	2	0.39	0.05219	0.602884
GO:0043515	kinetochore binding	6	2	0.39	0.05219	0.602884
GO:0047499	calcium-independent phospholipase A2 activity	6	2	0.39	0.05219	0.602884
GO:0019902	phosphatase binding	199	19	12.81	0.05504	0.618896
GO:0001786	phosphatidylserine binding	43	6	2.77	0.05576	0.618896
GO:0004536	deoxyribonuclease activity	54	7	3.48	0.05676	0.618896
GO:0000217	DNA secondary structure binding	23	4	1.48	0.05678	0.618896
GO:0035250	UDP-galactosyltransferase activity	23	4	1.48	0.05678	0.618896
GO:0005161	platelet-derived growth factor receptor binding	14	3	0.9	0.05679	0.618896
GO:0016307	phosphatidylinositol phosphate kinase activity	14	3	0.9	0.05679	0.618896
GO:0035173	histone kinase activity	14	3	0.9	0.05679	0.618896
GO:0005126	cytokine receptor binding	226	21	14.55	0.05765	0.618896
GO:0140097	catalytic activity, acting on DNA	162	16	10.43	0.05782	0.618896
GO:0008378	galactosyltransferase activity	33	5	2.12	0.05798	0.618896
GO:0004674	protein serine/threonine kinase activity	413	35	26.58	0.05801	0.618896
GO:0005201	extracellular matrix structural constituent	126	13	8.11	0.06192	0.65643
GO:0008574	ATP-dependent microtubule motor activity, plus-end-directed	24	4	1.54	0.0648	0.662429
GO:0042578	phosphoric ester hydrolase activity	323	28	20.79	0.06661	0.662429
GO:0005149	interleukin-1 receptor binding	15	3	0.97	0.0677	0.662429
GO:0030169	low-density lipoprotein particle binding	15	3	0.97	0.0677	0.662429
GO:0030228	lipoprotein particle receptor activity	15	3	0.97	0.0677	0.662429
GO:0034185	apolipoprotein binding	15	3	0.97	0.0677	0.662429
GO:0001609	G protein-coupled adenosine receptor activity	7	2	0.45	0.07	0.662429
GO:0004126	cytidine deaminase activity	7	2	0.45	0.07	0.662429
GO:0004439	phosphatidylinositol-4,5-bisphosphate 5-phosphatase activity	7	2	0.45	0.07	0.662429
GO:0004767	sphingomyelin phosphodiesterase activity	7	2	0.45	0.07	0.662429
GO:0005035	death receptor activity	7	2	0.45	0.07	0.662429
GO:0005384	manganese ion transmembrane transporter activity	7	2	0.45	0.07	0.662429
GO:0008035	high-density lipoprotein particle binding	7	2	0.45	0.07	0.662429
GO:0010997	anaphase-promoting complex binding	7	2	0.45	0.07	0.662429
GO:0019992	diacylglycerol binding	7	2	0.45	0.07	0.662429
GO:0031702	type 1 angiotensin receptor binding	7	2	0.45	0.07	0.662429
GO:0035005	1-phosphatidylinositol-4-phosphate 3-kinase activity	7	2	0.45	0.07	0.662429
GO:0071723	lipopeptide binding	7	2	0.45	0.07	0.662429
GO:0097493	structural molecule activity conferring elasticity	7	2	0.45	0.07	0.662429
GO:0004519	endonuclease activity	104	11	6.69	0.07078	0.666048
GO:0005548	phospholipid transporter activity	57	7	3.67	0.07199	0.673649
GO:0051393	alpha-actinin binding	25	4	1.61	0.07338	0.682842
GO:0005080	protein kinase C binding	58	7	3.73	0.07756	0.708133
GO:0043531	ADP binding	36	5	2.32	0.07883	0.708133
GO:0016796	exonuclease activity, active with either ribo- or deoxyribonucleic acids and producing 5'-phosphomon...	47	6	3.03	0.07937	0.708133
GO:0004435	phosphatidylinositol phospholipase C activity	16	3	1.03	0.07948	0.708133
GO:0004629	phospholipase C activity	16	3	1.03	0.07948	0.708133
GO:0015278	calcium-release channel activity	16	3	1.03	0.07948	0.708133
GO:0043142	single-stranded DNA-dependent ATPase activity	16	3	1.03	0.07948	0.708133
GO:0071837	HMG box domain binding	16	3	1.03	0.07948	0.708133
GO:0008376	acetylgalactosaminyltransferase activity	37	5	2.38	0.08656	0.767132
GO:0004955	prostaglandin receptor activity	8	2	0.51	0.08945	0.772313
GO:0004993	G protein-coupled serotonin receptor activity	8	2	0.51	0.08945	0.772313
GO:0034595	phosphatidylinositol phosphate 5-phosphatase activity	8	2	0.51	0.08945	0.772313
GO:0042609	CD4 receptor binding	8	2	0.51	0.08945	0.772313
GO:0099589	serotonin receptor activity	8	2	0.51	0.08945	0.772313
GO:0001618	virus receptor activity	17	3	1.09	0.09208	0.775045
GO:0008227	G protein-coupled amine receptor activity	17	3	1.09	0.09208	0.775045
GO:0030676	Rac guanyl-nucleotide exchange factor activity	17	3	1.09	0.09208	0.775045
GO:0034593	phosphatidylinositol bisphosphate phosphatase activity	17	3	1.09	0.09208	0.775045
GO:0104005	hijacked molecular function	17	3	1.09	0.09208	0.775045
GO:0004520	endodeoxyribonuclease activity	38	5	2.45	0.09467	0.792861
GO:0005546	phosphatidylinositol-4,5-bisphosphate binding	62	7	3.99	0.10226	0.848446
GO:0034061	DNA polymerase activity	28	4	1.8	0.10232	0.848446
GO:0032794	GTPase activating protein binding	18	3	1.16	0.10545	0.867068
GO:0004445	inositol-polyphosphate 5-phosphatase activity	9	2	0.58	0.11026	0.867068
GO:0004954	prostanoid receptor activity	9	2	0.58	0.11026	0.867068
GO:0005068	transmembrane receptor protein tyrosine kinase adaptor activity	9	2	0.58	0.11026	0.867068
GO:0005391	sodium:potassium-exchanging ATPase activity	9	2	0.58	0.11026	0.867068
GO:0008556	potassium-transporting ATPase activity	9	2	0.58	0.11026	0.867068
GO:0022841	potassium ion leak channel activity	9	2	0.58	0.11026	0.867068
GO:0031701	angiotensin receptor binding	9	2	0.58	0.11026	0.867068
GO:0050544	arachidonic acid binding	9	2	0.58	0.11026	0.867068
GO:0051864	histone demethylase activity (H3-K36 specific)	9	2	0.58	0.11026	0.867068
GO:1901611	phosphatidylglycerol binding	9	2	0.58	0.11026	0.867068
GO:0043548	phosphatidylinositol 3-kinase binding	40	5	2.57	0.112	0.868003
GO:0019838	growth factor binding	139	13	8.95	0.11207	0.868003
GO:0001968	fibronectin binding	29	4	1.87	0.11297	0.868003
GO:0015248	sterol transporter activity	29	4	1.87	0.11297	0.868003
GO:0043236	laminin binding	29	4	1.87	0.11297	0.868003
GO:0015631	tubulin binding	301	25	19.37	0.11435	0.874595
GO:0061134	peptidase regulator activity	153	14	9.85	0.11624	0.885009
GO:0099604	ligand-gated calcium channel activity	19	3	1.22	0.11951	0.905788
GO:0004869	cysteine-type endopeptidase inhibitor activity	41	5	2.64	0.1212	0.912161
GO:0005125	cytokine activity	141	13	9.08	0.12144	0.912161
GO:0030295	protein kinase activator activity	66	7	4.25	0.13072	0.948672
GO:0042379	chemokine receptor binding	42	5	2.7	0.13074	0.948672
GO:0015114	phosphate ion transmembrane transporter activity	10	2	0.64	0.13215	0.948672
GO:0016303	1-phosphatidylinositol-3-kinase activity	10	2	0.64	0.13215	0.948672
GO:0035197	siRNA binding	10	2	0.64	0.13215	0.948672
GO:0050542	icosanoid binding	10	2	0.64	0.13215	0.948672
GO:0050543	icosatetraenoic acid binding	10	2	0.64	0.13215	0.948672
GO:0086008	voltage-gated potassium channel activity involved in cardiac muscle cell action potential repolariza...	10	2	0.64	0.13215	0.948672
GO:0000982	transcription factor activity, RNA polymerase II proximal promoter sequence-specific DNA binding	391	31	25.17	0.13382	0.948672
GO:0019200	carbohydrate kinase activity	20	3	1.29	0.13423	0.948672
GO:0031210	phosphatidylcholine binding	20	3	1.29	0.13423	0.948672
GO:0042056	chemoattractant activity	20	3	1.29	0.13423	0.948672
GO:0050997	quaternary ammonium group binding	20	3	1.29	0.13423	0.948672
GO:0052745	inositol phosphate phosphatase activity	20	3	1.29	0.13423	0.948672
GO:0004222	metalloendopeptidase activity	79	8	5.08	0.13484	0.948979
GO:0030332	cyclin binding	31	4	2	0.13565	0.950685
GO:0005160	transforming growth factor beta receptor binding	43	5	2.77	0.1406	0.981271
GO:0019207	kinase regulator activity	173	15	11.13	0.14743	1
GO:0008081	phosphoric diester hydrolase activity	81	8	5.21	0.14921	1
GO:0008528	G protein-coupled peptide receptor activity	81	8	5.21	0.14921	1
GO:0016799	hydrolase activity, hydrolyzing N-glycosyl compounds	21	3	1.35	0.14952	1
GO:0019239	deaminase activity	21	3	1.35	0.14952	1
GO:0050431	transforming growth factor beta binding	21	3	1.35	0.14952	1
GO:0000987	proximal promoter sequence-specific DNA binding	453	35	29.16	0.14971	1
GO:0005372	water transmembrane transporter activity	11	2	0.71	0.15492	1
GO:0005536	glucose binding	11	2	0.71	0.15492	1
GO:0008525	phosphatidylcholine transporter activity	11	2	0.71	0.15492	1
GO:0016857	racemase and epimerase activity, acting on carbohydrates and derivatives	11	2	0.71	0.15492	1
GO:0017154	semaphorin receptor activity	11	2	0.71	0.15492	1
GO:0022840	leak channel activity	11	2	0.71	0.15492	1
GO:0022842	narrow pore channel activity	11	2	0.71	0.15492	1
GO:0032036	myosin heavy chain binding	11	2	0.71	0.15492	1
GO:0043008	ATP-dependent protein binding	11	2	0.71	0.15492	1
GO:0097153	cysteine-type endopeptidase activity involved in apoptotic process	11	2	0.71	0.15492	1
GO:0015662	ATPase activity, coupled to transmembrane movement of ions, phosphorylative mechanism	33	4	2.12	0.15999	1
GO:0003785	actin monomer binding	22	3	1.42	0.16534	1
GO:0003887	DNA-directed DNA polymerase activity	22	3	1.42	0.16534	1
GO:0003950	NAD+ ADP-ribosyltransferase activity	22	3	1.42	0.16534	1
GO:0005217	intracellular ligand-gated ion channel activity	22	3	1.42	0.16534	1
GO:0043539	protein serine/threonine kinase activator activity	22	3	1.42	0.16534	1
GO:0046625	sphingolipid binding	22	3	1.42	0.16534	1
GO:0080025	phosphatidylinositol-3,5-bisphosphate binding	22	3	1.42	0.16534	1
GO:0015079	potassium ion transmembrane transporter activity	110	10	7.08	0.17023	1
GO:0033613	activating transcription factor binding	71	7	4.57	0.17117	1
GO:0004518	nuclease activity	164	14	10.56	0.17121	1
GO:0042805	actinin binding	34	4	2.19	0.17271	1
GO:0016505	peptidase activator activity involved in apoptotic process	12	2	0.77	0.17835	1
GO:0016755	transferase activity, transferring amino-acyl groups	12	2	0.77	0.17835	1
GO:0034713	type I transforming growth factor beta receptor binding	12	2	0.77	0.17835	1
GO:0052744	phosphatidylinositol monophosphate phosphatase activity	12	2	0.77	0.17835	1
GO:0099528	G protein-coupled neurotransmitter receptor activity	12	2	0.77	0.17835	1
GO:0015605	organophosphate ester transmembrane transporter activity	23	3	1.48	0.18163	1
GO:0016814	hydrolase activity, acting on carbon-nitrogen (but not peptide) bonds, in cyclic amidines	23	3	1.48	0.18163	1
GO:0050780	dopamine receptor binding	23	3	1.48	0.18163	1
GO:0005539	glycosaminoglycan binding	166	14	10.68	0.18242	1
GO:0070405	ammonium ion binding	47	5	3.03	0.18305	1
GO:0022804	active transmembrane transporter activity	292	23	18.79	0.18402	1
GO:0016757	transferase activity, transferring glycosyl groups	236	19	15.19	0.18559	1
GO:0030020	extracellular matrix structural constituent conferring tensile strength	35	4	2.25	0.18578	1
GO:0046915	transition metal ion transmembrane transporter activity	35	4	2.25	0.18578	1
GO:0016798	hydrolase activity, acting on glycosyl bonds	99	9	6.37	0.18645	1
GO:0008194	UDP-glycosyltransferase activity	126	11	8.11	0.18781	1
GO:0019209	kinase activator activity	73	7	4.7	0.18872	1
GO:0046982	protein heterodimerization activity	480	36	30.89	0.19021	1
GO:0042887	amide transmembrane transporter activity	36	4	2.32	0.19915	1
GO:0016791	phosphatase activity	239	19	15.38	0.20025	1
GO:0000295	adenine nucleotide transmembrane transporter activity	13	2	0.84	0.20227	1
GO:0005024	transforming growth factor beta-activated receptor activity	13	2	0.84	0.20227	1
GO:0005346	purine ribonucleotide transmembrane transporter activity	13	2	0.84	0.20227	1
GO:0005545	1-phosphatidylinositol binding	13	2	0.84	0.20227	1
GO:0008301	DNA binding, bending	13	2	0.84	0.20227	1
GO:0015216	purine nucleotide transmembrane transporter activity	13	2	0.84	0.20227	1
GO:0019104	DNA N-glycosylase activity	13	2	0.84	0.20227	1
GO:0036312	phosphatidylinositol 3-kinase regulatory subunit binding	13	2	0.84	0.20227	1
GO:0046935	1-phosphatidylinositol-3-kinase regulator activity	13	2	0.84	0.20227	1
GO:0097001	ceramide binding	13	2	0.84	0.20227	1
GO:0001653	peptide receptor activity	88	8	5.66	0.20482	1
GO:0046873	metal ion transmembrane transporter activity	326	25	20.98	0.20775	1
GO:0015085	calcium ion transmembrane transporter activity	102	9	6.57	0.20972	1
GO:0019887	protein kinase regulator activity	143	12	9.2	0.21016	1
GO:0004177	aminopeptidase activity	37	4	2.38	0.21279	1
GO:0017046	peptide hormone binding	37	4	2.38	0.21279	1
GO:0032266	phosphatidylinositol-3-phosphate binding	37	4	2.38	0.21279	1
GO:0016810	hydrolase activity, acting on carbon-nitrogen (but not peptide) bonds	116	10	7.47	0.21311	1
GO:0048020	CCR chemokine receptor binding	25	3	1.61	0.21535	1
GO:0003725	double-stranded RNA binding	77	7	4.96	0.22583	1
GO:0000146	microfilament motor activity	14	2	0.9	0.22651	1
GO:0005092	GDP-dissociation inhibitor activity	14	2	0.9	0.22651	1
GO:0015271	outward rectifier potassium channel activity	14	2	0.9	0.22651	1
GO:0030296	protein tyrosine kinase activator activity	14	2	0.9	0.22651	1
GO:0043138	3'-5' DNA helicase activity	14	2	0.9	0.22651	1
GO:0052742	phosphatidylinositol kinase activity	14	2	0.9	0.22651	1
GO:0070006	metalloaminopeptidase activity	14	2	0.9	0.22651	1
GO:0016893	endonuclease activity, active with either ribo- or deoxyribonucleic acids and producing 5'-phosphomo...	38	4	2.45	0.22669	1
GO:0005261	cation channel activity	216	17	13.9	0.22831	1
GO:0004721	phosphoprotein phosphatase activity	160	13	10.3	0.23078	1
GO:0005070	SH3/SH2 adaptor activity	26	3	1.67	0.23268	1
GO:0070851	growth factor receptor binding	120	10	7.72	0.24391	1
GO:0000400	four-way junction DNA binding	15	2	0.97	0.25095	1
GO:0004675	transmembrane receptor protein serine/threonine kinase activity	15	2	0.97	0.25095	1
GO:0005540	hyaluronic acid binding	15	2	0.97	0.25095	1
GO:0015299	solute:proton antiporter activity	15	2	0.97	0.25095	1
GO:0016854	racemase and epimerase activity	15	2	0.97	0.25095	1
GO:0005267	potassium channel activity	81	7	5.21	0.2652	1
GO:0019829	cation-transporting ATPase activity	54	5	3.48	0.26635	1
GO:0022853	active ion transmembrane transporter activity	54	5	3.48	0.26635	1
GO:0042625	ATPase coupled ion transmembrane transporter activity	54	5	3.48	0.26635	1
GO:0043015	gamma-tubulin binding	28	3	1.8	0.268	1
GO:0000978	RNA polymerase II proximal promoter sequence-specific DNA binding	442	32	28.45	0.26851	1
GO:0015459	potassium channel regulator activity	41	4	2.64	0.2696	1
GO:1990939	ATP-dependent microtubule motor activity	41	4	2.64	0.2696	1
GO:0004527	exonuclease activity	68	6	4.38	0.27229	1
GO:0003705	transcription factor activity, RNA polymerase II distal enhancer sequence-specific binding	82	7	5.28	0.27533	1
GO:0003688	DNA replication origin binding	16	2	1.03	0.27544	1
GO:0004622	lysophospholipase activity	16	2	1.03	0.27544	1
GO:0005086	ARF guanyl-nucleotide exchange factor activity	16	2	1.03	0.27544	1
GO:0008373	sialyltransferase activity	16	2	1.03	0.27544	1
GO:0015215	nucleotide transmembrane transporter activity	16	2	1.03	0.27544	1
GO:0036041	long-chain fatty acid binding	16	2	1.03	0.27544	1
GO:0070577	lysine-acetylated histone binding	16	2	1.03	0.27544	1
GO:0140033	acetylation-dependent protein binding	16	2	1.03	0.27544	1
GO:0060090	molecular adaptor activity	139	11	8.95	0.28283	1
GO:0000403	Y-form DNA binding	5	1	0.32	0.28301	1
GO:0001069	regulatory region RNA binding	5	1	0.32	0.28301	1
GO:0001224	RNA polymerase II transcription cofactor binding	5	1	0.32	0.28301	1
GO:0001884	pyrimidine nucleoside binding	5	1	0.32	0.28301	1
GO:0003680	AT DNA binding	5	1	0.32	0.28301	1
GO:0003847	1-alkyl-2-acetylglycerophosphocholine esterase activity	5	1	0.32	0.28301	1
GO:0004331	fructose-2,6-bisphosphate 2-phosphatase activity	5	1	0.32	0.28301	1
GO:0004530	deoxyribonuclease I activity	5	1	0.32	0.28301	1
GO:0004614	phosphoglucomutase activity	5	1	0.32	0.28301	1
GO:0004630	phospholipase D activity	5	1	0.32	0.28301	1
GO:0004689	phosphorylase kinase activity	5	1	0.32	0.28301	1
GO:0004703	G protein-coupled receptor kinase activity	5	1	0.32	0.28301	1
GO:0004966	galanin receptor activity	5	1	0.32	0.28301	1
GO:0005026	transforming growth factor beta receptor activity, type II	5	1	0.32	0.28301	1
GO:0008318	protein prenyltransferase activity	5	1	0.32	0.28301	1
GO:0009378	four-way junction helicase activity	5	1	0.32	0.28301	1
GO:0010521	telomerase inhibitor activity	5	1	0.32	0.28301	1
GO:0015168	glycerol transmembrane transporter activity	5	1	0.32	0.28301	1
GO:0015186	L-glutamine transmembrane transporter activity	5	1	0.32	0.28301	1
GO:0015616	DNA translocase activity	5	1	0.32	0.28301	1
GO:0016312	inositol bisphosphate phosphatase activity	5	1	0.32	0.28301	1
GO:0016532	superoxide dismutase copper chaperone activity	5	1	0.32	0.28301	1
GO:0018812	3-hydroxyacyl-CoA dehydratase activity	5	1	0.32	0.28301	1
GO:0031628	opioid receptor binding	5	1	0.32	0.28301	1
GO:0032554	purine deoxyribonucleotide binding	5	1	0.32	0.28301	1
GO:0034481	chondroitin sulfotransferase activity	5	1	0.32	0.28301	1
GO:0034511	U3 snoRNA binding	5	1	0.32	0.28301	1
GO:0035174	histone serine kinase activity	5	1	0.32	0.28301	1
GO:0035184	histone threonine kinase activity	5	1	0.32	0.28301	1
GO:0035240	dopamine binding	5	1	0.32	0.28301	1
GO:0035650	AP-1 adaptor complex binding	5	1	0.32	0.28301	1
GO:0042731	PH domain binding	5	1	0.32	0.28301	1
GO:0043262	adenosine-diphosphatase activity	5	1	0.32	0.28301	1
GO:0045322	unmethylated CpG binding	5	1	0.32	0.28301	1
GO:0046920	alpha-(1->3)-fucosyltransferase activity	5	1	0.32	0.28301	1
GO:0048495	Roundabout binding	5	1	0.32	0.28301	1
GO:0050692	DBD domain binding	5	1	0.32	0.28301	1
GO:0051575	5'-deoxyribose-5-phosphate lyase activity	5	1	0.32	0.28301	1
GO:0061783	peptidoglycan muralytic activity	5	1	0.32	0.28301	1
GO:0070087	chromo shadow domain binding	5	1	0.32	0.28301	1
GO:0070122	isopeptidase activity	5	1	0.32	0.28301	1
GO:0070891	lipoteichoic acid binding	5	1	0.32	0.28301	1
GO:0071558	histone demethylase activity (H3-K27 specific)	5	1	0.32	0.28301	1
GO:0086006	voltage-gated sodium channel activity involved in cardiac muscle cell action potential	5	1	0.32	0.28301	1
GO:0086007	voltage-gated calcium channel activity involved in cardiac muscle cell action potential	5	1	0.32	0.28301	1
GO:0099626	voltage-gated calcium channel activity involved in regulation of presynaptic cytosolic calcium level...	5	1	0.32	0.28301	1
GO:1903136	cuprous ion binding	5	1	0.32	0.28301	1
GO:0016247	channel regulator activity	111	9	7.14	0.28556	1
GO:0017080	sodium channel regulator activity	29	3	1.87	0.28588	1
GO:0003697	single-stranded DNA binding	97	8	6.24	0.28605	1
GO:0019903	protein phosphatase binding	154	12	9.91	0.2884	1
GO:0043422	protein kinase B binding	17	2	1.09	0.29989	1
GO:0000980	RNA polymerase II distal enhancer sequence-specific DNA binding	71	6	4.57	0.30627	1
GO:0099516	ion antiporter activity	44	4	2.83	0.31376	1
GO:0046875	ephrin receptor binding	31	3	2	0.32188	1
GO:0035014	phosphatidylinositol 3-kinase regulator activity	18	2	1.16	0.3242	1
GO:0070182	DNA polymerase binding	18	2	1.16	0.3242	1
GO:0005262	calcium channel activity	87	7	5.6	0.32726	1
GO:0001206	distal enhancer DNA-binding transcription repressor activity, RNA polymerase II-specific	6	1	0.39	0.32917	1
GO:0001727	lipid kinase activity	6	1	0.39	0.32917	1
GO:0001849	complement component C1q binding	6	1	0.39	0.32917	1
GO:0003720	telomerase activity	6	1	0.39	0.32917	1
GO:0003810	protein-glutamine gamma-glutamyltransferase activity	6	1	0.39	0.32917	1
GO:0003964	RNA-directed DNA polymerase activity	6	1	0.39	0.32917	1
GO:0003993	acid phosphatase activity	6	1	0.39	0.32917	1
GO:0004468	lysine N-acetyltransferase activity, acting on acetyl phosphate as donor	6	1	0.39	0.32917	1
GO:0004563	beta-N-acetylhexosaminidase activity	6	1	0.39	0.32917	1
GO:0004690	cyclic nucleotide-dependent protein kinase activity	6	1	0.39	0.32917	1
GO:0004711	ribosomal protein S6 kinase activity	6	1	0.39	0.32917	1
GO:0005025	transforming growth factor beta receptor activity, type I	6	1	0.39	0.32917	1
GO:0005127	ciliary neurotrophic factor receptor binding	6	1	0.39	0.32917	1
GO:0005375	copper ion transmembrane transporter activity	6	1	0.39	0.32917	1
GO:0008510	sodium:bicarbonate symporter activity	6	1	0.39	0.32917	1
GO:0015093	ferrous iron transmembrane transporter activity	6	1	0.39	0.32917	1
GO:0015166	polyol transmembrane transporter activity	6	1	0.39	0.32917	1
GO:0018685	alkane 1-monooxygenase activity	6	1	0.39	0.32917	1
GO:0019534	toxin transmembrane transporter activity	6	1	0.39	0.32917	1
GO:0030619	U1 snRNA binding	6	1	0.39	0.32917	1
GO:0030620	U2 snRNA binding	6	1	0.39	0.32917	1
GO:0045236	CXCR chemokine receptor binding	6	1	0.39	0.32917	1
GO:0047184	1-acylglycerophosphocholine O-acyltransferase activity	6	1	0.39	0.32917	1
GO:0047631	ADP-ribose diphosphatase activity	6	1	0.39	0.32917	1
GO:0048273	mitogen-activated protein kinase p38 binding	6	1	0.39	0.32917	1
GO:0051185	coenzyme transmembrane transporter activity	6	1	0.39	0.32917	1
GO:0051379	epinephrine binding	6	1	0.39	0.32917	1
GO:0070728	leucine binding	6	1	0.39	0.32917	1
GO:0097199	cysteine-type endopeptidase activity involved in apoptotic signaling pathway	6	1	0.39	0.32917	1
GO:0099511	voltage-gated calcium channel activity involved in regulation of cytosolic calcium levels	6	1	0.39	0.32917	1
GO:1990948	ubiquitin ligase inhibitor activity	6	1	0.39	0.32917	1
GO:0016758	transferase activity, transferring hexosyl groups	175	13	11.26	0.33711	1
GO:0030674	protein binding, bridging	117	9	7.53	0.33971	1
GO:0019894	kinesin binding	46	4	2.96	0.34356	1
GO:0022838	substrate-specific channel activity	295	21	18.99	0.34779	1
GO:0015026	coreceptor activity	19	2	1.22	0.34828	1
GO:0015491	cation:cation antiporter activity	19	2	1.22	0.34828	1
GO:0016849	phosphorus-oxygen lyase activity	19	2	1.22	0.34828	1
GO:0015267	channel activity	310	22	19.95	0.34829	1
GO:0022803	passive transmembrane transporter activity	310	22	19.95	0.34829	1
GO:0004540	ribonuclease activity	89	7	5.73	0.34847	1
GO:0017112	Rab guanyl-nucleotide exchange factor activity	33	3	2.12	0.3579	1
GO:0003924	GTPase activity	269	19	17.31	0.371	1
GO:0004298	threonine-type endopeptidase activity	20	2	1.29	0.37206	1
GO:0005251	delayed rectifier potassium channel activity	20	2	1.29	0.37206	1
GO:0070003	threonine-type peptidase activity	20	2	1.29	0.37206	1
GO:0001162	RNA polymerase II intronic transcription regulatory region sequence-specific DNA binding	7	1	0.45	0.37236	1
GO:0004000	adenosine deaminase activity	7	1	0.45	0.37236	1
GO:0004571	mannosyl-oligosaccharide 1,2-alpha-mannosidase activity	7	1	0.45	0.37236	1
GO:0004931	extracellularly ATP-gated cation channel activity	7	1	0.45	0.37236	1
GO:0005138	interleukin-6 receptor binding	7	1	0.45	0.37236	1
GO:0008443	phosphofructokinase activity	7	1	0.45	0.37236	1
GO:0008499	UDP-galactose:beta-N-acetylglucosamine beta-1,3-galactosyltransferase activity	7	1	0.45	0.37236	1
GO:0008532	N-acetyllactosaminide beta-1,3-N-acetylglucosaminyltransferase activity	7	1	0.45	0.37236	1
GO:0016413	O-acetyltransferase activity	7	1	0.45	0.37236	1
GO:0016494	C-X-C chemokine receptor activity	7	1	0.45	0.37236	1
GO:0016531	copper chaperone activity	7	1	0.45	0.37236	1
GO:0016813	hydrolase activity, acting on carbon-nitrogen (but not peptide) bonds, in linear amidines	7	1	0.45	0.37236	1
GO:0017151	DEAD/H-box RNA helicase binding	7	1	0.45	0.37236	1
GO:0030911	TPR domain binding	7	1	0.45	0.37236	1
GO:0031730	CCR5 chemokine receptor binding	7	1	0.45	0.37236	1
GO:0031821	G protein-coupled serotonin receptor binding	7	1	0.45	0.37236	1
GO:0031956	medium-chain fatty acid-CoA ligase activity	7	1	0.45	0.37236	1
GO:0032050	clathrin heavy chain binding	7	1	0.45	0.37236	1
GO:0032552	deoxyribonucleotide binding	7	1	0.45	0.37236	1
GO:0033691	sialic acid binding	7	1	0.45	0.37236	1
GO:0036310	annealing helicase activity	7	1	0.45	0.37236	1
GO:0038036	sphingosine-1-phosphate receptor activity	7	1	0.45	0.37236	1
GO:0042834	peptidoglycan binding	7	1	0.45	0.37236	1
GO:0050072	m7G(5')pppN diphosphatase activity	7	1	0.45	0.37236	1
GO:0050693	LBD domain binding	7	1	0.45	0.37236	1
GO:0055105	ubiquitin-protein transferase inhibitor activity	7	1	0.45	0.37236	1
GO:0061575	cyclin-dependent protein serine/threonine kinase activator activity	7	1	0.45	0.37236	1
GO:0061676	importin-alpha family protein binding	7	1	0.45	0.37236	1
GO:0070097	delta-catenin binding	7	1	0.45	0.37236	1
GO:0086080	protein binding involved in heterotypic cell-cell adhesion	7	1	0.45	0.37236	1
GO:0097642	calcitonin family receptor activity	7	1	0.45	0.37236	1
GO:0102391	decanoate-CoA ligase activity	7	1	0.45	0.37236	1
GO:1901612	cardiolipin binding	7	1	0.45	0.37236	1
GO:1990763	arrestin family protein binding	7	1	0.45	0.37236	1
GO:0008375	acetylglucosaminyltransferase activity	48	4	3.09	0.37341	1
GO:0051018	protein kinase A binding	48	4	3.09	0.37341	1
GO:0017137	Rab GTPase binding	151	11	9.72	0.38039	1
GO:0061135	endopeptidase regulator activity	122	9	7.85	0.38599	1
GO:0046332	SMAD binding	78	6	5.02	0.38765	1
GO:0097472	cyclin-dependent protein kinase activity	35	3	2.25	0.39364	1
GO:1901567	fatty acid derivative binding	35	3	2.25	0.39364	1
GO:0099094	ligand-gated cation channel activity	64	5	4.12	0.39519	1
GO:0004623	phospholipase A2 activity	21	2	1.35	0.39549	1
GO:0030215	semaphorin receptor binding	21	2	1.35	0.39549	1
GO:0030506	ankyrin binding	21	2	1.35	0.39549	1
GO:0008094	DNA-dependent ATPase activity	80	6	5.15	0.41104	1
GO:0048029	monosaccharide binding	80	6	5.15	0.41104	1
GO:0016709	oxidoreductase activity, acting on paired donors, with incorporation or reduction of molecular oxyge...	36	3	2.32	0.41132	1
GO:1901618	organic hydroxy compound transmembrane transporter activity	36	3	2.32	0.41132	1
GO:0003916	DNA topoisomerase activity	8	1	0.51	0.41278	1
GO:0004016	adenylate cyclase activity	8	1	0.51	0.41278	1

## Sheet: MF down in Aged Con vs Young
GO.ID	Term	Annotated	Significant	Expected	result1	FDR
GO:0048037	cofactor binding	454	164	62.97	1e-30	8.395e-28
GO:0050662	coenzyme binding	265	117	36.75	1e-30	8.395e-28
GO:0008509	anion transmembrane transporter activity	250	92	34.67	5.2e-20	2.91027e-17
GO:0008514	organic anion transmembrane transporter activity	171	72	23.72	9.5e-20	3.98762e-17
GO:0015291	secondary active transmembrane transporter activity	189	73	26.21	1.7e-17	5.7086e-15
GO:0019842	vitamin binding	117	54	16.23	2.8e-17	7.83533e-15
GO:0016614	oxidoreductase activity, acting on CH-OH group of donors	117	52	16.23	7.8e-16	1.87089e-13
GO:0016829	lyase activity	165	64	22.88	1.3e-15	2.72837e-13
GO:0022804	active transmembrane transporter activity	292	93	40.5	1.6e-15	2.98489e-13
GO:0015293	symporter activity	123	53	17.06	2.1e-15	3.5259e-13
GO:0016616	oxidoreductase activity, acting on the CH-OH group of donors, NAD or NADP as acceptor	109	48	15.12	1.6e-14	2.44218e-12
GO:0005342	organic acid transmembrane transporter activity	123	49	17.06	8.7e-13	1.12364e-10
GO:0046943	carboxylic acid transmembrane transporter activity	123	49	17.06	8.7e-13	1.12364e-10
GO:0015238	drug transmembrane transporter activity	82	38	11.37	1.2e-12	1.43914e-10
GO:0050660	flavin adenine dinucleotide binding	78	36	10.82	5.5e-12	6.15633e-10
GO:0031406	carboxylic acid binding	175	59	24.27	1.8e-11	1.88887e-09
GO:0043177	organic acid binding	181	60	25.1	2.7e-11	2.66665e-09
GO:0015370	solute:sodium symporter activity	55	28	7.63	6.8e-11	6.34289e-09
GO:0016627	oxidoreductase activity, acting on the CH-CH group of donors	54	27	7.49	2.5e-10	2.20921e-08
GO:0050661	NADP binding	43	23	5.96	9.6e-10	8.0592e-08
GO:0004497	monooxygenase activity	90	35	12.48	3.3e-09	2.63843e-07
GO:0070279	vitamin B6 binding	45	22	6.24	2e-08	1.46e-06
GO:0015294	solute:cation symporter activity	79	31	10.96	2e-08	1.46e-06
GO:0016790	thiolester hydrolase activity	39	20	5.41	3.1e-08	2.16871e-06
GO:0005326	neurotransmitter transporter activity	36	19	4.99	3.7e-08	2.48492e-06
GO:0016836	hydro-lyase activity	50	23	6.93	4e-08	2.58308e-06
GO:0030170	pyridoxal phosphate binding	44	21	6.1	7.1e-08	4.41515e-06
GO:0016835	carbon-oxygen lyase activity	59	25	8.18	7.9e-08	4.57383e-06
GO:0051287	NAD binding	59	25	8.18	7.9e-08	4.57383e-06
GO:0015081	sodium ion transmembrane transporter activity	106	36	14.7	1.2e-07	6.716e-06
GO:0016597	amino acid binding	53	23	7.35	1.5e-07	8.12419e-06
GO:0003995	acyl-CoA dehydrogenase activity	10	9	1.39	1.6e-07	8.395e-06
GO:0016645	oxidoreductase activity, acting on the CH-NH group of donors	26	15	3.61	2.2e-07	1.11933e-05
GO:0005343	organic acid:sodium symporter activity	21	13	2.91	4.6e-07	2.27159e-05
GO:0046906	tetrapyrrole binding	109	35	15.12	8.4e-07	4.0296e-05
GO:0005328	neurotransmitter:sodium symporter activity	19	12	2.64	9.6e-07	4.47733e-05
GO:0016289	CoA hydrolase activity	22	13	3.05	9.9e-07	4.49246e-05
GO:0016705	oxidoreductase activity, acting on paired donors, with incorporation or reduction of molecular oxyge...	149	43	20.67	1.3e-06	5.74395e-05
GO:0016903	oxidoreductase activity, acting on the aldehyde or oxo group of donors	47	20	6.52	1.4e-06	6.02718e-05
GO:0016408	C-acyltransferase activity	20	12	2.77	2.1e-06	8.59976e-05
GO:0047617	acyl-CoA hydrolase activity	20	12	2.77	2.1e-06	8.59976e-05
GO:0004714	transmembrane receptor protein tyrosine kinase activity	56	22	7.77	2.2e-06	8.79476e-05
GO:0008028	monocarboxylic acid transmembrane transporter activity	42	18	5.83	4.3e-06	0.0001679
GO:0052689	carboxylic ester hydrolase activity	112	34	15.53	4.9e-06	0.00018698
GO:0005496	steroid binding	80	27	11.1	5.1e-06	0.000190287
GO:0015077	monovalent inorganic cation transmembrane transporter activity	289	68	40.08	5.8e-06	0.0002117
GO:0008324	cation transmembrane transporter activity	495	104	68.65	6.5e-06	0.000232202
GO:0015103	inorganic anion transmembrane transporter activity	104	32	14.42	6.8e-06	0.000237858
GO:0030165	PDZ domain binding	109	33	15.12	7.2e-06	0.00024671
GO:0015101	organic cation transmembrane transporter activity	19	11	2.64	9.2e-06	0.000308936
GO:0003779	actin binding	378	83	52.43	1e-05	0.000329216
GO:0016229	steroid dehydrogenase activity	33	15	4.58	1.1e-05	0.000355173
GO:0008519	ammonium transmembrane transporter activity	26	13	3.61	1.2e-05	0.000380151
GO:0016620	oxidoreductase activity, acting on the aldehyde or oxo group of donors, NAD or NADP as acceptor	38	16	5.27	1.9e-05	0.000590759
GO:0015171	amino acid transmembrane transporter activity	59	21	8.18	2.3e-05	0.000702127
GO:0071949	FAD binding	31	14	4.3	2.4e-05	0.000719571
GO:0016878	acid-thiol ligase activity	24	12	3.33	2.6e-05	0.00076586
GO:0008238	exopeptidase activity	82	26	11.37	2.7e-05	0.000768356
GO:0003988	acetyl-CoA C-acyltransferase activity	9	7	1.25	2.7e-05	0.000768356
GO:0016830	carbon-carbon lyase activity	47	18	6.52	2.8e-05	0.000770689
GO:0020037	heme binding	101	30	14.01	2.8e-05	0.000770689
GO:0016769	transferase activity, transferring nitrogenous groups	21	11	2.91	3.3e-05	0.000893661
GO:0016712	oxidoreductase activity, acting on paired donors, with incorporation or reduction of molecular oxyge...	32	14	4.44	3.8e-05	0.00101273
GO:0072349	modified amino acid transmembrane transporter activity	12	8	1.66	4e-05	0.00104937
GO:0015141	succinate transmembrane transporter activity	7	6	0.97	4.4e-05	0.00108641
GO:0017153	sodium:dicarboxylate symporter activity	7	6	0.97	4.4e-05	0.00108641
GO:0000062	fatty-acyl-CoA binding	25	12	3.47	4.4e-05	0.00108641
GO:0033764	steroid dehydrogenase activity, acting on the CH-OH group of donors, NAD or NADP as acceptor	25	12	3.47	4.4e-05	0.00108641
GO:0047760	butyrate-CoA ligase activity	5	5	0.69	5.1e-05	0.001241
GO:0017147	Wnt-protein binding	33	14	4.58	5.7e-05	0.00134793
GO:0016628	oxidoreductase activity, acting on the CH-CH group of donors, NAD or NADP as acceptor	22	11	3.05	5.7e-05	0.00134793
GO:0008395	steroid hydroxylase activity	37	15	5.13	5.9e-05	0.00137585
GO:0019199	transmembrane receptor protein kinase activity	72	23	9.99	6.7e-05	0.001541
GO:0008483	transaminase activity	19	10	2.64	7.2e-05	0.00163362
GO:0005542	folic acid binding	13	8	1.8	9.1e-05	0.00203719
GO:0004033	aldo-keto reductase (NADP) activity	23	11	3.19	9.6e-05	0.00212084
GO:0016651	oxidoreductase activity, acting on NAD(P)H	69	22	9.57	9.9e-05	0.00212532
GO:1901681	sulfur compound binding	213	50	29.54	0.0001	0.00212532
GO:0009055	electron transfer activity	60	20	8.32	0.0001	0.00212532
GO:0016709	oxidoreductase activity, acting on paired donors, with incorporation or reduction of molecular oxyge...	35	14	4.85	0.00012	0.0025185
GO:0016298	lipase activity	89	26	12.34	0.00013	0.00262976
GO:0008106	alcohol dehydrogenase (NADP+) activity	20	10	2.77	0.00013	0.00262976
GO:0090482	vitamin transmembrane transporter activity	20	10	2.77	0.00013	0.00262976
GO:0042562	hormone binding	85	25	11.79	0.00015	0.00282978
GO:0072341	modified amino acid binding	85	25	11.79	0.00015	0.00282978
GO:0004300	enoyl-CoA hydratase activity	8	6	1.11	0.00015	0.00282978
GO:0005283	amino acid:sodium symporter activity	8	6	1.11	0.00015	0.00282978
GO:0016624	oxidoreductase activity, acting on the aldehyde or oxo group of donors, disulfide as acceptor	8	6	1.11	0.00015	0.00282978
GO:0016885	ligase activity, forming carbon-carbon bonds	8	6	1.11	0.00015	0.00282978
GO:0005310	dicarboxylic acid transmembrane transporter activity	28	12	3.88	0.00017	0.00317144
GO:0042813	Wnt-activated receptor activity	14	8	1.94	0.00019	0.0034675
GO:0005416	amino acid:cation symporter activity	11	7	1.53	0.00019	0.0034675
GO:0017046	peptide hormone binding	41	15	5.69	0.00023	0.00415237
GO:0015020	glucuronosyltransferase activity	25	11	3.47	0.00024	0.00428681
GO:0022890	inorganic cation transmembrane transporter activity	455	90	63.11	0.00026	0.00454729
GO:0042165	neurotransmitter binding	33	13	4.58	0.00026	0.00454729
GO:0005499	vitamin D binding	6	5	0.83	0.00027	0.00457909
GO:0016453	C-acetyltransferase activity	6	5	0.83	0.00027	0.00457909
GO:0043559	insulin binding	6	5	0.83	0.00027	0.00457909
GO:0033293	monocarboxylic acid binding	60	19	8.32	0.00032	0.0053728
GO:1901505	carbohydrate derivative transmembrane transporter activity	38	14	5.27	0.00034	0.00565208
GO:0004032	alditol:NADP+ 1-oxidoreductase activity	15	8	2.08	0.00035	0.00576127
GO:1901567	fatty acid derivative binding	34	13	4.72	0.00036	0.00586835
GO:0008194	UDP-glycosyltransferase activity	126	32	17.48	0.0004	0.00643355
GO:0016594	glycine binding	9	6	1.25	0.00041	0.00643355
GO:0042895	antibiotic transmembrane transporter activity	9	6	1.25	0.00041	0.00643355
GO:0015651	quaternary ammonium group transmembrane transporter activity	12	7	1.66	0.00041	0.00643355
GO:0015605	organophosphate ester transmembrane transporter activity	23	10	3.19	0.00052	0.00808407
GO:0015144	carbohydrate transmembrane transporter activity	31	12	4.3	0.00053	0.00816394
GO:0016290	palmitoyl-CoA hydrolase activity	16	8	2.22	0.00061	0.00922694
GO:0016646	oxidoreductase activity, acting on the CH-NH group of donors, NAD or NADP as acceptor	16	8	2.22	0.00061	0.00922694
GO:1901618	organic hydroxy compound transmembrane transporter activity	36	13	4.99	0.00069	0.0103438
GO:0008391	arachidonic acid monooxygenase activity	20	9	2.77	0.00074	0.0109952
GO:0000295	adenine nucleotide transmembrane transporter activity	13	7	1.8	0.00078	0.0110985
GO:0005346	purine ribonucleotide transmembrane transporter activity	13	7	1.8	0.00078	0.0110985
GO:0015216	purine nucleotide transmembrane transporter activity	13	7	1.8	0.00078	0.0110985
GO:0015556	C4-dicarboxylate transmembrane transporter activity	13	7	1.8	0.00078	0.0110985
GO:0016840	carbon-nitrogen lyase activity	13	7	1.8	0.00078	0.0110985
GO:0016209	antioxidant activity	69	20	9.57	0.00081	0.0114285
GO:0003854	3-beta-hydroxy-delta5-steroid dehydrogenase activity	7	5	0.97	0.00084	0.0116559
GO:0016842	amidine-lyase activity	7	5	0.97	0.00084	0.0116559
GO:0033218	amide binding	314	64	43.55	0.00086	0.0118356
GO:0015114	phosphate ion transmembrane transporter activity	10	6	1.39	0.0009	0.0122854
GO:0005089	Rho guanyl-nucleotide exchange factor activity	70	20	9.71	0.00099	0.0134049
GO:0005319	lipid transporter activity	127	31	17.61	0.001	0.013432
GO:0008392	arachidonic acid epoxygenase activity	17	8	2.36	0.00102	0.0135919
GO:0016405	CoA-ligase activity	21	9	2.91	0.00113	0.0149391
GO:0045499	chemorepellent activity	25	10	3.47	0.00115	0.0149678
GO:0016746	transferase activity, transferring acyl groups	235	50	32.59	0.00115	0.0149678
GO:0046873	metal ion transmembrane transporter activity	343	68	47.57	0.0013	0.01679
GO:0016877	ligase activity, forming carbon-sulfur bonds	34	12	4.72	0.00139	0.0178153
GO:0016811	hydrolase activity, acting on carbon-nitrogen (but not peptide) bonds, in linear amides	77	21	10.68	0.00145	0.0184436
GO:0003985	acetyl-CoA C-acetyltransferase activity	5	4	0.69	0.00164	0.0196683
GO:0004321	fatty-acyl-CoA synthase activity	5	4	0.69	0.00164	0.0196683
GO:0004499	N,N-dimethylaniline monooxygenase activity	5	4	0.69	0.00164	0.0196683
GO:0004784	superoxide dismutase activity	5	4	0.69	0.00164	0.0196683
GO:0015137	citrate transmembrane transporter activity	5	4	0.69	0.00164	0.0196683
GO:0015142	tricarboxylic acid transmembrane transporter activity	5	4	0.69	0.00164	0.0196683
GO:0016721	oxidoreductase activity, acting on superoxide radicals as acceptor	5	4	0.69	0.00164	0.0196683
GO:0035671	enone reductase activity	5	4	0.69	0.00164	0.0196683
GO:0016863	intramolecular oxidoreductase activity, transposing C=C bonds	11	6	1.53	0.00175	0.0208387
GO:0016874	ligase activity	143	33	19.83	0.00193	0.02277
GO:0005347	ATP transmembrane transporter activity	8	5	1.11	0.00198	0.02277
GO:0016713	oxidoreductase activity, acting on paired donors, with incorporation or reduction of molecular oxyge...	8	5	1.11	0.00198	0.02277
GO:0031419	cobalamin binding	8	5	1.11	0.00198	0.02277
GO:0031995	insulin-like growth factor II binding	8	5	1.11	0.00198	0.02277
GO:0016747	transferase activity, transferring acyl groups other than amino-acyl groups	206	44	28.57	0.00204	0.0233004
GO:0015297	antiporter activity	59	17	8.18	0.00209	0.0237102
GO:0008374	O-acyltransferase activity	40	13	5.55	0.00211	0.0237764
GO:0016805	dipeptidase activity	15	7	2.08	0.00226	0.0249641
GO:0051184	cofactor transmembrane transporter activity	15	7	2.08	0.00226	0.0249641
GO:0070402	NADPH binding	15	7	2.08	0.00226	0.0249641
GO:0005520	insulin-like growth factor binding	27	10	3.74	0.00229	0.0249669
GO:0015248	sterol transporter activity	27	10	3.74	0.00229	0.0249669
GO:0016810	hydrolase activity, acting on carbon-nitrogen (but not peptide) bonds	117	28	16.23	0.00233	0.0252392
GO:0019838	growth factor binding	140	32	19.42	0.00263	0.0283062
GO:0016684	oxidoreductase activity, acting on peroxide as acceptor	41	13	5.69	0.0027	0.0288745
GO:0051015	actin filament binding	180	39	24.97	0.00272	0.0289043
GO:0016758	transferase activity, transferring hexosyl groups	175	38	24.27	0.00293	0.0309401
GO:0004089	carbonate dehydratase activity	12	6	1.66	0.00308	0.0323208
GO:0015175	neutral amino acid transmembrane transporter activity	24	9	3.33	0.00341	0.0355614
GO:0015215	nucleotide transmembrane transporter activity	16	7	2.22	0.00355	0.0367929
GO:0015145	monosaccharide transmembrane transporter activity	20	8	2.77	0.0036	0.0368561
GO:0030215	semaphorin receptor binding	20	8	2.77	0.0036	0.0368561
GO:0005253	anion channel activity	57	16	7.91	0.00373	0.0379556
GO:0008430	selenium binding	9	5	1.25	0.00396	0.0398134
GO:0102991	myristoyl-CoA hydrolase activity	9	5	1.25	0.00396	0.0398134
GO:1901682	sulfur compound transmembrane transporter activity	29	10	4.02	0.00418	0.0417751
GO:0004771	sterol esterase activity	6	4	0.83	0.00438	0.042023
GO:0008172	S-methyltransferase activity	6	4	0.83	0.00438	0.042023
GO:0016406	carnitine O-acyltransferase activity	6	4	0.83	0.00438	0.042023
GO:0016421	CoA carboxylase activity	6	4	0.83	0.00438	0.042023
GO:0018685	alkane 1-monooxygenase activity	6	4	0.83	0.00438	0.042023
GO:0045159	myosin II binding	6	4	0.83	0.00438	0.042023
GO:0051185	coenzyme transmembrane transporter activity	6	4	0.83	0.00438	0.042023
GO:0051119	sugar transmembrane transporter activity	21	8	2.91	0.00511	0.0484728
GO:0005504	fatty acid binding	39	12	5.41	0.00511	0.0484728
GO:0004029	aldehyde dehydrogenase (NAD) activity	17	7	2.36	0.00532	0.0495351
GO:0005355	glucose transmembrane transporter activity	17	7	2.36	0.00532	0.0495351
GO:0005507	copper ion binding	44	13	6.1	0.00534	0.0495351
GO:0015179	L-amino acid transmembrane transporter activity	44	13	6.1	0.00534	0.0495351
GO:0016655	oxidoreductase activity, acting on NAD(P)H, quinone or similar compound as acceptor	30	10	4.16	0.0055	0.050739
GO:0005506	iron ion binding	124	28	17.2	0.00559	0.0512875
GO:0003707	steroid hormone receptor activity	50	14	6.93	0.00662	0.0604075
GO:0008046	axon guidance receptor activity	10	5	1.39	0.00701	0.0636205
GO:0016831	carboxy-lyase activity	31	10	4.3	0.00713	0.0643617
GO:0015149	hexose transmembrane transporter activity	18	7	2.5	0.00767	0.0688659
GO:0016411	acylglycerol O-acyltransferase activity	14	6	1.94	0.00782	0.0698393
GO:0036042	long-chain fatty acyl-CoA binding	7	4	0.97	0.0091	0.0808407
GO:0015108	chloride transmembrane transporter activity	68	17	9.43	0.01004	0.0887219
GO:0009975	cyclase activity	19	7	2.64	0.01071	0.0936567
GO:0038191	neuropilin binding	19	7	2.64	0.01071	0.0936567
GO:0005509	calcium ion binding	489	86	67.82	0.011	0.0956943
GO:0004745	retinol dehydrogenase activity	11	5	1.53	0.0114	0.0981569
GO:0015347	sodium-independent organic anion transmembrane transporter activity	11	5	1.53	0.0114	0.0981569
GO:0019825	oxygen binding	15	6	2.08	0.01153	0.0982684
GO:0070330	aromatase activity	15	6	2.08	0.01153	0.0982684
GO:0004252	serine-type endopeptidase activity	103	23	14.29	0.0129	0.109389
GO:0004713	protein tyrosine kinase activity	127	27	17.61	0.01439	0.121411
GO:0016849	phosphorus-oxygen lyase activity	20	7	2.77	0.01455	0.122147
GO:0016853	isomerase activity	133	28	18.45	0.01463	0.122208
GO:0016757	transferase activity, transferring glycosyl groups	236	45	32.73	0.01545	0.128419
GO:0015193	L-proline transmembrane transporter activity	8	4	1.11	0.01622	0.132373
GO:0047086	ketosteroid monooxygenase activity	8	4	1.11	0.01622	0.132373
GO:0099095	ligand-gated anion channel activity	8	4	1.11	0.01622	0.132373
GO:0008308	voltage-gated anion channel activity	16	6	2.22	0.01632	0.132373
GO:0015299	solute:proton antiporter activity	16	6	2.22	0.01632	0.132373
GO:0004879	nuclear receptor activity	45	12	6.24	0.01707	0.137132
GO:0098531	transcription factor activity, direct ligand regulated sequence-specific DNA binding	45	12	6.24	0.01707	0.137132
GO:0031994	insulin-like growth factor I binding	12	5	1.66	0.01735	0.138717
GO:0008237	metallopeptidase activity	141	29	19.56	0.01788	0.142277
GO:0004867	serine-type endopeptidase inhibitor activity	67	16	9.29	0.01892	0.149139
GO:0043178	alcohol binding	67	16	9.29	0.01892	0.149139
GO:0016638	oxidoreductase activity, acting on the CH-NH2 group of donors	21	7	2.91	0.01926	0.15111
GO:0005254	chloride channel activity	46	12	6.38	0.02026	0.156366
GO:0051393	alpha-actinin binding	26	8	3.61	0.02081	0.156366
GO:0032934	sterol binding	41	11	5.69	0.02095	0.156366
GO:0015932	nucleobase-containing compound transmembrane transporter activity	36	10	4.99	0.02138	0.156366
GO:0004301	epoxide hydrolase activity	5	3	0.69	0.02142	0.156366
GO:0004448	isocitrate dehydrogenase activity	5	3	0.69	0.02142	0.156366
GO:0004614	phosphoglucomutase activity	5	3	0.69	0.02142	0.156366
GO:0005007	fibroblast growth factor-activated receptor activity	5	3	0.69	0.02142	0.156366
GO:0005436	sodium:phosphate symporter activity	5	3	0.69	0.02142	0.156366
GO:0015217	ADP transmembrane transporter activity	5	3	0.69	0.02142	0.156366
GO:0016532	superoxide dismutase copper chaperone activity	5	3	0.69	0.02142	0.156366
GO:0016833	oxo-acid-lyase activity	5	3	0.69	0.02142	0.156366
GO:0030976	thiamine pyrophosphate binding	5	3	0.69	0.02142	0.156366
GO:0035473	lipase binding	5	3	0.69	0.02142	0.156366
GO:0046912	transferase activity, transferring acyl groups, acyl groups converted into alkyl on transfer	5	3	0.69	0.02142	0.156366
GO:0070061	fructose binding	5	3	0.69	0.02142	0.156366
GO:0015645	fatty acid ligase activity	17	6	2.36	0.02232	0.160838
GO:0016881	acid-amino acid ligase activity	17	6	2.36	0.02232	0.160838
GO:0030676	Rac guanyl-nucleotide exchange factor activity	17	6	2.36	0.02232	0.160838
GO:0008307	structural constituent of muscle	22	7	3.05	0.02495	0.177933
GO:0005104	fibroblast growth factor receptor binding	13	5	1.8	0.02503	0.177933
GO:0045504	dynein heavy chain binding	13	5	1.8	0.02503	0.177933
GO:0017171	serine hydrolase activity	127	26	17.61	0.02529	0.177933
GO:0004177	aminopeptidase activity	37	10	5.13	0.02577	0.177933
GO:0004601	peroxidase activity	37	10	5.13	0.02577	0.177933
GO:0003857	3-hydroxyacyl-CoA dehydrogenase activity	9	4	1.25	0.02603	0.177933
GO:0008242	omega peptidase activity	9	4	1.25	0.02603	0.177933
GO:0016634	oxidoreductase activity, acting on the CH-CH group of donors, oxygen as acceptor	9	4	1.25	0.02603	0.177933
GO:0016801	hydrolase activity, acting on ether bonds	9	4	1.25	0.02603	0.177933
GO:0035251	UDP-glucosyltransferase activity	9	4	1.25	0.02603	0.177933
GO:0016701	oxidoreductase activity, acting on single donors with incorporation of molecular oxygen	27	8	3.74	0.02607	0.177933
GO:0070273	phosphatidylinositol-4-phosphate binding	27	8	3.74	0.02607	0.177933
GO:0008013	beta-catenin binding	81	18	11.23	0.02696	0.182524
GO:0008081	phosphoric diester hydrolase activity	81	18	11.23	0.02696	0.182524
GO:0004620	phospholipase activity	70	16	9.71	0.02799	0.188736
GO:0016780	phosphotransferase activity, for other substituted phosphate groups	18	6	2.5	0.02965	0.199129
GO:0004806	triglyceride lipase activity	14	5	1.94	0.03459	0.229552
GO:0015125	bile acid transmembrane transporter activity	14	5	1.94	0.03459	0.229552
GO:0016722	oxidoreductase activity, oxidizing metal ions	14	5	1.94	0.03459	0.229552
GO:0005088	Ras guanyl-nucleotide exchange factor activity	119	24	16.5	0.03602	0.238101
GO:0003997	acyl-CoA oxidase activity	6	3	0.83	0.03845	0.239831
GO:0008504	monoamine transmembrane transporter activity	6	3	0.83	0.03845	0.239831
GO:0009922	fatty acid elongase activity	6	3	0.83	0.03845	0.239831
GO:0015129	lactate transmembrane transporter activity	6	3	0.83	0.03845	0.239831
GO:0015925	galactosidase activity	6	3	0.83	0.03845	0.239831
GO:0022851	GABA-gated chloride ion channel activity	6	3	0.83	0.03845	0.239831
GO:0032052	bile acid binding	6	3	0.83	0.03845	0.239831
GO:0102336	3-oxo-arachidoyl-CoA synthase activity	6	3	0.83	0.03845	0.239831
GO:0102337	3-oxo-cerotoyl-CoA synthase activity	6	3	0.83	0.03845	0.239831
GO:0102338	3-oxo-lignoceronyl-CoA synthase activity	6	3	0.83	0.03845	0.239831
GO:1904047	S-adenosyl-L-methionine binding	6	3	0.83	0.03845	0.239831
GO:0015172	acidic amino acid transmembrane transporter activity	10	4	1.39	0.03871	0.239831
GO:0015250	water channel activity	10	4	1.39	0.03871	0.239831
GO:0015373	anion:sodium symporter activity	10	4	1.39	0.03871	0.239831
GO:0016868	intramolecular transferase activity, phosphotransferases	10	4	1.39	0.03871	0.239831
GO:0047372	acylglycerol lipase activity	10	4	1.39	0.03871	0.239831
GO:0051920	peroxiredoxin activity	10	4	1.39	0.03871	0.239831
GO:0004180	carboxypeptidase activity	29	8	4.02	0.03922	0.242097
GO:0015298	solute:cation antiporter activity	24	7	3.33	0.03955	0.242352
GO:0051537	2 iron, 2 sulfur cluster binding	24	7	3.33	0.03955	0.242352
GO:0016879	ligase activity, forming carbon-nitrogen bonds	45	11	6.24	0.04013	0.245012
GO:0051536	iron-sulfur cluster binding	62	14	8.6	0.04194	0.254214
GO:0051540	metal cluster binding	62	14	8.6	0.04194	0.254214
GO:0043548	phosphatidylinositol 3-kinase binding	40	10	5.55	0.0427	0.25789
GO:0005516	calmodulin binding	158	30	21.91	0.04387	0.264006
GO:0015485	cholesterol binding	35	9	4.85	0.04513	0.269656
GO:0042805	actinin binding	35	9	4.85	0.04513	0.269656
GO:0016765	transferase activity, transferring alkyl or aryl (other than methyl) groups	57	13	7.91	0.04547	0.270724
GO:0008236	serine-type peptidase activity	122	24	16.92	0.04657	0.276293
GO:0042626	ATPase activity, coupled to transmembrane movement of substances	98	20	13.59	0.04687	0.277094
GO:0005518	collagen binding	63	14	8.74	0.0473	0.278655
GO:0033612	receptor serine/threonine kinase binding	20	6	2.77	0.04861	0.284377
GO:0070064	proline-rich region binding	20	6	2.77	0.04861	0.284377
GO:0038024	cargo receptor activity	75	16	10.4	0.04975	0.290036
GO:0005548	phospholipid transporter activity	58	13	8.04	0.05145	0.298908
GO:0042578	phosphoric ester hydrolase activity	327	56	45.35	0.05338	0.308778
GO:0005247	voltage-gated chloride channel activity	11	4	1.53	0.05431	0.308778
GO:0005372	water transmembrane transporter activity	11	4	1.53	0.05431	0.308778
GO:0016832	aldehyde-lyase activity	11	4	1.53	0.05431	0.308778
GO:0016846	carbon-sulfur lyase activity	11	4	1.53	0.05431	0.308778
GO:0031404	chloride ion binding	11	4	1.53	0.05431	0.308778
GO:0015267	channel activity	334	57	46.32	0.05462	0.308778
GO:0022803	passive transmembrane transporter activity	334	57	46.32	0.05462	0.308778
GO:0008235	metalloexopeptidase activity	42	10	5.83	0.05746	0.323743
GO:0017048	Rho GTPase binding	162	30	22.47	0.05812	0.326366
GO:0016702	oxidoreductase activity, acting on single donors with incorporation of molecular oxygen, incorporati...	26	7	3.61	0.05881	0.327513
GO:0004622	lysophospholipase activity	16	5	2.22	0.05966	0.327513
GO:0034185	apolipoprotein binding	16	5	2.22	0.05966	0.327513
GO:0140103	catalytic activity, acting on a glycoprotein	21	6	2.91	0.06035	0.327513
GO:0004383	guanylate cyclase activity	7	3	0.97	0.06047	0.327513
GO:0004767	sphingomyelin phosphodiesterase activity	7	3	0.97	0.06047	0.327513
GO:0005113	patched binding	7	3	0.97	0.06047	0.327513
GO:0015136	sialic acid transmembrane transporter activity	7	3	0.97	0.06047	0.327513
GO:0015245	fatty acid transmembrane transporter activity	7	3	0.97	0.06047	0.327513
GO:0016531	copper chaperone activity	7	3	0.97	0.06047	0.327513
GO:0070324	thyroid hormone binding	7	3	0.97	0.06047	0.327513
GO:0030695	GTPase regulator activity	239	42	33.15	0.06094	0.328998
GO:0015078	proton transmembrane transporter activity	101	20	14.01	0.06129	0.329827
GO:0005543	phospholipid binding	364	61	50.49	0.06482	0.347709
GO:0043492	ATPase activity, coupled to movement of substances	114	22	15.81	0.06547	0.350077
GO:0008233	peptidase activity	477	78	66.16	0.06578	0.350618
GO:0005201	extracellular matrix structural constituent	127	24	17.61	0.06885	0.36582
GO:0004114	3',5'-cyclic-nucleotide phosphodiesterase activity	27	7	3.74	0.07027	0.372187
GO:0015399	primary active transmembrane transporter activity	103	20	14.29	0.07245	0.38073
GO:0015405	P-P-bond-hydrolysis-driven transmembrane transporter activity	103	20	14.29	0.07245	0.38073
GO:0005402	carbohydrate:cation symporter activity	12	4	1.66	0.07279	0.38073
GO:0008484	sulfuric ester hydrolase activity	12	4	1.66	0.07279	0.38073
GO:0050839	cell adhesion molecule binding	204	36	28.29	0.07413	0.386535
GO:0016208	AMP binding	17	5	2.36	0.07522	0.387406
GO:0036041	long-chain fatty acid binding	17	5	2.36	0.07522	0.387406
GO:0043295	glutathione binding	17	5	2.36	0.07522	0.387406
GO:1900750	oligopeptide binding	17	5	2.36	0.07522	0.387406
GO:0015276	ligand-gated ion channel activity	86	17	11.93	0.08082	0.41371
GO:0022834	ligand-gated channel activity	86	17	11.93	0.08082	0.41371
GO:0032947	protein-containing complex scaffold activity	80	16	11.1	0.08123	0.414545
GO:0004112	cyclic-nucleotide phosphodiesterase activity	28	7	3.88	0.08296	0.420815
GO:0004364	glutathione transferase activity	28	7	3.88	0.08296	0.420815
GO:0099516	ion antiporter activity	45	10	6.24	0.08523	0.427212
GO:0001758	retinal dehydrogenase activity	8	3	1.11	0.08702	0.427212
GO:0008526	phosphatidylinositol transporter activity	8	3	1.11	0.08702	0.427212
GO:0015355	secondary active monocarboxylate transmembrane transporter activity	8	3	1.11	0.08702	0.427212
GO:0015378	sodium:chloride symporter activity	8	3	1.11	0.08702	0.427212
GO:0016595	glutamate binding	8	3	1.11	0.08702	0.427212
GO:0016723	oxidoreductase activity, oxidizing metal ions, NAD or NADP as acceptor	8	3	1.11	0.08702	0.427212
GO:0016742	hydroxymethyl-, formyl- and related transferase activity	8	3	1.11	0.08702	0.427212
GO:0016803	ether hydrolase activity	8	3	1.11	0.08702	0.427212
GO:0099181	structural constituent of presynapse	8	3	1.11	0.08702	0.427212
GO:0140161	monocarboxylate:sodium symporter activity	8	3	1.11	0.08702	0.427212
GO:0003774	motor activity	118	22	16.37	0.08853	0.432098
GO:0004866	endopeptidase inhibitor activity	118	22	16.37	0.08853	0.432098
GO:0022836	gated channel activity	240	41	33.29	0.08985	0.43727
GO:0001618	virus receptor activity	18	5	2.5	0.09274	0.43972
GO:0004602	glutathione peroxidase activity	18	5	2.5	0.09274	0.43972
GO:0005242	inward rectifier potassium channel activity	18	5	2.5	0.09274	0.43972
GO:0031418	L-ascorbic acid binding	18	5	2.5	0.09274	0.43972
GO:0104005	hijacked molecular function	18	5	2.5	0.09274	0.43972
GO:0016860	intramolecular oxidoreductase activity	40	9	5.55	0.09337	0.43972
GO:0005003	ephrin receptor activity	13	4	1.8	0.09402	0.43972
GO:0008252	nucleotidase activity	13	4	1.8	0.09402	0.43972
GO:0008381	mechanosensitive ion channel activity	13	4	1.8	0.09402	0.43972
GO:0010181	FMN binding	13	4	1.8	0.09402	0.43972
GO:0015116	sulfate transmembrane transporter activity	13	4	1.8	0.09402	0.43972
GO:0015643	toxic substance binding	13	4	1.8	0.09402	0.43972
GO:0019215	intermediate filament binding	13	4	1.8	0.09402	0.43972
GO:0051371	muscle alpha-actinin binding	13	4	1.8	0.09402	0.43972
GO:0017022	myosin binding	64	13	8.88	0.09857	0.45972
GO:0061135	endopeptidase regulator activity	126	23	17.48	0.09971	0.463748
GO:0005096	GTPase activator activity	223	38	30.93	0.10207	0.473413
GO:0004553	hydrolase activity, hydrolyzing O-glycosyl compounds	77	15	10.68	0.10654	0.492784
GO:0070011	peptidase activity, acting on L-amino acid peptides	451	72	62.55	0.10936	0.504438
GO:0022838	substrate-specific channel activity	318	52	44.11	0.11416	0.509715
GO:0030020	extracellular matrix structural constituent conferring tensile strength	36	8	4.99	0.11635	0.509715
GO:0002162	dystroglycan binding	9	3	1.25	0.11751	0.509715
GO:0004016	adenylate cyclase activity	9	3	1.25	0.11751	0.509715
GO:0004028	3-chloroallyl aldehyde dehydrogenase activity	9	3	1.25	0.11751	0.509715
GO:0004312	fatty acid synthase activity	9	3	1.25	0.11751	0.509715
GO:0004890	GABA-A receptor activity	9	3	1.25	0.11751	0.509715
GO:0005225	volume-sensitive anion channel activity	9	3	1.25	0.11751	0.509715
GO:0005243	gap junction channel activity	9	3	1.25	0.11751	0.509715
GO:0005313	L-glutamate transmembrane transporter activity	9	3	1.25	0.11751	0.509715
GO:0005391	sodium:potassium-exchanging ATPase activity	9	3	1.25	0.11751	0.509715
GO:0008556	potassium-transporting ATPase activity	9	3	1.25	0.11751	0.509715
GO:0015165	pyrimidine nucleotide-sugar transmembrane transporter activity	9	3	1.25	0.11751	0.509715
GO:0016530	metallochaperone activity	9	3	1.25	0.11751	0.509715
GO:0016670	oxidoreductase activity, acting on a sulfur group of donors, oxygen as acceptor	9	3	1.25	0.11751	0.509715
GO:0030553	cGMP binding	9	3	1.25	0.11751	0.509715
GO:0048531	beta-1,3-galactosyltransferase activity	9	3	1.25	0.11751	0.509715
GO:1901611	phosphatidylglycerol binding	9	3	1.25	0.11751	0.509715
GO:0016500	protein-hormone receptor activity	14	4	1.94	0.11779	0.509715
GO:0017110	nucleoside-diphosphatase activity	14	4	1.94	0.11779	0.509715
GO:0030159	receptor signaling complex scaffold activity	14	4	1.94	0.11779	0.509715
GO:0070006	metalloaminopeptidase activity	14	4	1.94	0.11779	0.509715
GO:0070403	NAD+ binding	14	4	1.94	0.11779	0.509715
GO:0070696	transmembrane receptor protein serine/threonine kinase binding	14	4	1.94	0.11779	0.509715
GO:0045296	cadherin binding	48	10	6.66	0.11991	0.517555
GO:0015301	anion:anion antiporter activity	25	6	3.47	0.12243	0.524388
GO:0016866	intramolecular transferase activity	25	6	3.47	0.12243	0.524388
GO:0017134	fibroblast growth factor binding	25	6	3.47	0.12243	0.524388
GO:0017124	SH3 domain binding	123	22	17.06	0.12409	0.530145
GO:0046875	ephrin receptor binding	31	7	4.3	0.12827	0.546613
GO:0016667	oxidoreductase activity, acting on a sulfur group of donors	49	10	6.8	0.13297	0.563882
GO:0046961	proton-transporting ATPase activity, rotational mechanism	20	5	2.77	0.13333	0.563882
GO:1904315	transmitter-gated ion channel activity involved in regulation of postsynaptic membrane potential	20	5	2.77	0.13333	0.563882
GO:0030414	peptidase inhibitor activity	125	22	17.34	0.14042	0.567478
GO:0060589	nucleoside-triphosphatase regulator activity	277	45	38.42	0.14348	0.567478
GO:0016854	racemase and epimerase activity	15	4	2.08	0.14385	0.567478
GO:0017127	cholesterol transporter activity	15	4	2.08	0.14385	0.567478
GO:0030228	lipoprotein particle receptor activity	15	4	2.08	0.14385	0.567478
GO:0046527	glucosyltransferase activity	15	4	2.08	0.14385	0.567478
GO:0000104	succinate dehydrogenase activity	5	2	0.69	0.14432	0.567478
GO:0003847	1-alkyl-2-acetylglycerophosphocholine esterase activity	5	2	0.69	0.14432	0.567478
GO:0004022	alcohol dehydrogenase (NAD) activity	5	2	0.69	0.14432	0.567478
GO:0004090	carbonyl reductase (NADPH) activity	5	2	0.69	0.14432	0.567478
GO:0004176	ATP-dependent peptidase activity	5	2	0.69	0.14432	0.567478
GO:0004738	pyruvate dehydrogenase activity	5	2	0.69	0.14432	0.567478
GO:0004887	thyroid hormone receptor activity	5	2	0.69	0.14432	0.567478
GO:0008177	succinate dehydrogenase (ubiquinone) activity	5	2	0.69	0.14432	0.567478
GO:0015168	glycerol transmembrane transporter activity	5	2	0.69	0.14432	0.567478
GO:0015187	glycine transmembrane transporter activity	5	2	0.69	0.14432	0.567478
GO:0015227	acyl carnitine transmembrane transporter activity	5	2	0.69	0.14432	0.567478
GO:0015562	efflux transmembrane transporter activity	5	2	0.69	0.14432	0.567478
GO:0016151	nickel cation binding	5	2	0.69	0.14432	0.567478
GO:0016615	malate dehydrogenase activity	5	2	0.69	0.14432	0.567478
GO:0016812	hydrolase activity, acting on carbon-nitrogen (but not peptide) bonds, in cyclic amides	5	2	0.69	0.14432	0.567478
GO:0016841	ammonia-lyase activity	5	2	0.69	0.14432	0.567478
GO:0018812	3-hydroxyacyl-CoA dehydratase activity	5	2	0.69	0.14432	0.567478
GO:0030249	guanylate cyclase regulator activity	5	2	0.69	0.14432	0.567478
GO:0030492	hemoglobin binding	5	2	0.69	0.14432	0.567478
GO:0034603	pyruvate dehydrogenase [NAD(P)+] activity	5	2	0.69	0.14432	0.567478
GO:0034604	pyruvate dehydrogenase (NAD+) activity	5	2	0.69	0.14432	0.567478
GO:0038085	vascular endothelial growth factor binding	5	2	0.69	0.14432	0.567478
GO:0043546	molybdopterin cofactor binding	5	2	0.69	0.14432	0.567478
GO:1903136	cuprous ion binding	5	2	0.69	0.14432	0.567478
GO:0005044	scavenger receptor activity	38	8	5.27	0.14739	0.57814
GO:0022839	ion gated channel activity	231	38	32.04	0.14772	0.57814
GO:0003841	1-acylglycerol-3-phosphate O-acyltransferase activity	10	3	1.39	0.15128	0.578586
GO:0005452	inorganic anion exchanger activity	10	3	1.39	0.15128	0.578586
GO:0008474	palmitoyl-(protein) hydrolase activity	10	3	1.39	0.15128	0.578586
GO:0030955	potassium ion binding	10	3	1.39	0.15128	0.578586
GO:0039706	co-receptor binding	10	3	1.39	0.15128	0.578586
GO:0042301	phosphate ion binding	10	3	1.39	0.15128	0.578586
GO:0050308	sugar-phosphatase activity	10	3	1.39	0.15128	0.578586
GO:0050664	oxidoreductase activity, acting on NAD(P)H, oxygen as acceptor	10	3	1.39	0.15128	0.578586
GO:0070700	BMP receptor binding	10	3	1.39	0.15128	0.578586
GO:0098599	palmitoyl hydrolase activity	10	3	1.39	0.15128	0.578586
GO:0016798	hydrolase activity, acting on glycosyl bonds	101	18	14.01	0.15631	0.596465
GO:0005216	ion channel activity	307	49	42.58	0.16146	0.61472
GO:0099094	ligand-gated cation channel activity	70	13	9.71	0.16546	0.628523
GO:0015296	anion:cation symporter activity	16	4	2.22	0.17192	0.650121
GO:0022829	wide pore channel activity	16	4	2.22	0.17192	0.650121
GO:0016782	transferase activity, transferring sulfur-containing groups	58	11	8.04	0.17294	0.652508
GO:0004175	endopeptidase activity	309	49	42.86	0.17337	0.652664
GO:0003954	NADH dehydrogenase activity	22	5	3.05	0.18041	0.677647
GO:0022824	transmitter-gated ion channel activity	28	6	3.88	0.1834	0.680081
GO:0022835	transmitter-gated channel activity	28	6	3.88	0.1834	0.680081
GO:0004143	diacylglycerol kinase activity	11	3	1.53	0.18765	0.680081
GO:0005005	transmembrane-ephrin receptor activity	11	3	1.53	0.18765	0.680081
GO:0005338	nucleotide-sugar transmembrane transporter activity	11	3	1.53	0.18765	0.680081
GO:0015926	glucosidase activity	11	3	1.53	0.18765	0.680081
GO:0019203	carbohydrate phosphatase activity	11	3	1.53	0.18765	0.680081
GO:0042171	lysophosphatidic acid acyltransferase activity	11	3	1.53	0.18765	0.680081
GO:0043560	insulin receptor substrate binding	11	3	1.53	0.18765	0.680081
GO:0045294	alpha-catenin binding	11	3	1.53	0.18765	0.680081
GO:0002054	nucleobase binding	6	2	0.83	0.19726	0.680081
GO:0004468	lysine N-acetyltransferase activity, acting on acetyl phosphate as donor	6	2	0.83	0.19726	0.680081
GO:0004528	phosphodiesterase I activity	6	2	0.83	0.19726	0.680081
GO:0004690	cyclic nucleotide-dependent protein kinase activity	6	2	0.83	0.19726	0.680081
GO:0004768	stearoyl-CoA 9-desaturase activity	6	2	0.83	0.19726	0.680081
GO:0004936	alpha-adrenergic receptor activity	6	2	0.83	0.19726	0.680081
GO:0005000	vasopressin receptor activity	6	2	0.83	0.19726	0.680081
GO:0008093	cytoskeletal adaptor activity	6	2	0.83	0.19726	0.680081
GO:0008121	ubiquinol-cytochrome-c reductase activity	6	2	0.83	0.19726	0.680081
GO:0008379	thioredoxin peroxidase activity	6	2	0.83	0.19726	0.680081
GO:0008510	sodium:bicarbonate symporter activity	6	2	0.83	0.19726	0.680081
GO:0010851	cyclase regulator activity	6	2	0.83	0.19726	0.680081
GO:0015166	polyol transmembrane transporter activity	6	2	0.83	0.19726	0.680081
GO:0015183	L-aspartate transmembrane transporter activity	6	2	0.83	0.19726	0.680081
GO:0016635	oxidoreductase activity, acting on the CH-CH group of donors, quinone or related compound as accepto...	6	2	0.83	0.19726	0.680081
GO:0016661	oxidoreductase activity, acting on other nitrogenous compounds as donors	6	2	0.83	0.19726	0.680081
GO:0016681	oxidoreductase activity, acting on diphenols and related substances as donors, cytochrome as accepto...	6	2	0.83	0.19726	0.680081
GO:0016936	galactoside binding	6	2	0.83	0.19726	0.680081
GO:0017176	phosphatidylinositol N-acetylglucosaminyltransferase activity	6	2	0.83	0.19726	0.680081
GO:0019534	toxin transmembrane transporter activity	6	2	0.83	0.19726	0.680081
GO:0030368	interleukin-17 receptor activity	6	2	0.83	0.19726	0.680081
GO:0043184	vascular endothelial growth factor receptor 2 binding	6	2	0.83	0.19726	0.680081
GO:0043237	laminin-1 binding	6	2	0.83	0.19726	0.680081
GO:0047499	calcium-independent phospholipase A2 activity	6	2	0.83	0.19726	0.680081
GO:0048039	ubiquinone binding	6	2	0.83	0.19726	0.680081
GO:0070008	serine-type exopeptidase activity	6	2	0.83	0.19726	0.680081
GO:0070728	leucine binding	6	2	0.83	0.19726	0.680081
GO:0071253	connexin binding	6	2	0.83	0.19726	0.680081
GO:0098882	structural constituent of presynaptic active zone	6	2	0.83	0.19726	0.680081
GO:0120013	intermembrane lipid transfer activity	6	2	0.83	0.19726	0.680081
GO:0004181	metallocarboxypeptidase activity	17	4	2.36	0.20167	0.688219
GO:0004551	nucleotide diphosphatase activity	17	4	2.36	0.20167	0.688219
GO:0015106	bicarbonate transmembrane transporter activity	17	4	2.36	0.20167	0.688219
GO:0016641	oxidoreductase activity, acting on the CH-NH2 group of donors, oxygen as acceptor	17	4	2.36	0.20167	0.688219
GO:0051861	glycolipid binding	17	4	2.36	0.20167	0.688219
GO:0005200	structural constituent of cytoskeleton	60	11	8.32	0.20292	0.688892
GO:0042169	SH2 domain binding	35	7	4.85	0.20382	0.688892
GO:0005158	insulin receptor binding	23	5	3.19	0.20596	0.688892
GO:0005217	intracellular ligand-gated ion channel activity	23	5	3.19	0.20596	0.688892
GO:0071813	lipoprotein particle binding	23	5	3.19	0.20596	0.688892
GO:0071814	protein-lipid complex binding	23	5	3.19	0.20596	0.688892
GO:0098960	postsynaptic neurotransmitter receptor activity	23	5	3.19	0.20596	0.688892
GO:0099529	neurotransmitter receptor activity involved in regulation of postsynaptic membrane potential	23	5	3.19	0.20596	0.688892

## Sheet: CC up in Aged PD1 vs Young
GO.ID	Term	Annotated	Significant	Expected	result1	FDR
GO:0044391	ribosomal subunit	206	62	7.55	1e-30	3.54333e-28
GO:0005840	ribosome	243	66	8.91	1e-30	3.54333e-28
GO:0022626	cytosolic ribosome	127	46	4.65	1e-30	3.54333e-28
GO:0044445	cytosolic part	260	51	9.53	2.9e-23	7.70675e-21
GO:0015934	large ribosomal subunit	132	37	4.84	7.4e-23	1.57324e-20
GO:0022625	cytosolic large ribosomal subunit	72	27	2.64	9.5e-21	1.68308e-18
GO:0098798	mitochondrial protein complex	245	45	8.98	1.9e-19	2.88529e-17
GO:0015935	small ribosomal subunit	79	26	2.9	2.3e-18	3.05612e-16
GO:0022627	cytosolic small ribosomal subunit	49	20	1.8	1.5e-16	1.77167e-14
GO:0098800	inner mitochondrial membrane protein complex	117	26	4.29	8.6e-14	9.1418e-12
GO:0044455	mitochondrial membrane part	192	33	7.04	1e-13	9.66364e-12
GO:0005743	mitochondrial inner membrane	385	47	14.11	3.7e-13	3.27758e-11
GO:0070469	respiratory chain	73	20	2.68	9.7e-13	7.93162e-11
GO:0098803	respiratory chain complex	67	19	2.46	1.8e-12	1.36671e-10
GO:0019866	organelle inner membrane	422	47	15.47	1e-11	7.08667e-10
GO:0005746	mitochondrial respiratory chain	68	18	2.49	2.5e-11	1.66094e-09
GO:0005747	mitochondrial respiratory chain complex I	40	12	1.47	1.1e-08	6.15421e-07
GO:0030964	NADH dehydrogenase complex	40	12	1.47	1.1e-08	6.15421e-07
GO:0045271	respiratory chain complex I	40	12	1.47	1.1e-08	6.15421e-07
GO:0042788	polysomal ribosome	29	10	1.06	4.3e-08	2.28545e-06
GO:0000313	organellar ribosome	90	16	3.3	1.5e-07	7.24773e-06
GO:0005761	mitochondrial ribosome	90	16	3.3	1.5e-07	7.24773e-06
GO:1990204	oxidoreductase complex	93	16	3.41	2.4e-07	1.10922e-05
GO:0005759	mitochondrial matrix	251	27	9.2	5.7e-07	2.52462e-05
GO:0005844	polysome	71	12	2.6	9.3e-06	0.000395436
GO:0042571	immunoglobulin complex, circulating	105	14	3.85	2.9e-05	0.00118565
GO:0070069	cytochrome complex	26	7	0.95	3.1e-05	0.00122048
GO:0019814	immunoglobulin complex	109	14	3.99	4.4e-05	0.00167043
GO:0045277	respiratory chain complex IV	15	5	0.55	0.00014	0.00513172
GO:0000315	organellar large ribosomal subunit	59	9	2.16	0.00027	0.00925839
GO:0005762	mitochondrial large ribosomal subunit	59	9	2.16	0.00027	0.00925839
GO:0005687	U4 snRNP	10	4	0.37	0.00031	0.0102978
GO:0005685	U1 snRNP	18	5	0.66	0.00037	0.0119185
GO:0005686	U2 snRNP	19	5	0.7	0.00049	0.0153197
GO:0000314	organellar small ribosomal subunit	29	6	1.06	0.00055	0.0153855
GO:0005763	mitochondrial small ribosomal subunit	29	6	1.06	0.00055	0.0153855
GO:0034358	plasma lipoprotein particle	29	6	1.06	0.00055	0.0153855
GO:1990777	lipoprotein particle	29	6	1.06	0.00055	0.0153855
GO:0005751	mitochondrial respiratory chain complex IV	12	4	0.44	0.0007	0.0190795
GO:0032994	protein-lipid complex	31	6	1.14	0.00079	0.0209942
GO:0034719	SMN-Sm protein complex	14	4	0.51	0.00133	0.0344827
GO:0005682	U5 snRNP	15	4	0.55	0.00176	0.0445448
GO:0005758	mitochondrial intermembrane space	66	8	2.42	0.00274	0.0677353
GO:0034364	high-density lipoprotein particle	17	4	0.62	0.0029	0.0700614
GO:0097525	spliceosomal snRNP complex	54	7	1.98	0.0034	0.0803156
GO:0005753	mitochondrial proton-transporting ATP synthase complex	18	4	0.66	0.00363	0.0820998
GO:0120114	Sm-like protein family complex	69	8	2.53	0.00363	0.0820998
GO:0045259	proton-transporting ATP synthase complex	19	4	0.7	0.00446	0.0987704
GO:0016469	proton-transporting two-sector ATPase complex	44	6	1.61	0.0051	0.110639
GO:0030532	small nuclear ribonucleoprotein complex	59	7	2.16	0.00561	0.119269
GO:0005764	lysosome	380	24	13.93	0.00698	0.145485
GO:0000323	lytic vacuole	381	24	13.96	0.0072	0.147185
GO:0031970	organelle envelope lumen	78	8	2.86	0.00765	0.153433
GO:0030061	mitochondrial crista	12	3	0.44	0.00841	0.15964
GO:0034362	low-density lipoprotein particle	12	3	0.44	0.00841	0.15964
GO:0044754	autolysosome	12	3	0.44	0.00841	0.15964
GO:0000275	mitochondrial proton-transporting ATP synthase complex, catalytic core F(1)	5	2	0.18	0.01246	0.22075
GO:0034715	pICln-Sm protein complex	5	2	0.18	0.01246	0.22075
GO:0045261	proton-transporting ATP synthase complex, catalytic core F(1)	5	2	0.18	0.01246	0.22075
GO:0070993	translation preinitiation complex	5	2	0.18	0.01246	0.22075
GO:0005773	vacuole	465	27	17.04	0.01271	0.221487
GO:0005767	secondary lysosome	14	3	0.51	0.01318	0.225973
GO:0005689	U12-type spliceosomal complex	26	4	0.95	0.01406	0.237235
GO:0005665	RNA polymerase II, core complex	15	3	0.55	0.01603	0.266248
GO:0031902	late endosome membrane	44	5	1.61	0.02174	0.355533
GO:0000243	commitment complex	7	2	0.26	0.02491	0.383758
GO:0016272	prefoldin complex	7	2	0.26	0.02491	0.383758
GO:0098837	postsynaptic recycling endosome	7	2	0.26	0.02491	0.383758
GO:0098843	postsynaptic endocytic zone	7	2	0.26	0.02491	0.383758
GO:0032592	integral component of mitochondrial membrane	62	6	2.27	0.02563	0.38921
GO:0005902	microvillus	81	7	2.97	0.02886	0.432087
GO:0098573	intrinsic component of mitochondrial membrane	64	6	2.35	0.02942	0.434354
GO:0030132	clathrin coat of coated pit	19	3	0.7	0.03065	0.446314
GO:0009897	external side of plasma membrane	437	24	16.02	0.03226	0.453453
GO:0030130	clathrin coat of trans-Golgi network vesicle	8	2	0.29	0.03242	0.453453
GO:0071439	clathrin complex	8	2	0.29	0.03242	0.453453
GO:0005839	proteasome core complex	20	3	0.73	0.0351	0.484562
GO:0033177	proton-transporting two-sector ATPase complex, proton-transporting domain	21	3	0.77	0.03987	0.533993
GO:0034709	methylosome	9	2	0.33	0.04069	0.533993
GO:0098835	presynaptic endocytic zone membrane	9	2	0.33	0.04069	0.533993
GO:0099025	anchored component of postsynaptic membrane	9	2	0.33	0.04069	0.533993
GO:0005684	U2-type spliceosomal complex	70	6	2.57	0.04294	0.556649
GO:0005769	early endosome	232	14	8.5	0.04696	0.601427
GO:0005750	mitochondrial respiratory chain complex III	10	2	0.37	0.04965	0.620917
GO:0045275	respiratory chain complex III	10	2	0.37	0.04965	0.620917
GO:0030125	clathrin vesicle coat	24	3	0.88	0.056	0.692186
GO:0055038	recycling endosome membrane	40	4	1.47	0.05772	0.69969
GO:0000276	mitochondrial proton-transporting ATP synthase complex, coupling factor F(o)	11	2	0.4	0.05924	0.69969
GO:0005744	TIM23 mitochondrial import inner membrane translocase complex	11	2	0.4	0.05924	0.69969
GO:0012510	trans-Golgi network transport vesicle membrane	11	2	0.4	0.05924	0.69969
GO:0030140	trans-Golgi network transport vesicle	25	3	0.92	0.06197	0.723891
GO:0046540	U4/U6 x U5 tri-snRNP complex	26	3	0.95	0.06822	0.768571
GO:0097526	spliceosomal tri-snRNP complex	26	3	0.95	0.06822	0.768571
GO:0043209	myelin sheath	202	12	7.4	0.0687	0.768571
GO:0031083	BLOC-1 complex	12	2	0.44	0.06941	0.768571
GO:0045263	proton-transporting ATP synthase complex, coupling factor F(o)	12	2	0.44	0.06941	0.768571
GO:0031901	early endosome membrane	44	4	1.61	0.07664	0.83988
GO:0005736	RNA polymerase I complex	13	2	0.48	0.08009	0.851357
GO:0033178	proton-transporting two-sector ATPase complex, catalytic domain	13	2	0.48	0.08009	0.851357
GO:0098833	presynaptic endocytic zone	13	2	0.48	0.08009	0.851357
GO:0010008	endosome membrane	186	11	6.82	0.08093	0.851768
GO:0005681	spliceosomal complex	167	10	6.12	0.08743	0.911158
GO:0005776	autophagosome	65	5	2.38	0.08946	0.923262
GO:0098845	postsynaptic endosome	14	2	0.51	0.09124	0.927138
GO:0005791	rough endoplasmic reticulum	85	6	3.12	0.09158	0.927138
GO:0044452	nucleolar part	171	10	6.27	0.09839	0.986685
GO:0030665	clathrin-coated vesicle membrane	31	3	1.14	0.10338	1
GO:0042383	sarcolemma	151	9	5.53	0.10355	1
GO:0030118	clathrin coat	49	4	1.8	0.10408	1
GO:0005741	mitochondrial outer membrane	153	9	5.61	0.10994	1
GO:0030684	preribosome	70	5	2.57	0.11353	1
GO:0099144	anchored component of synaptic membrane	16	2	0.59	0.11476	1
GO:0000786	nucleosome	51	4	1.87	0.11615	1
GO:0016010	dystrophin-associated glycoprotein complex	17	2	0.62	0.12703	1
GO:0031082	BLOC complex	17	2	0.62	0.12703	1
GO:0090665	glycoprotein complex	17	2	0.62	0.12703	1
GO:0016591	RNA polymerase II, holoenzyme	74	5	2.71	0.13478	1
GO:0031305	integral component of mitochondrial inner membrane	35	3	1.28	0.13562	1
GO:0005666	RNA polymerase III complex	18	2	0.66	0.1396	1
GO:0016471	vacuolar proton-transporting V-type ATPase complex	18	2	0.66	0.1396	1
GO:0031091	platelet alpha granule	18	2	0.66	0.1396	1
GO:0031304	intrinsic component of mitochondrial inner membrane	36	3	1.32	0.14416	1
GO:0044440	endosomal part	209	11	7.66	0.14643	1
GO:0031307	integral component of mitochondrial outer membrane	19	2	0.7	0.15241	1
GO:0043034	costamere	19	2	0.7	0.15241	1
GO:0055037	recycling endosome	122	7	4.47	0.16084	1
GO:0031306	intrinsic component of mitochondrial outer membrane	20	2	0.73	0.16545	1
GO:0000015	phosphopyruvate hydratase complex	5	1	0.18	0.17031	1
GO:0001405	PAM complex, Tim23 associated import motor	5	1	0.18	0.17031	1
GO:0005638	lamin filament	5	1	0.18	0.17031	1
GO:0005655	nucleolar ribonuclease P complex	5	1	0.18	0.17031	1
GO:0005785	signal recognition particle receptor complex	5	1	0.18	0.17031	1
GO:0016942	insulin-like growth factor binding protein complex	5	1	0.18	0.17031	1
GO:0035976	transcription factor AP-1 complex	5	1	0.18	0.17031	1
GO:0036454	growth factor complex	5	1	0.18	0.17031	1
GO:0042105	alpha-beta T cell receptor complex	5	1	0.18	0.17031	1
GO:0048237	rough endoplasmic reticulum lumen	5	1	0.18	0.17031	1
GO:1990712	HFE-transferrin receptor complex	5	1	0.18	0.17031	1
GO:0090575	RNA polymerase II transcription factor complex	147	8	5.39	0.17227	1
GO:0019867	outer membrane	170	9	6.23	0.17265	1
GO:0031968	organelle outer membrane	170	9	6.23	0.17265	1
GO:0005905	clathrin-coated pit	60	4	2.2	0.17713	1
GO:0044815	DNA packaging complex	60	4	2.2	0.17713	1
GO:0005732	small nucleolar ribonucleoprotein complex	21	2	0.77	0.17867	1
GO:0060170	ciliary membrane	41	3	1.5	0.18924	1
GO:0005770	late endosome	174	9	6.38	0.18942	1
GO:0000172	ribonuclease MRP complex	6	1	0.22	0.20073	1
GO:0001940	male pronucleus	6	1	0.22	0.20073	1
GO:0032585	multivesicular body membrane	6	1	0.22	0.20073	1
GO:0042406	extrinsic component of endoplasmic reticulum membrane	6	1	0.22	0.20073	1
GO:0044352	pinosome	6	1	0.22	0.20073	1
GO:0044354	macropinosome	6	1	0.22	0.20073	1
GO:0044613	nuclear pore central transport channel	6	1	0.22	0.20073	1
GO:0071986	Ragulator complex	6	1	0.22	0.20073	1
GO:0097136	Bcl-2 family protein complex	6	1	0.22	0.20073	1
GO:0097413	Lewy body	6	1	0.22	0.20073	1
GO:0098895	postsynaptic endosome membrane	6	1	0.22	0.20073	1
GO:0099030	anchored component of postsynaptic specialization membrane	6	1	0.22	0.20073	1
GO:0099031	anchored component of postsynaptic density membrane	6	1	0.22	0.20073	1
GO:0000788	nuclear nucleosome	23	2	0.84	0.20553	1
GO:0000502	proteasome complex	64	4	2.35	0.20711	1
GO:0030139	endocytic vesicle	155	8	5.68	0.20924	1
GO:0044798	nuclear transcription factor complex	179	9	6.56	0.21133	1
GO:0043230	extracellular organelle	87	5	3.19	0.21418	1
GO:1905369	endopeptidase complex	65	4	2.38	0.21482	1
GO:0005777	peroxisome	133	7	4.87	0.21594	1
GO:0042579	microbody	133	7	4.87	0.21594	1
GO:0000779	condensed chromosome, centromeric region	44	3	1.61	0.2178	1
GO:0030687	preribosome, large subunit precursor	24	2	0.88	0.21913	1
GO:0033176	proton-transporting V-type ATPase complex	24	2	0.88	0.21913	1
GO:0030136	clathrin-coated vesicle	88	5	3.23	0.22082	1
GO:0005786	signal recognition particle, endoplasmic reticulum targeting	7	1	0.26	0.23003	1
GO:0019815	B cell receptor complex	7	1	0.26	0.23003	1
GO:0031232	extrinsic component of external side of plasma membrane	7	1	0.26	0.23003	1
GO:0033061	DNA recombinase mediator complex	7	1	0.26	0.23003	1
GO:0033116	endoplasmic reticulum-Golgi intermediate compartment membrane	7	1	0.26	0.23003	1
GO:0034098	VCP-NPL4-UFD1 AAA ATPase complex	7	1	0.26	0.23003	1
GO:0097504	Gemini of coiled bodies	7	1	0.26	0.23003	1
GO:0120115	Lsm2-8 complex	7	1	0.26	0.23003	1
GO:0099738	cell cortex region	46	3	1.69	0.23731	1
GO:0070062	extracellular exosome	69	4	2.53	0.24641	1
GO:0071007	U2-type catalytic step 2 spliceosome	26	2	0.95	0.24651	1
GO:0001939	female pronucleus	8	1	0.29	0.25826	1
GO:0005688	U6 snRNP	8	1	0.29	0.25826	1
GO:0005742	mitochondrial outer membrane translocase complex	8	1	0.29	0.25826	1
GO:0031371	ubiquitin conjugating enzyme complex	8	1	0.29	0.25826	1
GO:0032593	insulin-responsive compartment	8	1	0.29	0.25826	1
GO:0043203	axon hillock	8	1	0.29	0.25826	1
GO:0071005	U2-type precatalytic spliceosome	27	2	0.99	0.26025	1
GO:0071011	precatalytic spliceosome	27	2	0.99	0.26025	1
GO:0032993	protein-DNA complex	143	7	5.24	0.27104	1
GO:0005667	transcription factor complex	342	15	12.53	0.27394	1
GO:0055029	nuclear DNA-directed RNA polymerase complex	97	5	3.55	0.28306	1
GO:0000813	ESCRT I complex	9	1	0.33	0.28546	1
GO:0016600	flotillin complex	9	1	0.33	0.28546	1
GO:0020005	symbiont-containing vacuole membrane	9	1	0.33	0.28546	1
GO:0030681	multimeric ribonuclease P complex	9	1	0.33	0.28546	1
GO:0031597	cytosolic proteasome complex	9	1	0.33	0.28546	1
GO:0033179	proton-transporting V-type ATPase, V0 domain	9	1	0.33	0.28546	1
GO:0043020	NADPH oxidase complex	9	1	0.33	0.28546	1
GO:0043256	laminin complex	9	1	0.33	0.28546	1
GO:0044666	MLL3/4 complex	9	1	0.33	0.28546	1
GO:0061827	sperm head	9	1	0.33	0.28546	1
GO:0031012	extracellular matrix	396	17	14.51	0.28559	1
GO:0005719	nuclear euchromatin	29	2	1.06	0.28774	1
GO:0001650	fibrillar center	122	6	4.47	0.29005	1
GO:0000428	DNA-directed RNA polymerase complex	98	5	3.59	0.29019	1
GO:0005774	vacuolar membrane	147	7	5.39	0.29407	1
GO:0099572	postsynaptic specialization	373	16	13.67	0.29441	1
GO:1903561	extracellular vesicle	75	4	2.75	0.29543	1
GO:0014069	postsynaptic density	348	15	12.75	0.29619	1
GO:0032153	cell division site	52	3	1.91	0.29725	1
GO:0005834	heterotrimeric G-protein complex	30	2	1.1	0.30144	1
GO:1905360	GTPase complex	30	2	1.1	0.30144	1
GO:0032279	asymmetric synapse	350	15	12.83	0.30372	1
GO:0071013	catalytic step 2 spliceosome	76	4	2.79	0.30373	1
GO:0030120	vesicle coat	53	3	1.94	0.30736	1
GO:0032797	SMN complex	10	1	0.37	0.31166	1
GO:0042627	chylomicron	10	1	0.37	0.31166	1
GO:0048500	signal recognition particle	10	1	0.37	0.31166	1
GO:0071014	post-mRNA release spliceosomal complex	10	1	0.37	0.31166	1
GO:0098691	dopaminergic synapse	10	1	0.37	0.31166	1
GO:0099026	anchored component of presynaptic membrane	10	1	0.37	0.31166	1
GO:0030880	RNA polymerase complex	101	5	3.7	0.31175	1
GO:0044291	cell-cell contact zone	77	4	2.82	0.31205	1
GO:0030496	midbody	127	6	4.65	0.32222	1
GO:0031225	anchored component of membrane	152	7	5.57	0.32343	1
GO:0000777	condensed chromosome kinetochore	32	2	1.17	0.3287	1
GO:0005771	multivesicular body	32	2	1.17	0.3287	1
GO:0044437	vacuolar part	154	7	5.64	0.33531	1
GO:0001518	voltage-gated sodium channel complex	11	1	0.4	0.33691	1
GO:0001931	uropod	11	1	0.4	0.33691	1
GO:0005675	transcription factor TFIIH holo complex	11	1	0.4	0.33691	1
GO:0008540	proteasome regulatory particle, base subcomplex	11	1	0.4	0.33691	1
GO:0020003	symbiont-containing vacuole	11	1	0.4	0.33691	1
GO:0030008	TRAPP complex	11	1	0.4	0.33691	1
GO:0030914	STAGA complex	11	1	0.4	0.33691	1
GO:0031254	cell trailing edge	11	1	0.4	0.33691	1
GO:0044233	Mitochondria-associated ER Membrane	11	1	0.4	0.33691	1
GO:0048188	Set1C/COMPASS complex	11	1	0.4	0.33691	1
GO:0008305	integrin complex	33	2	1.21	0.34222	1
GO:0032040	small-subunit processome	33	2	1.21	0.34222	1
GO:0046658	anchored component of plasma membrane	57	3	2.09	0.34784	1
GO:0045335	phagocytic vesicle	82	4	3.01	0.35391	1
GO:0001772	immunological synapse	34	2	1.25	0.35566	1
GO:0000137	Golgi cis cisterna	12	1	0.44	0.36122	1
GO:0005766	primary lysosome	12	1	0.44	0.36122	1
GO:0016580	Sin3 complex	12	1	0.44	0.36122	1
GO:0030677	ribonuclease P complex	12	1	0.44	0.36122	1
GO:0031313	extrinsic component of endosome membrane	12	1	0.44	0.36122	1
GO:0042405	nuclear inclusion body	12	1	0.44	0.36122	1
GO:0042582	azurophil granule	12	1	0.44	0.36122	1
GO:0043186	P granule	12	1	0.44	0.36122	1
GO:0045495	pole plasm	12	1	0.44	0.36122	1
GO:0060293	germ plasm	12	1	0.44	0.36122	1
GO:0098797	plasma membrane protein complex	447	18	16.38	0.37466	1
GO:0062023	collagen-containing extracellular matrix	291	12	10.66	0.3796	1
GO:0098984	neuron to neuron synapse	370	15	13.56	0.38154	1
GO:0098636	protein complex involved in cell adhesion	36	2	1.32	0.38222	1
GO:0005652	nuclear lamina	13	1	0.48	0.38465	1
GO:0030122	AP-2 adaptor complex	13	1	0.48	0.38465	1
GO:0033268	node of Ranvier	13	1	0.48	0.38465	1
GO:0033276	transcription factor TFTC complex	13	1	0.48	0.38465	1
GO:0034663	endoplasmic reticulum chaperone complex	13	1	0.48	0.38465	1
GO:0065010	extracellular membrane-bounded organelle	13	1	0.48	0.38465	1
GO:0090543	Flemming body	13	1	0.48	0.38465	1
GO:1905368	peptidase complex	87	4	3.19	0.39576	1
GO:0043195	terminal bouton	62	3	2.27	0.39804	1
GO:0031300	intrinsic component of organelle membrane	218	9	7.99	0.40588	1
GO:0000940	condensed chromosome outer kinetochore	14	1	0.51	0.40722	1
GO:0000974	Prp19 complex	14	1	0.51	0.40722	1
GO:0030128	clathrin coat of endocytic vesicle	14	1	0.51	0.40722	1
GO:0030430	host cell cytoplasm	14	1	0.51	0.40722	1
GO:0030669	clathrin-coated endocytic vesicle membrane	14	1	0.51	0.40722	1
GO:0031588	nucleotide-activated protein kinase complex	14	1	0.51	0.40722	1
GO:0033655	host cell cytoplasm part	14	1	0.51	0.40722	1
GO:0042101	T cell receptor complex	14	1	0.51	0.40722	1
GO:0043083	synaptic cleft	14	1	0.51	0.40722	1
GO:0071004	U2-type prespliceosome	14	1	0.51	0.40722	1
GO:0071010	prespliceosome	14	1	0.51	0.40722	1
GO:0098799	outer mitochondrial membrane protein complex	14	1	0.51	0.40722	1
GO:0005882	intermediate filament	63	3	2.31	0.40797	1
GO:0000791	euchromatin	38	2	1.39	0.4083	1
GO:0000778	condensed nuclear chromosome kinetochore	15	1	0.55	0.42896	1
GO:0005614	interstitial matrix	15	1	0.55	0.42896	1
GO:0005852	eukaryotic translation initiation factor 3 complex	15	1	0.55	0.42896	1
GO:0034361	very-low-density lipoprotein particle	15	1	0.55	0.42896	1
GO:0034385	triglyceride-rich plasma lipoprotein particle	15	1	0.55	0.42896	1
GO:0060077	inhibitory synapse	15	1	0.55	0.42896	1
GO:0005765	lysosomal membrane	92	4	3.37	0.43717	1
GO:0098852	lytic vacuole membrane	93	4	3.41	0.44536	1
GO:0005779	integral component of peroxisomal membrane	16	1	0.59	0.44991	1
GO:0043194	axon initial segment	16	1	0.59	0.44991	1
GO:0046930	pore complex	16	1	0.59	0.44991	1
GO:0070822	Sin3-type complex	16	1	0.59	0.44991	1
GO:0005881	cytoplasmic microtubule	69	3	2.53	0.46633	1
GO:0005782	peroxisomal matrix	17	1	0.62	0.47009	1
GO:0031231	intrinsic component of peroxisomal membrane	17	1	0.62	0.47009	1
GO:0031907	microbody lumen	17	1	0.62	0.47009	1
GO:0033646	host intracellular part	17	1	0.62	0.47009	1
GO:0042588	zymogen granule	17	1	0.62	0.47009	1
GO:0043656	intracellular region of host	17	1	0.62	0.47009	1
GO:0098858	actin-based cell projection	177	7	6.49	0.47323	1
GO:0030662	coated vesicle membrane	70	3	2.57	0.47582	1
GO:0030672	synaptic vesicle membrane	97	4	3.55	0.47773	1
GO:0099501	exocytic vesicle membrane	97	4	3.55	0.47773	1
GO:0031201	SNARE complex	44	2	1.61	0.48304	1
GO:0005811	lipid droplet	71	3	2.6	0.48522	1
GO:0098802	plasma membrane receptor complex	152	6	5.57	0.48539	1
GO:0045111	intermediate filament cytoskeleton	98	4	3.59	0.48571	1
GO:0005697	telomerase holoenzyme complex	18	1	0.66	0.48953	1
GO:0030867	rough endoplasmic reticulum membrane	18	1	0.66	0.48953	1
GO:0034706	sodium channel complex	18	1	0.66	0.48953	1
GO:0043218	compact myelin	18	1	0.66	0.48953	1
GO:0044232	organelle membrane contact site	18	1	0.66	0.48953	1
GO:0101031	chaperone complex	18	1	0.66	0.48953	1
GO:0030117	membrane coat	99	4	3.63	0.49364	1
GO:0048475	coated membrane	99	4	3.63	0.49364	1
GO:0016234	inclusion body	72	3	2.64	0.49455	1
GO:0000421	autophagosome membrane	19	1	0.7	0.50826	1
GO:0016327	apicolateral plasma membrane	19	1	0.7	0.50826	1
GO:0030904	retromer complex	19	1	0.7	0.50826	1
GO:0033643	host cell part	19	1	0.7	0.50826	1
GO:0098993	anchored component of synaptic vesicle membrane	19	1	0.7	0.50826	1
GO:0044433	cytoplasmic vesicle part	458	17	16.79	0.51395	1
GO:0044306	neuron projection terminus	158	6	5.79	0.52319	1
GO:0005680	anaphase-promoting complex	20	1	0.73	0.5263	1
GO:0032806	carboxy-terminal domain protein kinase complex	20	1	0.73	0.5263	1
GO:0045120	pronucleus	20	1	0.73	0.5263	1
GO:0097038	perinuclear endoplasmic reticulum	20	1	0.73	0.5263	1
GO:0000242	pericentriolar material	21	1	0.77	0.54369	1
GO:0005838	proteasome regulatory particle	21	1	0.77	0.54369	1
GO:0018995	host	21	1	0.77	0.54369	1
GO:0030666	endocytic vesicle membrane	21	1	0.77	0.54369	1
GO:0043657	host cell	21	1	0.77	0.54369	1
GO:0097225	sperm midpiece	21	1	0.77	0.54369	1
GO:0030135	coated vesicle	163	6	5.97	0.55382	1
GO:0043204	perikaryon	107	4	3.92	0.55506	1
GO:0031301	integral component of organelle membrane	192	7	7.04	0.5595	1
GO:0036452	ESCRT complex	22	1	0.81	0.56043	1
GO:0097386	glial cell projection	22	1	0.81	0.56043	1
GO:0031312	extrinsic component of organelle membrane	52	2	1.91	0.57308	1
GO:0000780	condensed nuclear chromosome, centromeric region	23	1	0.84	0.57656	1
GO:0035327	transcriptionally active chromatin	23	1	0.84	0.57656	1
GO:0098688	parallel fiber to Purkinje cell synapse	23	1	0.84	0.57656	1
GO:0005795	Golgi stack	82	3	3.01	0.58274	1
GO:0043679	axon terminus	140	5	5.13	0.5866	1
GO:0022624	proteasome accessory complex	24	1	0.88	0.5921	1
GO:0043601	nuclear replisome	24	1	0.88	0.5921	1
GO:0070461	SAGA-type complex	24	1	0.88	0.5921	1
GO:0005788	endoplasmic reticulum lumen	54	2	1.98	0.59373	1
GO:0005901	caveola	84	3	3.08	0.59916	1
GO:0044305	calyx of Held	25	1	0.92	0.60708	1
GO:0045334	clathrin-coated endocytic vesicle	25	1	0.92	0.60708	1
GO:0044438	microbody part	56	2	2.05	0.61363	1
GO:0044439	peroxisomal part	56	2	2.05	0.61363	1
GO:0034399	nuclear periphery	116	4	4.25	0.6191	1
GO:0002102	podosome	26	1	0.95	0.6215	1
GO:0005942	phosphatidylinositol 3-kinase complex	26	1	0.95	0.6215	1
GO:0030894	replisome	26	1	0.95	0.6215	1
GO:0044215	other organism	26	1	0.95	0.6215	1
GO:0044216	other organism cell	26	1	0.95	0.6215	1
GO:0044217	other organism part	26	1	0.95	0.6215	1
GO:0030660	Golgi-associated vesicle membrane	57	2	2.09	0.62329	1
GO:0098793	presynapse	462	16	16.93	0.62822	1
GO:0098889	intrinsic component of presynaptic membrane	88	3	3.23	0.63072	1
GO:0005798	Golgi-associated vesicle	118	4	4.32	0.63252	1
GO:0044448	cell cortex part	177	6	6.49	0.63429	1
GO:0042734	presynaptic membrane	149	5	5.46	0.64168	1
GO:0031234	extrinsic component of cytoplasmic side of plasma membrane	90	3	3.3	0.64585	1
GO:0030686	90S preribosome	28	1	1.03	0.64878	1
GO:1902555	endoribonuclease complex	28	1	1.03	0.64878	1
GO:1905348	endonuclease complex	28	1	1.03	0.64878	1
GO:0000118	histone deacetylase complex	60	2	2.2	0.65116	1
GO:0070382	exocytic vesicle	210	7	7.7	0.65376	1
GO:0030131	clathrin adaptor complex	30	1	1.1	0.67409	1
GO:0005643	nuclear pore	63	2	2.31	0.67737	1
GO:0005938	cell cortex	274	9	10.04	0.67808	1
GO:0034451	centriolar satellite	31	1	1.14	0.68606	1
GO:0030658	transport vesicle membrane	127	4	4.65	0.68906	1
GO:0150034	distal axon	307	10	11.25	0.69272	1
GO:0005793	endoplasmic reticulum-Golgi intermediate compartment	65	2	2.38	0.69393	1
GO:0019898	extrinsic component of membrane	278	9	10.19	0.69448	1
GO:0030133	transport vesicle	278	9	10.19	0.69448	1
GO:0008180	COP9 signalosome	32	1	1.17	0.69759	1
GO:0032590	dendrite membrane	32	1	1.17	0.69759	1
GO:0005813	centrosome	484	16	17.74	0.69996	1
GO:0000932	P-body	66	2	2.42	0.70195	1
GO:0030315	T-tubule	66	2	2.42	0.70195	1
GO:0030141	secretory granule	282	9	10.33	0.71035	1
GO:0019897	extrinsic component of plasma membrane	162	5	5.94	0.71271	1
GO:0005669	transcription factor TFIID complex	34	1	1.25	0.71939	1
GO:0005790	smooth endoplasmic reticulum	34	1	1.25	0.71939	1
GO:0098982	GABA-ergic synapse	69	2	2.53	0.72495	1
GO:0031672	A band	35	1	1.28	0.7297	1
GO:0016605	PML body	71	2	2.6	0.73944	1
GO:0044304	main axon	71	2	2.6	0.73944	1
GO:0099091	postsynaptic specialization, intracellular component	36	1	1.32	0.73962	1
GO:0032154	cleavage furrow	37	1	1.36	0.74919	1
GO:0044853	plasma membrane raft	106	3	3.88	0.75092	1
GO:0061695	transferase complex, transferring phosphorus-containing groups	232	7	8.5	0.75099	1
GO:0005581	collagen trimer	73	2	2.68	0.75327	1
GO:0016528	sarcoplasm	73	2	2.68	0.75327	1
GO:0034708	methyltransferase complex	107	3	3.92	0.75657	1
GO:0030018	Z disc	108	3	3.96	0.76212	1
GO:0036464	cytoplasmic ribonucleoprotein granule	173	5	6.34	0.76459	1
GO:0099503	secretory vesicle	448	14	16.42	0.76662	1
GO:0000152	nuclear ubiquitin ligase complex	39	1	1.43	0.76728	1
GO:0098878	neurotransmitter receptor complex	39	1	1.43	0.76728	1
GO:0030863	cortical cytoskeleton	109	3	3.99	0.76756	1
GO:0048786	presynaptic active zone	76	2	2.79	0.77283	1
GO:0000793	condensed chromosome	143	4	5.24	0.77372	1
GO:0043596	nuclear replication fork	40	1	1.47	0.77583	1
GO:0098686	hippocampal mossy fiber to CA3 synapse	41	1	1.5	0.78406	1
GO:0030864	cortical actin cytoskeleton	78	2	2.86	0.7851	1
GO:0099056	integral component of presynaptic membrane	78	2	2.86	0.7851	1
GO:0005778	peroxisomal membrane	42	1	1.54	0.792	1
GO:0009925	basal plasma membrane	42	1	1.54	0.792	1
GO:0031903	microbody membrane	42	1	1.54	0.792	1
GO:0016323	basolateral plasma membrane	212	6	7.77	0.79369	1
GO:0009898	cytoplasmic side of plasma membrane	148	4	5.42	0.79613	1
GO:0000922	spindle pole	115	3	4.21	0.79812	1
GO:0000790	nuclear chromatin	340	10	12.46	0.80337	1
GO:0044450	microtubule organizing center part	151	4	5.53	0.8087	1
GO:0031674	I band	118	3	4.32	0.8121	1
GO:0012506	vesicle membrane	281	8	10.3	0.81287	1
GO:0036126	sperm flagellum	83	2	3.04	0.81327	1
GO:0005819	spindle	250	7	9.16	0.81479	1
GO:0035770	ribonucleoprotein granule	186	5	6.82	0.81638	1
GO:0033267	axon part	376	11	13.78	0.81737	1
GO:0009295	nucleoid	46	1	1.69	0.82093	1
GO:0042645	mitochondrial nucleoid	46	1	1.69	0.82093	1
GO:0044420	extracellular matrix component	46	1	1.69	0.82093	1
GO:0016363	nuclear matrix	85	2	3.12	0.82359	1
GO:0005802	trans-Golgi network	189	5	6.93	0.82694	1
GO:0032155	cell division site part	47	1	1.72	0.82751	1
GO:0098936	intrinsic component of postsynaptic membrane	123	3	4.51	0.83357	1
GO:0030659	cytoplasmic vesicle membrane	257	7	9.42	0.8359	1
GO:0008021	synaptic vesicle	192	5	7.04	0.837	1
GO:0036064	ciliary basal body	124	3	4.54	0.8376	1
GO:0005876	spindle microtubule	49	1	1.8	0.83996	1
GO:0030119	AP-type membrane coat adaptor complex	49	1	1.8	0.83996	1
GO:0034704	calcium channel complex	49	1	1.8	0.83996	1
GO:0030017	sarcomere	161	4	5.9	0.84608	1
GO:0097729	9+2 motile cilium	90	2	3.3	0.84716	1
GO:0098562	cytoplasmic side of membrane	162	4	5.94	0.84946	1
GO:0030134	COPII-coated ER to Golgi transport vesicle	51	1	1.87	0.85151	1
GO:0032589	neuron projection membrane	51	1	1.87	0.85151	1
GO:0042175	nuclear outer membrane-endoplasmic reticulum membrane network	454	13	16.64	0.85428	1
GO:0000794	condensed nuclear chromosome	92	2	3.37	0.85577	1
GO:1902911	protein kinase complex	94	2	3.44	0.86392	1
GO:0097060	synaptic membrane	400	11	14.66	0.87186	1
GO:0060076	excitatory synapse	55	1	2.02	0.87217	1
GO:0005789	endoplasmic reticulum membrane	432	12	15.83	0.87254	1
GO:0099240	intrinsic component of synaptic membrane	170	4	6.23	0.87428	1
GO:0098978	glutamatergic synapse	433	12	15.87	0.87442	1
GO:0098685	Schaffer collateral - CA1 synapse	98	2	3.59	0.87899	1
GO:0043235	receptor complex	340	9	12.46	0.88014	1
GO:0098563	intrinsic component of synaptic vesicle membrane	57	1	2.09	0.8814	1
GO:0099146	intrinsic component of postsynaptic density membrane	57	1	2.09	0.8814	1
GO:0001750	photoreceptor outer segment	58	1	2.13	0.88576	1
GO:0014704	intercalated disc	58	1	2.13	0.88576	1
GO:0044449	contractile fiber part	175	4	6.41	0.88793	1
GO:0045178	basal part of cell	59	1	2.16	0.88996	1
GO:0045177	apical part of cell	379	10	13.89	0.89256	1
GO:0030016	myofibril	177	4	6.49	0.89302	1
GO:0031985	Golgi cisterna	60	1	2.2	0.89401	1
GO:0099023	tethering complex	60	1	2.2	0.89401	1
GO:0098827	endoplasmic reticulum subcompartment	445	12	16.31	0.89529	1
GO:0045211	postsynaptic membrane	284	7	10.41	0.89997	1
GO:0031514	motile cilium	144	3	5.28	0.90218	1
GO:0030426	growth cone	182	4	6.67	0.90486	1
GO:0030427	site of polarized growth	185	4	6.78	0.9114	1
GO:0032587	ruffle membrane	65	1	2.38	0.91213	1
GO:0031253	cell projection membrane	257	6	9.42	0.9133	1
GO:0005874	microtubule	393	10	14.4	0.91509	1
GO:0097730	non-motile cilium	110	2	4.03	0.91541	1
GO:0005657	replication fork	68	1	2.49	0.92148	1
GO:0044454	nuclear chromosome part	496	13	18.18	0.92189	1
GO:0043292	contractile fiber	191	4	7	0.92328	1
GO:0030667	secretory granule membrane	69	1	2.53	0.92437	1
GO:0031526	brush border membrane	69	1	2.53	0.92437	1
GO:0000784	nuclear chromosome, telomeric region	70	1	2.57	0.92715	1
GO:0098589	membrane region	337	8	12.35	0.93051	1
GO:0001725	stress fiber	72	1	2.64	0.93241	1
GO:0097517	contractile actin filament bundle	72	1	2.64	0.93241	1
GO:0098839	postsynaptic density membrane	72	1	2.64	0.93241	1
GO:1902554	serine/threonine protein kinase complex	75	1	2.75	0.93961	1
GO:0097223	sperm part	163	3	5.97	0.94105	1
GO:0098948	intrinsic component of postsynaptic specialization membrane	76	1	2.79	0.94183	1
GO:0099568	cytoplasmic region	417	10	15.28	0.94443	1
GO:0000776	kinetochore	124	2	4.54	0.94486	1
GO:0034703	cation channel complex	167	3	6.12	0.94715	1
GO:0000123	histone acetyltransferase complex	79	1	2.9	0.94802	1
GO:0000785	chromatin	488	12	17.88	0.94807	1
GO:0005903	brush border	127	2	4.65	0.94975	1
GO:0031256	leading edge membrane	128	2	4.69	0.95129	1
GO:0032432	actin filament bundle	81	1	2.97	0.95178	1
GO:0030175	filopodium	82	1	3.01	0.95356	1
GO:0016324	apical plasma membrane	287	6	10.52	0.95446	1

## Sheet: CC up in Aged PD1 vs Aged Con
GO.ID	Term	Annotated	Significant	Expected	result1	FDR
GO:0005743	mitochondrial inner membrane	381	143	21.07	1e-30	8.78333e-29
GO:0019866	organelle inner membrane	418	143	23.12	1e-30	8.78333e-29
GO:0098800	inner mitochondrial membrane protein complex	117	75	6.47	1e-30	8.78333e-29
GO:0098798	mitochondrial protein complex	245	100	13.55	1e-30	8.78333e-29
GO:0070469	respiratory chain	73	57	4.04	1e-30	8.78333e-29
GO:0044455	mitochondrial membrane part	189	86	10.45	1e-30	8.78333e-29
GO:0098803	respiratory chain complex	67	54	3.71	1e-30	8.78333e-29
GO:0005746	mitochondrial respiratory chain	68	54	3.76	1e-30	8.78333e-29
GO:1990204	oxidoreductase complex	92	55	5.09	1e-30	8.78333e-29
GO:0005747	mitochondrial respiratory chain complex I	40	33	2.21	1e-30	8.78333e-29
GO:0030964	NADH dehydrogenase complex	40	33	2.21	1e-30	8.78333e-29
GO:0045271	respiratory chain complex I	40	33	2.21	1e-30	8.78333e-29
GO:0005759	mitochondrial matrix	250	66	13.83	1.7e-27	1.37831e-25
GO:0070069	cytochrome complex	26	18	1.44	2e-17	1.50571e-15
GO:0005753	mitochondrial proton-transporting ATP synthase complex	18	14	1	5.6e-15	3.93493e-13
GO:0045259	proton-transporting ATP synthase complex	19	14	1.05	2e-14	1.3175e-12
GO:0045277	respiratory chain complex IV	15	11	0.83	1.5e-11	9.3e-10
GO:0043209	myelin sheath	201	38	11.12	2e-11	1.17111e-09
GO:0005750	mitochondrial respiratory chain complex III	10	9	0.55	4.4e-11	2.3188e-09
GO:0045275	respiratory chain complex III	10	9	0.55	4.4e-11	2.3188e-09
GO:0005758	mitochondrial intermembrane space	64	20	3.54	1.1e-10	5.52095e-09
GO:0031970	organelle envelope lumen	76	21	4.2	5e-10	2.39545e-08
GO:0016469	proton-transporting two-sector ATPase complex	44	16	2.43	6.4e-10	2.93287e-08
GO:0000276	mitochondrial proton-transporting ATP synthase complex, coupling factor F(o)	11	8	0.61	1.2e-08	5.27e-07
GO:0005751	mitochondrial respiratory chain complex IV	12	8	0.66	3.4e-08	1.37831e-06
GO:0045263	proton-transporting ATP synthase complex, coupling factor F(o)	12	8	0.66	3.4e-08	1.37831e-06
GO:0005777	peroxisome	132	25	7.3	5.4e-08	2.03271e-06
GO:0042579	microbody	132	25	7.3	5.4e-08	2.03271e-06
GO:0033177	proton-transporting two-sector ATPase complex, proton-transporting domain	21	9	1.16	7.5e-07	2.72586e-05
GO:0061617	MICOS complex	8	5	0.44	2.5e-05	0.000878333
GO:0045239	tricarboxylic acid cycle enzyme complex	13	6	0.72	3.4e-05	0.001156
GO:0000275	mitochondrial proton-transporting ATP synthase complex, catalytic core F(1)	5	4	0.28	4.4e-05	0.00140533
GO:0045261	proton-transporting ATP synthase complex, catalytic core F(1)	5	4	0.28	4.4e-05	0.00140533
GO:0031305	integral component of mitochondrial inner membrane	35	9	1.94	8.9e-05	0.002759
GO:0031304	intrinsic component of mitochondrial inner membrane	36	9	1.99	0.00011	0.00313351
GO:0000313	organellar ribosome	90	15	4.98	0.00011	0.00313351
GO:0005761	mitochondrial ribosome	90	15	4.98	0.00011	0.00313351
GO:0030062	mitochondrial tricarboxylic acid cycle enzyme complex	6	4	0.33	0.00013	0.00360579
GO:0009295	nucleoid	46	10	2.54	0.00017	0.0044795
GO:0042645	mitochondrial nucleoid	46	10	2.54	0.00017	0.0044795
GO:0005903	brush border	126	18	6.97	0.00019	0.00488439
GO:0000315	organellar large ribosomal subunit	59	10	3.26	0.00135	0.0330907
GO:0005762	mitochondrial large ribosomal subunit	59	10	3.26	0.00135	0.0330907
GO:0032592	integral component of mitochondrial membrane	60	10	3.32	0.00154	0.0363044
GO:0034366	spherical high-density lipoprotein particle	5	3	0.28	0.00155	0.0363044
GO:0098573	intrinsic component of mitochondrial membrane	62	10	3.43	0.00199	0.045597
GO:0098862	cluster of actin-based cell projections	166	19	9.18	0.00209	0.0468694
GO:0030061	mitochondrial crista	12	4	0.66	0.00322	0.0707058
GO:0044438	microbody part	56	9	3.1	0.00338	0.0712504
GO:0044439	peroxisomal part	56	9	3.1	0.00338	0.0712504
GO:0033178	proton-transporting two-sector ATPase complex, catalytic domain	13	4	0.72	0.00444	0.0901981
GO:0031526	brush border membrane	69	10	3.82	0.00445	0.0901981
GO:0005902	microvillus	81	11	4.48	0.00486	0.0966498
GO:0045177	apical part of cell	375	33	20.74	0.00572	0.111646
GO:0005778	peroxisomal membrane	42	7	2.32	0.00764	0.143796
GO:0031903	microbody membrane	42	7	2.32	0.00764	0.143796
GO:0045240	dihydrolipoyl dehydrogenase complex	10	3	0.55	0.01509	0.279033
GO:0044295	axonal growth cone	38	6	2.1	0.01704	0.309658
GO:0005744	TIM23 mitochondrial import inner membrane translocase complex	11	3	0.61	0.01991	0.34187
GO:0000314	organellar small ribosomal subunit	29	5	1.6	0.02008	0.34187
GO:0005763	mitochondrial small ribosomal subunit	29	5	1.6	0.02008	0.34187
GO:0005741	mitochondrial outer membrane	151	15	8.35	0.02011	0.34187
GO:0019867	outer membrane	168	16	9.29	0.02392	0.393933
GO:0031968	organelle outer membrane	168	16	9.29	0.02392	0.393933
GO:0001405	PAM complex, Tim23 associated import motor	5	2	0.28	0.02732	0.42978
GO:0002141	stereocilia ankle link	5	2	0.28	0.02732	0.42978
GO:0002142	stereocilia ankle link complex	5	2	0.28	0.02732	0.42978
GO:0070062	extracellular exosome	69	8	3.82	0.03599	0.557845
GO:0002139	stereocilia coupling link	6	2	0.33	0.03949	0.594607
GO:0014731	spectrin-associated cytoskeleton	6	2	0.33	0.03949	0.594607
GO:0016324	apical plasma membrane	283	23	15.65	0.04185	0.621266
GO:0030426	growth cone	181	16	10.01	0.04326	0.633278
GO:0031253	cell projection membrane	255	21	14.1	0.04461	0.644095
GO:0034361	very-low-density lipoprotein particle	15	3	0.83	0.0466	0.651954
GO:0034385	triglyceride-rich plasma lipoprotein particle	15	3	0.83	0.0466	0.651954
GO:0030427	site of polarized growth	183	16	10.12	0.04701	0.651954
GO:0042470	melanosome	26	4	1.44	0.05268	0.682868
GO:0048770	pigment granule	26	4	1.44	0.05268	0.682868
GO:0016461	unconventional myosin complex	7	2	0.39	0.05329	0.682868
GO:0031314	extrinsic component of mitochondrial inner membrane	7	2	0.39	0.05329	0.682868
GO:0033116	endoplasmic reticulum-Golgi intermediate compartment membrane	7	2	0.39	0.05329	0.682868
GO:0045252	oxoglutarate dehydrogenase complex	7	2	0.39	0.05329	0.682868
GO:1903561	extracellular vesicle	75	8	4.15	0.05464	0.682868
GO:0034364	high-density lipoprotein particle	16	3	0.88	0.05507	0.682868
GO:0046930	pore complex	16	3	0.88	0.05507	0.682868
GO:0098686	hippocampal mossy fiber to CA3 synapse	38	5	2.1	0.05667	0.694537
GO:0043296	apical junction complex	131	12	7.24	0.05893	0.713934
GO:0098858	actin-based cell projection	176	15	9.73	0.06361	0.743823
GO:0005782	peroxisomal matrix	17	3	0.94	0.06422	0.743823
GO:0031528	microvillus membrane	17	3	0.94	0.06422	0.743823
GO:0031907	microbody lumen	17	3	0.94	0.06422	0.743823
GO:0005791	rough endoplasmic reticulum	82	8	4.53	0.08304	0.95135
GO:0005923	bicellular tight junction	111	10	6.14	0.08706	0.98668
GO:0044391	ribosomal subunit	202	16	11.17	0.09446	1
GO:0042627	chylomicron	10	2	0.55	0.10239	1
GO:0043230	extracellular organelle	87	8	4.81	0.10779	1
GO:0070160	tight junction	118	10	6.53	0.11788	1
GO:0097470	ribbon synapse	23	3	1.27	0.13151	1
GO:0005922	connexin complex	12	2	0.66	0.13976	1
GO:0031083	BLOC-1 complex	12	2	0.66	0.13976	1
GO:0044294	dendritic growth cone	12	2	0.66	0.13976	1
GO:0016328	lateral plasma membrane	51	5	2.82	0.14983	1
GO:0035253	ciliary rootlet	13	2	0.72	0.15939	1
GO:0098833	presynaptic endocytic zone	13	2	0.72	0.15939	1
GO:0055038	recycling endosome membrane	39	4	2.16	0.16724	1
GO:0015934	large ribosomal subunit	128	10	7.08	0.171	1
GO:0005942	phosphatidylinositol 3-kinase complex	26	3	1.44	0.17154	1
GO:0032839	dendrite cytoplasm	26	3	1.44	0.17154	1
GO:0005840	ribosome	239	17	13.22	0.17284	1
GO:0016459	myosin complex	54	5	2.99	0.17721	1
GO:0031588	nucleotide-activated protein kinase complex	14	2	0.77	0.17949	1
GO:0098871	postsynaptic actin cytoskeleton	14	2	0.77	0.17949	1
GO:0005911	cell-cell junction	405	27	22.4	0.18139	1
GO:0034358	plasma lipoprotein particle	28	3	1.55	0.1999	1
GO:1990777	lipoprotein particle	28	3	1.55	0.1999	1
GO:0005665	RNA polymerase II, core complex	15	2	0.83	0.19993	1
GO:0031362	anchored component of external side of plasma membrane	15	2	0.83	0.19993	1
GO:0032426	stereocilium tip	15	2	0.83	0.19993	1
GO:0014069	postsynaptic density	344	23	19.02	0.20038	1
GO:0032279	asymmetric synapse	346	23	19.14	0.20811	1
GO:0008021	synaptic vesicle	182	13	10.07	0.20817	1
GO:0098984	neuron to neuron synapse	364	24	20.13	0.2133	1
GO:0070382	exocytic vesicle	200	14	11.06	0.2179	1
GO:0042588	zymogen granule	16	2	0.88	0.22062	1
GO:0031301	integral component of organelle membrane	185	13	10.23	0.22469	1
GO:0043195	terminal bouton	59	5	3.26	0.2265	1
GO:0099572	postsynaptic specialization	368	24	20.35	0.22897	1
GO:0032994	protein-lipid complex	30	3	1.66	0.22926	1
GO:0099092	postsynaptic density, intracellular component	30	3	1.66	0.22926	1
GO:0001917	photoreceptor inner segment	45	4	2.49	0.23661	1
GO:0099738	cell cortex region	45	4	2.49	0.23661	1
GO:0097060	synaptic membrane	387	25	21.4	0.23761	1
GO:0005640	nuclear outer membrane	17	2	0.94	0.24148	1
GO:0031082	BLOC complex	17	2	0.94	0.24148	1
GO:0031233	intrinsic component of external side of plasma membrane	17	2	0.94	0.24148	1
GO:0005579	membrane attack complex	5	1	0.28	0.24761	1
GO:0005655	nucleolar ribonuclease P complex	5	1	0.28	0.24761	1
GO:0030868	smooth endoplasmic reticulum membrane	5	1	0.28	0.24761	1
GO:0044302	dentate gyrus mossy fiber	5	1	0.28	0.24761	1
GO:0046696	lipopolysaccharide receptor complex	5	1	0.28	0.24761	1
GO:0070695	FHF complex	5	1	0.28	0.24761	1
GO:0097025	MPP7-DLG1-LIN7 complex	5	1	0.28	0.24761	1
GO:0097425	smooth endoplasmic reticulum part	5	1	0.28	0.24761	1
GO:1990075	periciliary membrane compartment	5	1	0.28	0.24761	1
GO:0005771	multivesicular body	32	3	1.77	0.25935	1
GO:0032433	filopodium tip	18	2	1	0.26241	1
GO:0099571	postsynaptic cytoskeleton	18	2	1	0.26241	1
GO:0097730	non-motile cilium	111	8	6.14	0.27132	1
GO:0015935	small ribosomal subunit	79	6	4.37	0.27146	1
GO:0031300	intrinsic component of organelle membrane	211	14	11.67	0.27913	1
GO:0000421	autophagosome membrane	19	2	1.05	0.28335	1
GO:0044292	dendrite terminus	19	2	1.05	0.28335	1
GO:0097038	perinuclear endoplasmic reticulum	19	2	1.05	0.28335	1
GO:0016323	basolateral plasma membrane	212	14	11.72	0.28496	1
GO:0030118	clathrin coat	49	4	2.71	0.28605	1
GO:0000172	ribonuclease MRP complex	6	1	0.33	0.28923	1
GO:0032585	multivesicular body membrane	6	1	0.33	0.28923	1
GO:0090724	central region of growth cone	6	1	0.33	0.28923	1
GO:0097413	Lewy body	6	1	0.33	0.28923	1
GO:0098685	Schaffer collateral - CA1 synapse	97	7	5.36	0.28958	1
GO:0031312	extrinsic component of organelle membrane	50	4	2.77	0.29865	1
GO:0035869	ciliary transition zone	66	5	3.65	0.30099	1
GO:0150034	distal axon	300	19	16.59	0.30347	1
GO:0030133	transport vesicle	267	17	14.77	0.30914	1
GO:0099091	postsynaptic specialization, intracellular component	36	3	1.99	0.3207	1
GO:0005921	gap junction	21	2	1.16	0.325	1
GO:0016272	prefoldin complex	7	1	0.39	0.32855	1
GO:0032541	cortical endoplasmic reticulum	7	1	0.39	0.32855	1
GO:0036056	filtration diaphragm	7	1	0.39	0.32855	1
GO:0036057	slit diaphragm	7	1	0.39	0.32855	1
GO:0045179	apical cortex	7	1	0.39	0.32855	1
GO:0045254	pyruvate dehydrogenase complex	7	1	0.39	0.32855	1
GO:0070419	nonhomologous end joining complex	7	1	0.39	0.32855	1
GO:0097504	Gemini of coiled bodies	7	1	0.39	0.32855	1
GO:0098837	postsynaptic recycling endosome	7	1	0.39	0.32855	1
GO:0098843	postsynaptic endocytic zone	7	1	0.39	0.32855	1
GO:1990635	proximal dendrite	7	1	0.39	0.32855	1
GO:0005871	kinesin complex	53	4	2.93	0.33678	1
GO:0005811	lipid droplet	70	5	3.87	0.34517	1
GO:0097386	glial cell projection	22	2	1.22	0.34561	1
GO:0099243	extrinsic component of synaptic membrane	22	2	1.22	0.34561	1
GO:0016234	inclusion body	71	5	3.93	0.35629	1
GO:0031594	neuromuscular junction	88	6	4.87	0.35985	1
GO:0097731	9+0 non-motile cilium	88	6	4.87	0.35985	1
GO:0046658	anchored component of plasma membrane	55	4	3.04	0.36231	1
GO:0001726	ruffle	139	9	7.69	0.36236	1
GO:0000815	ESCRT III complex	8	1	0.44	0.3657	1
GO:0030130	clathrin coat of trans-Golgi network vesicle	8	1	0.44	0.3657	1
GO:0032593	insulin-responsive compartment	8	1	0.44	0.3657	1
GO:0035748	myelin sheath abaxonal region	8	1	0.44	0.3657	1
GO:0043203	axon hillock	8	1	0.44	0.3657	1
GO:0061827	sperm head	8	1	0.44	0.3657	1
GO:0071439	clathrin complex	8	1	0.44	0.3657	1
GO:0031045	dense core granule	23	2	1.27	0.366	1
GO:0015629	actin cytoskeleton	435	26	24.06	0.36926	1
GO:0005913	cell-cell adherens junction	90	6	4.98	0.37986	1
GO:0030672	synaptic vesicle membrane	90	6	4.98	0.37986	1
GO:0099501	exocytic vesicle membrane	90	6	4.98	0.37986	1
GO:0032391	photoreceptor connecting cilium	40	3	2.21	0.38217	1
GO:0005868	cytoplasmic dynein complex	24	2	1.33	0.38613	1
GO:0033176	proton-transporting V-type ATPase complex	24	2	1.33	0.38613	1
GO:0060170	ciliary membrane	41	3	2.27	0.39738	1
GO:0005884	actin filament	109	7	6.03	0.39828	1
GO:0005892	acetylcholine-gated channel complex	9	1	0.5	0.4008	1
GO:0030681	multimeric ribonuclease P complex	9	1	0.5	0.4008	1
GO:0033179	proton-transporting V-type ATPase, V0 domain	9	1	0.5	0.4008	1
GO:0035686	sperm fibrous sheath	9	1	0.5	0.4008	1
GO:0042589	zymogen granule membrane	9	1	0.5	0.4008	1
GO:0044214	spanning component of plasma membrane	9	1	0.5	0.4008	1
GO:0046581	intercellular canaliculus	9	1	0.5	0.4008	1
GO:0089717	spanning component of membrane	9	1	0.5	0.4008	1
GO:0098835	presynaptic endocytic zone membrane	9	1	0.5	0.4008	1
GO:0098888	extrinsic component of presynaptic membrane	9	1	0.5	0.4008	1
GO:0098992	neuronal dense core vesicle	9	1	0.5	0.4008	1
GO:0045121	membrane raft	319	19	17.64	0.40287	1
GO:0030140	trans-Golgi network transport vesicle	25	2	1.38	0.40599	1
GO:0098857	membrane microdomain	320	19	17.7	0.40823	1
GO:0031201	SNARE complex	42	3	2.32	0.41248	1
GO:0044291	cell-cell contact zone	77	5	4.26	0.423	1
GO:0005905	clathrin-coated pit	60	4	3.32	0.42577	1
GO:0120111	neuron projection cytoplasm	43	3	2.38	0.42746	1
GO:0005583	fibrillar collagen trimer	10	1	0.55	0.43396	1
GO:0005687	U4 snRNP	10	1	0.55	0.43396	1
GO:0034992	microtubule organizing center attachment site	10	1	0.55	0.43396	1
GO:0034993	meiotic nuclear membrane microtubule tethering complex	10	1	0.55	0.43396	1
GO:0036513	Derlin-1 retrotranslocation complex	10	1	0.55	0.43396	1
GO:0098643	banded collagen fibril	10	1	0.55	0.43396	1
GO:0098691	dopaminergic synapse	10	1	0.55	0.43396	1
GO:0106083	nuclear membrane protein complex	10	1	0.55	0.43396	1
GO:0106094	nuclear membrane microtubule tethering complex	10	1	0.55	0.43396	1
GO:0005938	cell cortex	273	16	15.1	0.44224	1
GO:0031965	nuclear membrane	220	13	12.17	0.44372	1
GO:0098589	membrane region	329	19	18.19	0.45663	1
GO:0005766	primary lysosome	11	1	0.61	0.46528	1
GO:0012510	trans-Golgi network transport vesicle membrane	11	1	0.61	0.46528	1
GO:0030897	HOPS complex	11	1	0.61	0.46528	1
GO:0042582	azurophil granule	11	1	0.61	0.46528	1
GO:0070852	cell body fiber	11	1	0.61	0.46528	1
GO:0097449	astrocyte projection	11	1	0.61	0.46528	1
GO:0098981	cholinergic synapse	11	1	0.61	0.46528	1
GO:0045211	postsynaptic membrane	277	16	15.32	0.46572	1
GO:0032432	actin filament bundle	81	5	4.48	0.46682	1
GO:0033267	axon part	368	21	20.35	0.47332	1
GO:0030175	filopodium	82	5	4.53	0.47762	1
GO:0002177	manchette	12	1	0.66	0.49487	1
GO:0005641	nuclear envelope lumen	12	1	0.66	0.49487	1
GO:0030677	ribonuclease P complex	12	1	0.66	0.49487	1
GO:0031313	extrinsic component of endosome membrane	12	1	0.66	0.49487	1
GO:0033268	node of Ranvier	12	1	0.66	0.49487	1
GO:0034362	low-density lipoprotein particle	12	1	0.66	0.49487	1
GO:0042581	specific granule	12	1	0.66	0.49487	1
GO:0044754	autolysosome	12	1	0.66	0.49487	1
GO:1990124	messenger ribonucleoprotein complex	12	1	0.66	0.49487	1
GO:0032587	ruffle membrane	66	4	3.65	0.49954	1
GO:0044448	cell cortex part	175	10	9.68	0.50416	1
GO:0055037	recycling endosome	121	7	6.69	0.50687	1
GO:0043204	perikaryon	103	6	5.7	0.50808	1
GO:0099568	cytoplasmic region	412	23	22.79	0.51255	1
GO:0034451	centriolar satellite	31	2	1.71	0.5177	1
GO:0097546	ciliary base	31	2	1.71	0.5177	1
GO:0005925	focal adhesion	141	8	7.8	0.52222	1
GO:0042734	presynaptic membrane	141	8	7.8	0.52222	1
GO:0005736	RNA polymerase I complex	13	1	0.72	0.52283	1
GO:0005916	fascia adherens	13	1	0.72	0.52283	1
GO:0031462	Cul2-RING ubiquitin ligase complex	13	1	0.72	0.52283	1
GO:0032982	myosin filament	13	1	0.72	0.52283	1
GO:0072687	meiotic spindle	13	1	0.72	0.52283	1
GO:0005635	nuclear envelope	378	21	20.9	0.52393	1
GO:0097733	photoreceptor cell cilium	87	5	4.81	0.53041	1
GO:0010494	cytoplasmic stress granule	51	3	2.82	0.54126	1
GO:0000940	condensed chromosome outer kinetochore	14	1	0.77	0.54924	1
GO:0005767	secondary lysosome	14	1	0.77	0.54924	1
GO:0016460	myosin II complex	14	1	0.77	0.54924	1
GO:0061702	inflammasome complex	14	1	0.77	0.54924	1
GO:0071004	U2-type prespliceosome	14	1	0.77	0.54924	1
GO:0071010	prespliceosome	14	1	0.77	0.54924	1
GO:0098845	postsynaptic endosome	14	1	0.77	0.54924	1
GO:0031256	leading edge membrane	126	7	6.97	0.55025	1
GO:0005581	collagen trimer	71	4	3.93	0.55771	1
GO:0005912	adherens junction	258	14	14.27	0.56854	1
GO:0005924	cell-substrate adherens junction	147	8	8.13	0.57013	1
GO:0005614	interstitial matrix	15	1	0.83	0.57419	1
GO:0005682	U5 snRNP	15	1	0.83	0.57419	1
GO:0033270	paranode region of axon	15	1	0.83	0.57419	1
GO:0044453	nuclear membrane part	15	1	0.83	0.57419	1
GO:0098644	complex of collagen trimers	15	1	0.83	0.57419	1
GO:0098890	extrinsic component of postsynaptic membrane	15	1	0.83	0.57419	1
GO:0005874	microtubule	391	21	21.62	0.58775	1
GO:0043194	axon initial segment	16	1	0.88	0.59776	1
GO:0070161	anchoring junction	266	14	14.71	0.61491	1
GO:0030055	cell-substrate junction	153	8	8.46	0.61576	1
GO:0043679	axon terminus	134	7	7.41	0.61597	1
GO:0016010	dystrophin-associated glycoprotein complex	17	1	0.94	0.62003	1
GO:0090665	glycoprotein complex	17	1	0.94	0.62003	1
GO:0098831	presynaptic active zone cytoplasmic component	17	1	0.94	0.62003	1
GO:0030864	cortical actin cytoskeleton	77	4	4.26	0.6224	1
GO:0032420	stereocilium	38	2	2.1	0.62916	1
GO:0048787	presynaptic active zone membrane	38	2	2.1	0.62916	1
GO:0001750	photoreceptor outer segment	58	3	3.21	0.6293	1
GO:0045178	basal part of cell	59	3	3.26	0.64087	1
GO:0005666	RNA polymerase III complex	18	1	1	0.64107	1
GO:0005685	U1 snRNP	18	1	1	0.64107	1
GO:0016471	vacuolar proton-transporting V-type ATPase complex	18	1	1	0.64107	1
GO:0030867	rough endoplasmic reticulum membrane	18	1	1	0.64107	1
GO:0031091	platelet alpha granule	18	1	1	0.64107	1
GO:0031307	integral component of mitochondrial outer membrane	18	1	1	0.64107	1
GO:0090723	growth cone part	18	1	1	0.64107	1
GO:0098793	presynapse	443	23	24.5	0.65428	1
GO:0030658	transport vesicle membrane	120	6	6.64	0.65792	1
GO:0005686	U2 snRNP	19	1	1.05	0.66094	1
GO:0030132	clathrin coat of coated pit	19	1	1.05	0.66094	1
GO:0031306	intrinsic component of mitochondrial outer membrane	19	1	1.05	0.66094	1
GO:0043034	costamere	19	1	1.05	0.66094	1
GO:0098993	anchored component of synaptic vesicle membrane	19	1	1.05	0.66094	1
GO:0005680	anaphase-promoting complex	20	1	1.11	0.67972	1
GO:0005839	proteasome core complex	20	1	1.11	0.67972	1
GO:0009925	basal plasma membrane	42	2	2.32	0.6833	1
GO:0005732	small nucleolar ribonucleoprotein complex	21	1	1.16	0.69745	1
GO:0030673	axolemma	21	1	1.16	0.69745	1
GO:0071782	endoplasmic reticulum tubular network	21	1	1.16	0.69745	1
GO:0005793	endoplasmic reticulum-Golgi intermediate compartment	65	3	3.59	0.70494	1
GO:0032838	plasma membrane bounded cell projection cytoplasm	147	7	8.13	0.71055	1
GO:0000788	nuclear nucleosome	22	1	1.22	0.71421	1
GO:0036452	ESCRT complex	22	1	1.22	0.71421	1
GO:0097440	apical dendrite	22	1	1.22	0.71421	1
GO:0030136	clathrin-coated vesicle	87	4	4.81	0.71603	1
GO:0031252	cell leading edge	344	17	19.02	0.71909	1
GO:0030863	cortical cytoskeleton	108	5	5.97	0.71978	1
GO:0098982	GABA-ergic synapse	67	3	3.71	0.72425	1
GO:0098978	glutamatergic synapse	423	21	23.39	0.72748	1
GO:0099523	presynaptic cytosol	23	1	1.27	0.73003	1
GO:0044306	neuron projection terminus	151	7	8.35	0.73628	1
GO:0030286	dynein complex	47	2	2.6	0.74168	1
GO:0032421	stereocilium bundle	47	2	2.6	0.74168	1
GO:0005875	microtubule associated complex	132	6	7.3	0.74473	1
GO:0030125	clathrin vesicle coat	24	1	1.33	0.74499	1
GO:0045334	clathrin-coated endocytic vesicle	24	1	1.33	0.74499	1
GO:0005770	late endosome	173	8	9.57	0.74717	1
GO:0032589	neuron projection membrane	48	2	2.65	0.75218	1
GO:0042175	nuclear outer membrane-endoplasmic reticulum membrane network	449	22	24.83	0.75262	1
GO:0031514	motile cilium	134	6	7.41	0.75752	1
GO:0005764	lysosome	375	18	20.74	0.7661	1
GO:0001725	stress fiber	72	3	3.98	0.76819	1
GO:0097517	contractile actin filament bundle	72	3	3.98	0.76819	1
GO:0000323	lytic vacuole	376	18	20.79	0.76986	1
GO:0002102	podosome	26	1	1.44	0.77245	1
GO:0046540	U4/U6 x U5 tri-snRNP complex	26	1	1.44	0.77245	1
GO:0097526	spliceosomal tri-snRNP complex	26	1	1.44	0.77245	1
GO:0016591	RNA polymerase II, holoenzyme	73	3	4.04	0.77626	1
GO:0048786	presynaptic active zone	73	3	4.04	0.77626	1
GO:0005604	basement membrane	96	4	5.31	0.78465	1
GO:0098827	endoplasmic reticulum subcompartment	440	21	24.33	0.78848	1
GO:0032153	cell division site	52	2	2.88	0.79059	1
GO:0099056	integral component of presynaptic membrane	75	3	4.15	0.7917	1
GO:1902555	endoribonuclease complex	28	1	1.55	0.79697	1
GO:1905348	endonuclease complex	28	1	1.55	0.79697	1
GO:0044441	ciliary part	365	17	20.19	0.80115	1
GO:0030117	membrane coat	99	4	5.48	0.80437	1
GO:0048475	coated membrane	99	4	5.48	0.80437	1
GO:0005719	nuclear euchromatin	29	1	1.6	0.80821	1
GO:0031941	filamentous actin	29	1	1.6	0.80821	1
GO:0032590	dendrite membrane	29	1	1.6	0.80821	1
GO:0010008	endosome membrane	185	8	10.23	0.80916	1
GO:0005789	endoplasmic reticulum membrane	427	20	23.61	0.80983	1
GO:0043198	dendritic shaft	55	2	3.04	0.81586	1
GO:0030990	intraciliary transport particle	30	1	1.66	0.81884	1
GO:0005930	axoneme	102	4	5.64	0.82259	1
GO:0012506	vesicle membrane	271	12	14.99	0.82421	1
GO:0042383	sarcolemma	146	6	8.07	0.82448	1
GO:0097014	ciliary plasm	103	4	5.7	0.82834	1
GO:0005834	heterotrimeric G-protein complex	31	1	1.71	0.82888	1
GO:0030665	clathrin-coated vesicle membrane	31	1	1.71	0.82888	1
GO:0034707	chloride channel complex	31	1	1.71	0.82888	1
GO:1905360	GTPase complex	31	1	1.71	0.82888	1
GO:0019898	extrinsic component of membrane	273	12	15.1	0.83144	1
GO:0030496	midbody	127	5	7.02	0.83794	1
GO:0014704	intercalated disc	58	2	3.21	0.83836	1
GO:0000777	condensed chromosome kinetochore	32	1	1.77	0.83836	1
GO:0005891	voltage-gated calcium channel complex	32	1	1.77	0.83836	1
GO:0008180	COP9 signalosome	32	1	1.77	0.83836	1
GO:0031225	anchored component of membrane	149	6	8.24	0.83871	1
GO:0099699	integral component of synaptic membrane	149	6	8.24	0.83871	1
GO:0005795	Golgi stack	82	3	4.53	0.8389	1
GO:0042641	actomyosin	83	3	4.59	0.84483	1
GO:0005790	smooth endoplasmic reticulum	33	1	1.83	0.84732	1
GO:0008305	integrin complex	33	1	1.83	0.84732	1
GO:0015030	Cajal body	33	1	1.83	0.84732	1
GO:0098889	intrinsic component of presynaptic membrane	84	3	4.65	0.85057	1
GO:0099055	integral component of postsynaptic membrane	111	4	6.14	0.86899	1
GO:0099503	secretory vesicle	429	19	23.73	0.87057	1
GO:0098636	protein complex involved in cell adhesion	36	1	1.99	0.87132	1
GO:0031012	extracellular matrix	390	17	21.57	0.87476	1
GO:0000502	proteasome complex	64	2	3.54	0.87604	1
GO:0032154	cleavage furrow	37	1	2.05	0.87846	1
GO:0005776	autophagosome	65	2	3.59	0.88148	1
GO:1905369	endopeptidase complex	65	2	3.59	0.88148	1
GO:0019897	extrinsic component of plasma membrane	160	6	8.85	0.88306	1
GO:0000791	euchromatin	38	1	2.1	0.88519	1
GO:1990391	DNA repair complex	38	1	2.1	0.88519	1
GO:0030135	coated vesicle	162	6	8.96	0.88991	1
GO:0000152	nuclear ubiquitin ligase complex	39	1	2.16	0.89156	1
GO:0099522	region of cytosol	39	1	2.16	0.89156	1
GO:0030667	secretory granule membrane	67	2	3.71	0.89168	1
GO:0099060	integral component of postsynaptic specialization membrane	67	2	3.71	0.89168	1
GO:0005773	vacuole	460	20	25.44	0.89397	1
GO:0044440	endosomal part	208	8	11.5	0.89474	1
GO:0099240	intrinsic component of synaptic membrane	164	6	9.07	0.89642	1
GO:0005769	early endosome	231	9	12.78	0.89789	1
GO:0005929	cilium	484	21	26.77	0.90086	1
GO:0005881	cytoplasmic microtubule	69	2	3.82	0.90107	1
GO:0044304	main axon	69	2	3.82	0.90107	1
GO:0098936	intrinsic component of postsynaptic membrane	120	4	6.64	0.90456	1
GO:0016528	sarcoplasm	70	2	3.87	0.90548	1
GO:0055029	nuclear DNA-directed RNA polymerase complex	96	3	5.31	0.90621	1
GO:0000428	DNA-directed RNA polymerase complex	97	3	5.36	0.90987	1
GO:0001650	fibrillar center	122	4	6.75	0.91119	1
GO:0044452	nucleolar part	171	6	9.46	0.91666	1
GO:0098948	intrinsic component of postsynaptic specialization membrane	73	2	4.04	0.91761	1
GO:0000779	condensed chromosome, centromeric region	44	1	2.43	0.91847	1
GO:0031902	late endosome membrane	44	1	2.43	0.91847	1
GO:0030880	RNA polymerase complex	100	3	5.53	0.9201	1
GO:0036064	ciliary basal body	125	4	6.91	0.92038	1
GO:0044420	extracellular matrix component	45	1	2.49	0.92299	1
GO:0036464	cytoplasmic ribonucleoprotein granule	174	6	9.62	0.92422	1
GO:0030139	endocytic vesicle	153	5	8.46	0.93046	1
GO:0032155	cell division site part	47	1	2.6	0.9313	1
GO:0034704	calcium channel complex	47	1	2.6	0.9313	1
GO:0036126	sperm flagellum	77	2	4.26	0.93152	1
GO:0030659	cytoplasmic vesicle membrane	247	9	13.66	0.93386	1
GO:0000786	nucleosome	49	1	2.71	0.93871	1
GO:0005876	spindle microtubule	49	1	2.71	0.93871	1
GO:0022627	cytosolic small ribosomal subunit	49	1	2.71	0.93871	1
GO:0030027	lamellipodium	158	5	8.74	0.94153	1
GO:0099061	integral component of postsynaptic density membrane	50	1	2.77	0.94211	1
GO:0030134	COPII-coated ER to Golgi transport vesicle	51	1	2.82	0.94532	1
GO:0061695	transferase complex, transferring phosphorus-containing groups	231	8	12.78	0.94557	1
GO:0005901	caveola	83	2	4.59	0.9483	1
GO:0090734	site of DNA damage	52	1	2.88	0.94835	1
GO:0098563	intrinsic component of synaptic vesicle membrane	52	1	2.88	0.94835	1
GO:0035770	ribonucleoprotein granule	187	6	10.34	0.95045	1
GO:0097729	9+2 motile cilium	84	2	4.65	0.95068	1
GO:0030120	vesicle coat	53	1	2.93	0.95122	1
GO:0045171	intercellular bridge	53	1	2.93	0.95122	1
GO:0005802	trans-Golgi network	189	6	10.45	0.95367	1
GO:0019005	SCF ubiquitin ligase complex	54	1	2.99	0.95393	1
GO:0097525	spliceosomal snRNP complex	54	1	2.99	0.95393	1
GO:0005813	centrosome	482	19	26.66	0.95632	1
GO:1905368	peptidase complex	87	2	4.81	0.95722	1
GO:0099146	intrinsic component of postsynaptic density membrane	56	1	3.1	0.9589	1
GO:0005798	Golgi-associated vesicle	117	3	6.47	0.96052	1
GO:0062023	collagen-containing extracellular matrix	288	10	15.93	0.96065	1
GO:0008076	voltage-gated potassium channel complex	57	1	3.15	0.96118	1
GO:0030660	Golgi-associated vesicle membrane	57	1	3.15	0.96118	1
GO:0016607	nuclear speck	290	10	16.04	0.96285	1
GO:0044433	cytoplasmic vesicle part	446	17	24.67	0.96294	1
GO:0044815	DNA packaging complex	58	1	3.21	0.96333	1
GO:0030532	small nuclear ribonucleoprotein complex	59	1	3.26	0.96537	1
GO:0005774	vacuolar membrane	147	4	8.13	0.9655	1
GO:0005765	lysosomal membrane	92	2	5.09	0.96631	1
GO:1990351	transporter complex	223	7	12.33	0.96664	1
GO:0009898	cytoplasmic side of plasma membrane	148	4	8.18	0.96683	1
GO:0000118	histone deacetylase complex	60	1	3.32	0.96729	1
GO:0031985	Golgi cisterna	60	1	3.32	0.96729	1
GO:0099023	tethering complex	60	1	3.32	0.96729	1
GO:0098852	lytic vacuole membrane	93	2	5.14	0.96789	1
GO:0099634	postsynaptic specialization membrane	94	2	5.2	0.9694	1
GO:1902911	protein kinase complex	94	2	5.2	0.9694	1
GO:0005882	intermediate filament	63	1	3.48	0.97244	1
GO:0016529	sarcoplasmic reticulum	63	1	3.48	0.97244	1
GO:0030315	T-tubule	63	1	3.48	0.97244	1
GO:0034705	potassium channel complex	63	1	3.48	0.97244	1
GO:0044437	vacuolar part	153	4	8.46	0.9728	1
GO:0045111	intermediate filament cytoskeleton	97	2	5.36	0.97352	1
GO:0000932	P-body	67	1	3.71	0.97807	1
GO:0031227	intrinsic component of endoplasmic reticulum membrane	131	3	7.24	0.97844	1
GO:0120114	Sm-like protein family complex	69	1	3.82	0.98044	1
GO:0043292	contractile fiber	188	5	10.4	0.98053	1
GO:0098562	cytoplasmic side of membrane	162	4	8.96	0.98109	1
GO:0000784	nuclear chromosome, telomeric region	70	1	3.87	0.98153	1
GO:0005684	U2-type spliceosomal complex	70	1	3.87	0.98153	1
GO:0030662	coated vesicle membrane	70	1	3.87	0.98153	1
GO:0005667	transcription factor complex	338	11	18.69	0.98207	1
GO:0044853	plasma membrane raft	105	2	5.81	0.98207	1
GO:0016605	PML body	71	1	3.93	0.98255	1
GO:0098839	postsynaptic density membrane	71	1	3.93	0.98255	1
GO:0034708	methyltransferase complex	108	2	5.97	0.98453	1
GO:0030141	secretory granule	271	8	14.99	0.98478	1
GO:0071013	catalytic step 2 spliceosome	76	1	4.2	0.98689	1
GO:0031461	cullin-RING ubiquitin ligase complex	143	3	7.91	0.98734	1
GO:0090575	RNA polymerase II transcription factor complex	145	3	8.02	0.98843	1
GO:0000922	spindle pole	115	2	6.36	0.98906	1
GO:0044445	cytosolic part	256	7	14.16	0.9893	1
GO:0034399	nuclear periphery	116	2	6.42	0.98959	1
GO:0034702	ion channel complex	205	5	11.34	0.98996	1
GO:0043235	receptor complex	333	10	18.42	0.99005	1
GO:0044450	microtubule organizing center part	151	3	8.35	0.99119	1
GO:0016363	nuclear matrix	85	1	4.7	0.99217	1
GO:0035097	histone methyltransferase complex	86	1	4.76	0.9926	1
GO:0098791	Golgi subcompartment	391	12	21.62	0.99265	1
GO:0097223	sperm part	155	3	8.57	0.99266	1

## Sheet: CC up in Aged Con vs Young
GO.ID	Term	Annotated	Significant	Expected	result1	FDR
GO:0022626	cytosolic ribosome	125	76	15.49	1e-30	5.285e-28
GO:0009897	external side of plasma membrane	438	147	54.26	1e-30	5.285e-28
GO:0044445	cytosolic part	258	99	31.96	8.4e-27	2.9596e-24
GO:0022625	cytosolic large ribosomal subunit	70	45	8.67	2.7e-24	7.13475e-22
GO:0044391	ribosomal subunit	204	78	25.27	2.9e-21	6.1306e-19
GO:0042571	immunoglobulin complex, circulating	107	52	13.26	4.3e-20	7.57517e-18
GO:0019814	immunoglobulin complex	111	53	13.75	5.2e-20	7.852e-18
GO:0005840	ribosome	241	80	29.86	1.9e-17	2.51038e-15
GO:0022627	cytosolic small ribosomal subunit	49	31	6.07	7.4e-17	8.69089e-15
GO:0015934	large ribosomal subunit	130	48	16.11	6.1e-13	6.4477e-11
GO:0005764	lysosome	377	94	46.71	1.1e-11	1.057e-09
GO:0000323	lytic vacuole	378	94	46.83	1.3e-11	1.14508e-09
GO:0042788	polysomal ribosome	29	18	3.59	3.9e-10	3.171e-08
GO:0015935	small ribosomal subunit	79	31	9.79	1.3e-09	9.815e-08
GO:0005773	vacuole	462	99	57.24	2.2e-08	1.51944e-06
GO:0005844	polysome	70	27	8.67	2.3e-08	1.51944e-06
GO:0045335	phagocytic vesicle	81	29	10.03	5e-08	3.10882e-06
GO:0042611	MHC protein complex	21	13	2.6	1.2e-07	7.04667e-06
GO:0061702	inflammasome complex	14	10	1.73	5.2e-07	2.89284e-05
GO:0000778	condensed nuclear chromosome kinetochore	15	10	1.86	1.4e-06	7.399e-05
GO:0043235	receptor complex	340	71	42.12	5.6e-06	0.000281867
GO:0000779	condensed chromosome, centromeric region	44	17	5.45	9e-06	0.000432409
GO:0000777	condensed chromosome kinetochore	32	14	3.96	1e-05	0.000459565
GO:0002102	podosome	26	12	3.22	2.3e-05	0.00101296
GO:0001772	immunological synapse	34	14	4.21	2.4e-05	0.00101472
GO:0072557	IPAF inflammasome complex	5	5	0.62	2.9e-05	0.00117896
GO:0000780	condensed nuclear chromosome, centromeric region	23	11	2.85	3.3e-05	0.00129189
GO:0045121	membrane raft	323	65	40.02	4.6e-05	0.0017365
GO:0098857	membrane microdomain	324	65	40.14	5.1e-05	0.00185886
GO:0098797	plasma membrane protein complex	445	83	55.13	7.8e-05	0.0027482
GO:0030139	endocytic vesicle	153	36	18.95	9.4e-05	0.0032051
GO:0000793	condensed chromosome	142	34	17.59	0.0001	0.00330313
GO:0098589	membrane region	334	65	41.38	0.00013	0.00416394
GO:0042613	MHC class II protein complex	9	6	1.11	0.00022	0.00683941
GO:0000794	condensed nuclear chromosome	92	24	11.4	0.00026	0.007852
GO:0005884	actin filament	109	27	13.5	0.00028	0.00822111
GO:0009898	cytoplasmic side of plasma membrane	146	33	18.09	0.0004	0.011427
GO:0098802	plasma membrane receptor complex	153	34	18.95	0.00045	0.0125171
GO:0001891	phagocytic cup	17	8	2.11	0.00047	0.0127382
GO:0098562	cytoplasmic side of membrane	160	35	19.82	0.00052	0.013741
GO:0032994	protein-lipid complex	30	11	3.72	0.00059	0.0152105
GO:0042101	T cell receptor complex	14	7	1.73	0.00069	0.017365
GO:0030027	lamellipodium	158	34	19.57	0.00084	0.0206484
GO:0005885	Arp2/3 protein complex	11	6	1.36	0.00095	0.0223144
GO:0042612	MHC class I protein complex	11	6	1.36	0.00095	0.0223144
GO:0034358	plasma lipoprotein particle	28	10	3.47	0.00132	0.029686
GO:1990777	lipoprotein particle	28	10	3.47	0.00132	0.029686
GO:0062023	collagen-containing extracellular matrix	291	54	36.05	0.00146	0.0321504
GO:0034362	low-density lipoprotein particle	12	6	1.49	0.0017	0.0366714
GO:0031234	extrinsic component of cytoplasmic side of plasma membrane	89	21	11.03	0.00244	0.0515816
GO:0031252	cell leading edge	345	61	42.74	0.0025	0.0518137
GO:0097136	Bcl-2 family protein complex	6	4	0.74	0.00286	0.058135
GO:0098636	protein complex involved in cell adhesion	36	11	4.46	0.0032	0.0638189
GO:0000940	condensed chromosome outer kinetochore	14	6	1.73	0.00444	0.0869089
GO:0001931	uropod	11	5	1.36	0.00703	0.125944
GO:0031254	cell trailing edge	11	5	1.36	0.00703	0.125944
GO:0043186	P granule	11	5	1.36	0.00703	0.125944
GO:0045495	pole plasm	11	5	1.36	0.00703	0.125944
GO:0060293	germ plasm	11	5	1.36	0.00703	0.125944
GO:0031012	extracellular matrix	397	66	49.18	0.00749	0.131949
GO:0043596	nuclear replication fork	40	11	4.96	0.00773	0.133148
GO:0005657	replication fork	68	16	8.42	0.00781	0.133148
GO:0034364	high-density lipoprotein particle	16	6	1.98	0.00952	0.159724
GO:0044853	plasma membrane raft	106	22	13.13	0.00988	0.163174
GO:0031209	SCAR complex	8	4	0.99	0.01087	0.171486
GO:0032009	early phagosome	8	4	0.99	0.01087	0.171486
GO:0070652	HAUS complex	8	4	0.99	0.01087	0.171486
GO:0000775	chromosome, centromeric region	178	33	22.05	0.01123	0.17456
GO:0044454	nuclear chromosome part	491	78	60.83	0.01201	0.183979
GO:0051233	spindle midzone	32	9	3.96	0.01322	0.199622
GO:0005927	muscle tendon junction	5	3	0.62	0.01564	0.217519
GO:0042105	alpha-beta T cell receptor complex	5	3	0.62	0.01564	0.217519
GO:0042824	MHC class I peptide loading complex	5	3	0.62	0.01564	0.217519
GO:0046696	lipopolysaccharide receptor complex	5	3	0.62	0.01564	0.217519
GO:0072559	NLRP3 inflammasome complex	5	3	0.62	0.01564	0.217519
GO:1990111	spermatoproteasome complex	5	3	0.62	0.01564	0.217519
GO:0015629	actin cytoskeleton	433	69	53.64	0.01624	0.222931
GO:0043020	NADPH oxidase complex	9	4	1.11	0.01767	0.239451
GO:0072686	mitotic spindle	96	19	11.89	0.02522	0.337437
GO:0043196	varicosity	10	4	1.24	0.02661	0.351585
GO:0035749	myelin sheath adaxonal region	6	3	0.74	0.02841	0.366212
GO:1990712	HFE-transferrin receptor complex	6	3	0.74	0.02841	0.366212
GO:0000776	kinetochore	124	23	15.36	0.03029	0.385741
GO:0005581	collagen trimer	73	15	9.04	0.03222	0.405435
GO:0000795	synaptonemal complex	37	9	4.58	0.03334	0.409772
GO:0099086	synaptonemal structure	37	9	4.58	0.03334	0.409772
GO:0030894	replisome	26	7	3.22	0.03471	0.421707
GO:0005819	spindle	250	41	30.97	0.0363	0.436013
GO:0020003	symbiont-containing vacuole	11	4	1.36	0.0378	0.439062
GO:0042555	MCM complex	11	4	1.36	0.0378	0.439062
GO:0070938	contractile ring	11	4	1.36	0.0378	0.439062
GO:0010369	chromocenter	16	5	1.98	0.03923	0.450719
GO:0005769	early endosome	231	38	28.62	0.04084	0.464171
GO:0030863	cortical cytoskeleton	108	20	13.38	0.04188	0.468974
GO:0098687	chromosomal region	274	44	33.94	0.04215	0.468974
GO:0008305	integrin complex	33	8	4.09	0.04439	0.488752
GO:0001652	granular component	7	3	0.87	0.04521	0.492649
GO:0005901	caveola	84	16	10.41	0.05141	0.554494
GO:0005834	heterotrimeric G-protein complex	29	7	3.59	0.05943	0.628175
GO:1905360	GTPase complex	29	7	3.59	0.05943	0.628175
GO:0000796	condensin complex	8	3	0.99	0.06581	0.655927
GO:0031298	replication fork protection complex	8	3	0.99	0.06581	0.655927
GO:0031390	Ctf18 RFC-like complex	8	3	0.99	0.06581	0.655927
GO:0043203	axon hillock	8	3	0.99	0.06581	0.655927
GO:0000800	lateral element	13	4	1.61	0.06702	0.655927
GO:0042575	DNA polymerase complex	13	4	1.61	0.06702	0.655927
GO:0065010	extracellular membrane-bounded organelle	13	4	1.61	0.06702	0.655927
GO:1990023	mitotic spindle midzone	13	4	1.61	0.06702	0.655927
GO:0043601	nuclear replisome	24	6	2.97	0.06769	0.656407
GO:0030496	midbody	128	22	15.86	0.06885	0.661586
GO:0033267	axon part	372	56	46.09	0.06967	0.663434
GO:0042383	sarcolemma	150	25	18.58	0.07441	0.699117
GO:0005876	spindle microtubule	49	10	6.07	0.07474	0.699117
GO:0005686	U2 snRNP	19	5	2.35	0.07651	0.703227
GO:0033643	host cell part	19	5	2.35	0.07651	0.703227
GO:0030430	host cell cytoplasm	14	4	1.73	0.08496	0.760025
GO:0033655	host cell cytoplasm part	14	4	1.73	0.08496	0.760025
GO:0030864	cortical actin cytoskeleton	77	14	9.54	0.08943	0.760025
GO:0002116	semaphorin receptor complex	9	3	1.11	0.08988	0.760025
GO:0020005	symbiont-containing vacuole membrane	9	3	1.11	0.08988	0.760025
GO:0030479	actin cortical patch	9	3	1.11	0.08988	0.760025
GO:0051286	cell tip	9	3	1.11	0.08988	0.760025
GO:0061645	endocytic patch	9	3	1.11	0.08988	0.760025
GO:0098850	extrinsic component of synaptic vesicle membrane	9	3	1.11	0.08988	0.760025
GO:0120103	centriolar subdistal appendage	9	3	1.11	0.08988	0.760025
GO:0008180	COP9 signalosome	32	7	3.96	0.09275	0.763642
GO:0044215	other organism	26	6	3.22	0.09375	0.763642
GO:0044216	other organism cell	26	6	3.22	0.09375	0.763642
GO:0044217	other organism part	26	6	3.22	0.09375	0.763642
GO:0005604	basement membrane	98	17	12.14	0.09392	0.763642
GO:0030426	growth cone	183	29	22.67	0.09702	0.782825
GO:0030055	cell-substrate junction	155	25	19.2	0.10007	0.795452
GO:0005765	lysosomal membrane	92	16	11.4	0.10009	0.795452
GO:0031256	leading edge membrane	127	21	15.73	0.10179	0.800088
GO:0098858	actin-based cell projection	177	28	21.93	0.10315	0.800088
GO:0044327	dendritic spine head	15	4	1.86	0.10497	0.800088
GO:0005924	cell-substrate adherens junction	149	24	18.46	0.10657	0.800088
GO:0098852	lytic vacuole membrane	93	16	11.52	0.10769	0.800088
GO:0018995	host	21	5	2.6	0.10909	0.800088
GO:0043657	host cell	21	5	2.6	0.10909	0.800088
GO:0030427	site of polarized growth	186	29	23.04	0.11298	0.800088
GO:0030136	clathrin-coated vesicle	87	15	10.78	0.11497	0.800088
GO:0150034	distal axon	304	45	37.66	0.1162	0.800088
GO:0000782	telomere cap complex	10	3	1.24	0.11699	0.800088
GO:0000783	nuclear telomere cap complex	10	3	1.24	0.11699	0.800088
GO:0005687	U4 snRNP	10	3	1.24	0.11699	0.800088
GO:0042627	chylomicron	10	3	1.24	0.11699	0.800088
GO:0000322	storage vacuole	5	2	0.62	0.11884	0.800088
GO:0005579	membrane attack complex	5	2	0.62	0.11884	0.800088
GO:0005663	DNA replication factor C complex	5	2	0.62	0.11884	0.800088
GO:0031261	DNA replication preinitiation complex	5	2	0.62	0.11884	0.800088
GO:0033093	Weibel-Palade body	5	2	0.62	0.11884	0.800088
GO:0042629	mast cell granule	5	2	0.62	0.11884	0.800088
GO:0048237	rough endoplasmic reticulum lumen	5	2	0.62	0.11884	0.800088
GO:0070531	BRCA1-A complex	5	2	0.62	0.11884	0.800088
GO:0071203	WASH complex	5	2	0.62	0.11884	0.800088
GO:0097443	sorting endosome	5	2	0.62	0.11884	0.800088
GO:0032993	protein-DNA complex	137	22	16.97	0.12106	0.807841
GO:0005770	late endosome	173	27	21.43	0.12152	0.807841
GO:0032432	actin filament bundle	81	14	10.03	0.12284	0.811512
GO:0005788	endoplasmic reticulum lumen	54	10	6.69	0.12476	0.819077
GO:0043194	axon initial segment	16	4	1.98	0.12688	0.820232
GO:0046930	pore complex	16	4	1.98	0.12688	0.820232
GO:0005797	Golgi medial cisterna	22	5	2.73	0.12752	0.820232
GO:0001726	ruffle	138	22	17.1	0.12804	0.820232
GO:0005795	Golgi stack	82	14	10.16	0.13219	0.836676
GO:0030175	filopodium	82	14	10.16	0.13219	0.836676
GO:0005790	smooth endoplasmic reticulum	35	7	4.34	0.13455	0.846544
GO:0016323	basolateral plasma membrane	212	32	26.26	0.13673	0.855169
GO:1990752	microtubule end	29	6	3.59	0.14139	0.879113
GO:0005875	microtubule associated complex	133	21	16.48	0.14431	0.88945
GO:0032045	guanyl-nucleotide exchange factor complex	11	3	1.36	0.14669	0.88945
GO:0035631	CD40 receptor complex	11	3	1.36	0.14669	0.88945
GO:1990907	beta-catenin-TCF complex	11	3	1.36	0.14669	0.88945
GO:0035371	microtubule plus-end	23	5	2.85	0.14726	0.88945
GO:0033646	host intracellular part	17	4	2.11	0.15052	0.898868
GO:0043656	intracellular region of host	17	4	2.11	0.15052	0.898868
GO:0044304	main axon	70	12	8.67	0.15174	0.901063
GO:0001940	male pronucleus	6	2	0.74	0.16405	0.937302
GO:0005826	actomyosin contractile ring	6	2	0.74	0.16405	0.937302
GO:0030670	phagocytic vesicle membrane	6	2	0.74	0.16405	0.937302
GO:0033263	CORVET complex	6	2	0.74	0.16405	0.937302
GO:0042406	extrinsic component of endoplasmic reticulum membrane	6	2	0.74	0.16405	0.937302
GO:0070761	pre-snoRNP complex	6	2	0.74	0.16405	0.937302
GO:0097342	ripoptosome	6	2	0.74	0.16405	0.937302
GO:0031901	early endosome membrane	44	8	5.45	0.17125	0.973179
GO:0032587	ruffle membrane	65	11	8.05	0.17555	0.977224
GO:0005685	U1 snRNP	18	4	2.23	0.17566	0.977224
GO:0032433	filopodium tip	18	4	2.23	0.17566	0.977224
GO:0090723	growth cone part	18	4	2.23	0.17566	0.977224
GO:0000137	Golgi cis cisterna	12	3	1.49	0.17849	0.982625
GO:0072687	meiotic spindle	12	3	1.49	0.17849	0.982625
GO:0030315	T-tubule	66	11	8.18	0.18864	1
GO:0045178	basal part of cell	59	10	7.31	0.18906	1
GO:0030140	trans-Golgi network transport vesicle	25	5	3.1	0.19022	1
GO:0032809	neuronal cell body membrane	25	5	3.1	0.19022	1
GO:0044305	calyx of Held	25	5	3.1	0.19022	1
GO:0043197	dendritic spine	168	25	20.81	0.19057	1
GO:0005902	microvillus	81	13	10.03	0.19838	1
GO:0005774	vacuolar membrane	147	22	18.21	0.20116	1
GO:0005905	clathrin-coated pit	60	10	7.43	0.20344	1
GO:0031985	Golgi cisterna	60	10	7.43	0.20344	1
GO:0019897	extrinsic component of plasma membrane	163	24	20.19	0.2114	1
GO:0008290	F-actin capping protein complex	7	2	0.87	0.21159	1
GO:0019815	B cell receptor complex	7	2	0.87	0.21159	1
GO:0031232	extrinsic component of external side of plasma membrane	7	2	0.87	0.21159	1
GO:0043202	lysosomal lumen	7	2	0.87	0.21159	1
GO:0044326	dendritic spine neck	7	2	0.87	0.21159	1
GO:0070820	tertiary granule	7	2	0.87	0.21159	1
GO:0005652	nuclear lamina	13	3	1.61	0.21194	1
GO:0042581	specific granule	13	3	1.61	0.21194	1
GO:0071437	invadopodium	13	3	1.61	0.21194	1
GO:0098833	presynaptic endocytic zone	13	3	1.61	0.21194	1
GO:0044298	cell body membrane	26	5	3.22	0.21318	1
GO:0044309	neuron spine	171	25	21.18	0.21607	1
GO:0045120	pronucleus	20	4	2.48	0.22961	1
GO:0016605	PML body	69	11	8.55	0.23041	1
GO:0014069	postsynaptic density	348	48	43.11	0.23227	1
GO:0005925	focal adhesion	143	21	17.72	0.23402	1
GO:0043679	axon terminus	136	20	16.85	0.23886	1
GO:0031225	anchored component of membrane	151	22	18.71	0.23909	1
GO:0099572	postsynaptic specialization	373	51	46.21	0.24429	1
GO:0032279	asymmetric synapse	350	48	43.36	0.24515	1
GO:0005614	interstitial matrix	14	3	1.73	0.24656	1
GO:0005767	secondary lysosome	14	3	1.73	0.24656	1
GO:0098871	postsynaptic actin cytoskeleton	14	3	1.73	0.24656	1
GO:0044437	vacuolar part	153	22	18.95	0.25914	1
GO:0001939	female pronucleus	8	2	0.99	0.26018	1
GO:0031258	lamellipodium membrane	8	2	0.99	0.26018	1
GO:0019898	extrinsic component of membrane	277	38	34.32	0.27415	1
GO:0031312	extrinsic component of organelle membrane	50	8	6.19	0.27493	1
GO:0001725	stress fiber	72	11	8.92	0.27536	1
GO:0097517	contractile actin filament bundle	72	11	8.92	0.27536	1
GO:0043230	extracellular organelle	87	13	10.78	0.27779	1
GO:0000109	nucleotide-excision repair complex	15	3	1.86	0.28196	1
GO:0005682	U5 snRNP	15	3	1.86	0.28196	1
GO:0034361	very-low-density lipoprotein particle	15	3	1.86	0.28196	1
GO:0034385	triglyceride-rich plasma lipoprotein particle	15	3	1.86	0.28196	1
GO:0031941	filamentous actin	29	5	3.59	0.28644	1
GO:0005775	vacuolar lumen	9	2	1.11	0.30884	1
GO:0005818	aster	9	2	1.11	0.30884	1
GO:0046581	intercellular canaliculus	9	2	1.11	0.30884	1
GO:0061827	sperm head	9	2	1.11	0.30884	1
GO:0098835	presynaptic endocytic zone membrane	9	2	1.11	0.30884	1
GO:1990454	L-type voltage-gated calcium channel complex	9	2	1.11	0.30884	1
GO:0097440	apical dendrite	23	4	2.85	0.31638	1
GO:0005662	DNA replication factor A complex	16	3	1.98	0.31775	1
GO:0098984	neuron to neuron synapse	369	49	45.71	0.32252	1
GO:0005911	cell-cell junction	409	54	50.67	0.32813	1
GO:0030141	secretory granule	276	37	34.19	0.32872	1
GO:0042641	actomyosin	83	12	10.28	0.32961	1
GO:0005871	kinesin complex	53	8	6.57	0.33218	1
GO:0000922	spindle pole	114	16	14.12	0.33635	1
GO:0044448	cell cortex part	176	24	21.8	0.33945	1
GO:0030687	preribosome, large subunit precursor	24	4	2.97	0.34601	1
GO:0000307	cyclin-dependent protein kinase holoenzyme complex	39	6	4.83	0.35216	1
GO:0044306	neuron projection terminus	154	21	19.08	0.35355	1
GO:0008278	cohesin complex	10	2	1.24	0.35681	1
GO:0016363	nuclear matrix	85	12	10.53	0.36068	1
GO:0005771	multivesicular body	32	5	3.96	0.3634	1
GO:0030684	preribosome	70	10	8.67	0.36619	1
GO:0005874	microtubule	392	51	48.56	0.37547	1
GO:0070971	endoplasmic reticulum exit site	25	4	3.1	0.37569	1
GO:0031091	platelet alpha granule	18	3	2.23	0.38917	1
GO:0043073	germ cell nucleus	18	3	2.23	0.38917	1
GO:0099571	postsynaptic cytoskeleton	18	3	2.23	0.38917	1
GO:0032040	small-subunit processome	33	5	4.09	0.38929	1
GO:0005583	fibrillar collagen trimer	11	2	1.36	0.4035	1
GO:0005766	primary lysosome	11	2	1.36	0.4035	1
GO:0030897	HOPS complex	11	2	1.36	0.4035	1
GO:0033391	chromatoid body	11	2	1.36	0.4035	1
GO:0042582	azurophil granule	11	2	1.36	0.4035	1
GO:0098643	banded collagen fibril	11	2	1.36	0.4035	1
GO:0005942	phosphatidylinositol 3-kinase complex	26	4	3.22	0.40523	1
GO:0099524	postsynaptic cytosol	26	4	3.22	0.40523	1
GO:0009925	basal plasma membrane	42	6	5.2	0.42185	1
GO:0030132	clathrin coat of coated pit	19	3	2.35	0.42425	1
GO:0044292	dendrite terminus	19	3	2.35	0.42425	1
GO:0043195	terminal bouton	58	8	7.19	0.43058	1
GO:0048786	presynaptic active zone	74	10	9.17	0.43599	1
GO:0044440	endosomal part	209	27	25.89	0.43887	1
GO:0098685	Schaffer collateral - CA1 synapse	98	13	12.14	0.44108	1
GO:0055037	recycling endosome	122	16	15.11	0.44424	1
GO:0010008	endosome membrane	186	24	23.04	0.44848	1
GO:0030061	mitochondrial crista	12	2	1.49	0.4485	1
GO:0030123	AP-3 adaptor complex	12	2	1.49	0.4485	1
GO:0031143	pseudopodium	12	2	1.49	0.4485	1
GO:0031313	extrinsic component of endosome membrane	12	2	1.49	0.4485	1
GO:0031932	TORC2 complex	12	2	1.49	0.4485	1
GO:0033268	node of Ranvier	12	2	1.49	0.4485	1
GO:0042405	nuclear inclusion body	12	2	1.49	0.4485	1
GO:0044294	dendritic growth cone	12	2	1.49	0.4485	1
GO:0044754	autolysosome	12	2	1.49	0.4485	1
GO:0005938	cell cortex	274	35	33.94	0.45032	1
GO:1902554	serine/threonine protein kinase complex	75	10	9.29	0.45341	1
GO:0000788	nuclear nucleosome	20	3	2.48	0.45859	1
GO:0005839	proteasome core complex	20	3	2.48	0.45859	1
GO:0035267	NuA4 histone acetyltransferase complex	20	3	2.48	0.45859	1
GO:0043189	H4/H2A histone acetyltransferase complex	20	3	2.48	0.45859	1
GO:0097431	mitotic spindle pole	28	4	3.47	0.46334	1
GO:0034399	nuclear periphery	116	15	14.37	0.47142	1
GO:0036464	cytoplasmic ribonucleoprotein granule	173	22	21.43	0.48233	1
GO:0000015	phosphopyruvate hydratase complex	5	1	0.62	0.48386	1
GO:0000120	RNA polymerase I transcription factor complex	5	1	0.62	0.48386	1
GO:0000408	EKC/KEOPS complex	5	1	0.62	0.48386	1
GO:0001651	dense fibrillar component	5	1	0.62	0.48386	1
GO:0005638	lamin filament	5	1	0.62	0.48386	1
GO:0005683	U7 snRNP	5	1	0.62	0.48386	1
GO:0005785	signal recognition particle receptor complex	5	1	0.62	0.48386	1
GO:0005964	phosphorylase kinase complex	5	1	0.62	0.48386	1
GO:0016942	insulin-like growth factor binding protein complex	5	1	0.62	0.48386	1
GO:0030896	checkpoint clamp complex	5	1	0.62	0.48386	1
GO:0031315	extrinsic component of mitochondrial outer membrane	5	1	0.62	0.48386	1
GO:0031466	Cul5-RING ubiquitin ligase complex	5	1	0.62	0.48386	1
GO:0032584	growth cone membrane	5	1	0.62	0.48386	1
GO:0034366	spherical high-density lipoprotein particle	5	1	0.62	0.48386	1
GO:0034448	EGO complex	5	1	0.62	0.48386	1
GO:0034715	pICln-Sm protein complex	5	1	0.62	0.48386	1
GO:0036454	growth factor complex	5	1	0.62	0.48386	1
GO:0044302	dentate gyrus mossy fiber	5	1	0.62	0.48386	1
GO:0045098	type III intermediate filament	5	1	0.62	0.48386	1
GO:0061673	mitotic spindle astral microtubule	5	1	0.62	0.48386	1
GO:0071438	invadopodium membrane	5	1	0.62	0.48386	1
GO:0072487	MSL complex	5	1	0.62	0.48386	1
GO:0097422	tubular endosome	5	1	0.62	0.48386	1
GO:1903439	calcitonin family receptor complex	5	1	0.62	0.48386	1
GO:1990075	periciliary membrane compartment	5	1	0.62	0.48386	1
GO:1990726	Lsm1-7-Pat1 complex	5	1	0.62	0.48386	1
GO:0030018	Z disc	109	14	13.5	0.48589	1
GO:0044291	cell-cell contact zone	77	10	9.54	0.488	1
GO:0016459	myosin complex	53	7	6.57	0.4898	1
GO:0044815	DNA packaging complex	53	7	6.57	0.4898	1
GO:0045171	intercellular bridge	53	7	6.57	0.4898	1
GO:0030173	integral component of Golgi membrane	45	6	5.57	0.49043	1
GO:0005637	nuclear inner membrane	37	5	4.58	0.49106	1
GO:0032154	cleavage furrow	37	5	4.58	0.49106	1
GO:0000177	cytoplasmic exosome (RNase complex)	13	2	1.61	0.49151	1
GO:0090543	Flemming body	13	2	1.61	0.49151	1
GO:0030666	endocytic vesicle membrane	21	3	2.6	0.49203	1
GO:0019005	SCF ubiquitin ligase complex	54	7	6.69	0.51037	1
GO:0048787	presynaptic active zone membrane	38	5	4.71	0.51561	1
GO:0030017	sarcomere	160	20	19.82	0.51908	1
GO:0097386	glial cell projection	22	3	2.73	0.52441	1
GO:0000176	nuclear exosome (RNase complex)	14	2	1.73	0.53234	1
GO:0001673	male germ cell nucleus	14	2	1.73	0.53234	1
GO:0005639	integral component of nuclear inner membrane	14	2	1.73	0.53234	1
GO:0031229	intrinsic component of nuclear inner membrane	14	2	1.73	0.53234	1
GO:0034719	SMN-Sm protein complex	14	2	1.73	0.53234	1
GO:0043083	synaptic cleft	14	2	1.73	0.53234	1
GO:0031228	intrinsic component of Golgi membrane	47	6	5.82	0.53464	1
GO:0032155	cell division site part	47	6	5.82	0.53464	1
GO:0032420	stereocilium	39	5	4.83	0.53965	1
GO:0099522	region of cytosol	39	5	4.83	0.53965	1
GO:0043204	perikaryon	105	13	13.01	0.54552	1
GO:0032590	dendrite membrane	31	4	3.84	0.54624	1
GO:0001520	outer dense fiber	6	1	0.74	0.54783	1
GO:0001739	sex chromatin	6	1	0.74	0.54783	1
GO:0005577	fibrinogen complex	6	1	0.74	0.54783	1
GO:0005677	chromatin silencing complex	6	1	0.74	0.54783	1
GO:0005726	perichromatin fibrils	6	1	0.74	0.54783	1
GO:0005787	signal peptidase complex	6	1	0.74	0.54783	1
GO:0005828	kinetochore microtubule	6	1	0.74	0.54783	1
GO:0005861	troponin complex	6	1	0.74	0.54783	1
GO:0008385	IkappaB kinase complex	6	1	0.74	0.54783	1
GO:0030893	meiotic cohesin complex	6	1	0.74	0.54783	1
GO:0031264	death-inducing signaling complex	6	1	0.74	0.54783	1
GO:0032127	dense core granule membrane	6	1	0.74	0.54783	1
GO:0032437	cuticular plate	6	1	0.74	0.54783	1
GO:0036128	CatSper complex	6	1	0.74	0.54783	1
GO:0036449	microtubule minus-end	6	1	0.74	0.54783	1
GO:0044300	cerebellar mossy fiber	6	1	0.74	0.54783	1
GO:0044352	pinosome	6	1	0.74	0.54783	1
GO:0044354	macropinosome	6	1	0.74	0.54783	1
GO:0048179	activin receptor complex	6	1	0.74	0.54783	1
GO:0072562	blood microparticle	6	1	0.74	0.54783	1
GO:0090724	central region of growth cone	6	1	0.74	0.54783	1
GO:1990462	omegasome	6	1	0.74	0.54783	1
GO:0045177	apical part of cell	375	46	46.46	0.55298	1
GO:0005912	adherens junction	261	32	32.33	0.55386	1
GO:0055038	recycling endosome membrane	40	5	4.96	0.56311	1
GO:0038201	TOR complex	15	2	1.86	0.57086	1
GO:0044453	nuclear membrane part	15	2	1.86	0.57086	1
GO:0060077	inhibitory synapse	15	2	1.86	0.57086	1
GO:0034704	calcium channel complex	49	6	6.07	0.57714	1
GO:0030125	clathrin vesicle coat	24	3	2.97	0.58555	1
GO:0098688	parallel fiber to Purkinje cell synapse	24	3	2.97	0.58555	1
GO:0014704	intercalated disc	58	7	7.19	0.58929	1
GO:0098791	Golgi subcompartment	388	47	48.07	0.58976	1
GO:1903561	extracellular vesicle	75	9	9.29	0.59343	1
GO:0005891	voltage-gated calcium channel complex	33	4	4.09	0.59761	1
GO:0032589	neuron projection membrane	50	6	6.19	0.59764	1
GO:0099503	secretory vesicle	439	53	54.39	0.6029	1
GO:0000243	commitment complex	7	1	0.87	0.60387	1
GO:0005890	sodium:potassium-exchanging ATPase complex	7	1	0.87	0.60387	1
GO:0005952	cAMP-dependent protein kinase complex	7	1	0.87	0.60387	1
GO:0016461	unconventional myosin complex	7	1	0.87	0.60387	1
GO:0016589	NURF complex	7	1	0.87	0.60387	1
GO:0043219	lateral loop	7	1	0.87	0.60387	1
GO:0044322	endoplasmic reticulum quality control compartment	7	1	0.87	0.60387	1
GO:0070187	shelterin complex	7	1	0.87	0.60387	1
GO:0070419	nonhomologous end joining complex	7	1	0.87	0.60387	1
GO:0070775	H3 histone acetyltransferase complex	7	1	0.87	0.60387	1
GO:0070776	MOZ/MORF histone acetyltransferase complex	7	1	0.87	0.60387	1
GO:0097197	tetraspanin-enriched microdomain	7	1	0.87	0.60387	1
GO:0097208	alveolar lamellar body	7	1	0.87	0.60387	1
GO:0097512	cardiac myofibril	7	1	0.87	0.60387	1
GO:0098843	postsynaptic endocytic zone	7	1	0.87	0.60387	1
GO:0120115	Lsm2-8 complex	7	1	0.87	0.60387	1
GO:1990316	Atg1/ULK1 kinase complex	7	1	0.87	0.60387	1
GO:0032426	stereocilium tip	16	2	1.98	0.60702	1
GO:0042588	zymogen granule	16	2	1.98	0.60702	1
GO:0098644	complex of collagen trimers	16	2	1.98	0.60702	1
GO:0030016	myofibril	176	21	21.8	0.60789	1
GO:0030532	small nuclear ribonucleoprotein complex	59	7	7.31	0.60801	1
GO:0035861	site of double-strand break	42	5	5.2	0.60813	1
GO:0031674	I band	118	14	14.62	0.61089	1
GO:0042470	melanosome	25	3	3.1	0.61417	1
GO:0048770	pigment granule	25	3	3.1	0.61417	1
GO:0005741	mitochondrial outer membrane	152	18	18.83	0.61846	1
GO:0070161	anchoring junction	269	32	33.33	0.62567	1
GO:0035770	ribonucleoprotein granule	186	22	23.04	0.6258	1
GO:0099056	integral component of presynaptic membrane	77	9	9.54	0.62604	1
GO:0070062	extracellular exosome	69	8	8.55	0.6343	1
GO:0005814	centriole	103	12	12.76	0.63505	1
GO:0030135	coated vesicle	162	19	20.07	0.63696	1
GO:0032153	cell division site	52	6	6.44	0.63698	1
GO:0090734	site of DNA damage	52	6	6.44	0.63698	1
GO:0031362	anchored component of external side of plasma membrane	17	2	2.11	0.64081	1
GO:0031528	microvillus membrane	17	2	2.11	0.64081	1
GO:0031616	spindle pole centrosome	17	2	2.11	0.64081	1
GO:0005689	U12-type spliceosomal complex	26	3	3.22	0.64143	1
GO:0032588	trans-Golgi network membrane	26	3	3.22	0.64143	1
GO:0005720	nuclear heterochromatin	44	5	5.45	0.65035	1
GO:0000784	nuclear chromosome, telomeric region	70	8	8.67	0.65077	1
GO:0000164	protein phosphatase type 1 complex	8	1	0.99	0.65296	1
GO:0000235	astral microtubule	8	1	0.99	0.65296	1
GO:0000815	ESCRT III complex	8	1	0.99	0.65296	1
GO:0005688	U6 snRNP	8	1	0.99	0.65296	1
GO:0005816	spindle pole body	8	1	0.99	0.65296	1
GO:0030130	clathrin coat of trans-Golgi network vesicle	8	1	0.99	0.65296	1
GO:0030314	junctional membrane complex	8	1	0.99	0.65296	1
GO:0032593	insulin-responsive compartment	8	1	0.99	0.65296	1
GO:0035748	myelin sheath abaxonal region	8	1	0.99	0.65296	1
GO:0042587	glycogen granule	8	1	0.99	0.65296	1
GO:0044214	spanning component of plasma membrane	8	1	0.99	0.65296	1
GO:0071439	clathrin complex	8	1	0.99	0.65296	1
GO:0071541	eukaryotic translation initiation factor 3 complex, eIF3m	8	1	0.99	0.65296	1
GO:0089717	spanning component of membrane	8	1	0.99	0.65296	1
GO:0097648	G protein-coupled receptor complex	8	1	0.99	0.65296	1
GO:0098554	cytoplasmic side of endoplasmic reticulum membrane	8	1	0.99	0.65296	1
GO:0099078	BORC complex	8	1	0.99	0.65296	1
GO:0099569	presynaptic cytoskeleton	8	1	0.99	0.65296	1
GO:0005882	intermediate filament	62	7	7.68	0.6613	1
GO:0043292	contractile fiber	190	22	23.54	0.66622	1
GO:0032839	dendrite cytoplasm	27	3	3.34	0.66729	1
GO:0031672	A band	36	4	4.46	0.66773	1
GO:0099091	postsynaptic specialization, intracellular component	36	4	4.46	0.66773	1
GO:0016471	vacuolar proton-transporting V-type ATPase complex	18	2	2.23	0.67226	1
GO:0043218	compact myelin	18	2	2.23	0.67226	1
GO:0044232	organelle membrane contact site	18	2	2.23	0.67226	1
GO:0097225	sperm midpiece	18	2	2.23	0.67226	1
GO:0098993	anchored component of synaptic vesicle membrane	18	2	2.23	0.67226	1
GO:0097525	spliceosomal snRNP complex	54	6	6.69	0.67395	1
GO:0044449	contractile fiber part	174	20	21.56	0.67482	1
GO:0000792	heterochromatin	89	10	11.03	0.67751	1
GO:0031227	intrinsic component of endoplasmic reticulum membrane	132	15	16.35	0.6794	1
GO:0016324	apical plasma membrane	284	33	35.18	0.68107	1
GO:0030176	integral component of endoplasmic reticulum membrane	124	14	15.36	0.68569	1
GO:0099738	cell cortex region	46	5	5.7	0.68956	1
GO:0008076	voltage-gated potassium channel complex	64	7	7.93	0.69427	1
GO:0000153	cytoplasmic ubiquitin ligase complex	9	1	1.11	0.69598	1
GO:0001518	voltage-gated sodium channel complex	9	1	1.11	0.69598	1
GO:0008024	cyclin/CDK positive transcription elongation factor complex	9	1	1.11	0.69598	1
GO:0016600	flotillin complex	9	1	1.11	0.69598	1
GO:0030056	hemidesmosome	9	1	1.11	0.69598	1
GO:0031464	Cul4A-RING E3 ubiquitin ligase complex	9	1	1.11	0.69598	1
GO:0031618	nuclear pericentric heterochromatin	9	1	1.11	0.69598	1
GO:0032591	dendritic spine membrane	9	1	1.11	0.69598	1
GO:0034709	methylosome	9	1	1.11	0.69598	1
GO:0042599	lamellar body	9	1	1.11	0.69598	1
GO:0043256	laminin complex	9	1	1.11	0.69598	1
GO:0061700	GATOR2 complex	9	1	1.11	0.69598	1
GO:0090533	cation-transporting ATPase complex	9	1	1.11	0.69598	1
GO:0098533	ATPase dependent transmembrane transport complex	9	1	1.11	0.69598	1
GO:0098691	dopaminergic synapse	9	1	1.11	0.69598	1
GO:1902711	GABA-A receptor complex	9	1	1.11	0.69598	1
GO:0019867	outer membrane	168	19	20.81	0.69974	1
GO:0031968	organelle outer membrane	168	19	20.81	0.69974	1
GO:0043034	costamere	19	2	2.35	0.70144	1
GO:0098793	presynapse	454	53	56.24	0.70159	1
GO:0046658	anchored component of plasma membrane	56	6	6.94	0.70841	1
GO:0060076	excitatory synapse	56	6	6.94	0.70841	1
GO:0044295	axonal growth cone	38	4	4.71	0.70956	1
GO:1990391	DNA repair complex	38	4	4.71	0.70956	1
GO:0031253	cell projection membrane	255	29	31.59	0.71801	1
GO:0043198	dendritic shaft	57	6	7.06	0.72467	1
GO:0032421	stereocilium bundle	48	5	5.95	0.72566	1
GO:0031233	intrinsic component of external side of plasma membrane	20	2	2.48	0.72842	1
GO:0099059	integral component of presynaptic active zone membrane	20	2	2.48	0.72842	1
GO:0005845	mRNA cap binding complex	10	1	1.24	0.73366	1

## Sheet: CC down in Aged PD1 vs Young
GO.ID	Term	Annotated	Significant	Expected	result1	FDR
GO:0005911	cell-cell junction	409	42	18.16	3.8e-07	0.00037205
GO:0045177	apical part of cell	379	39	16.82	9.4e-07	0.00037205
GO:0045121	membrane raft	326	35	14.47	1.3e-06	0.00037205
GO:0098857	membrane microdomain	327	35	14.52	1.4e-06	0.00037205
GO:0098589	membrane region	337	35	14.96	2.7e-06	0.000518213
GO:0043235	receptor complex	340	35	15.09	3.4e-06	0.000518213
GO:0005901	caveola	84	15	3.73	3.8e-06	0.000518213
GO:0044420	extracellular matrix component	46	11	2.04	3.9e-06	0.000518213
GO:0016324	apical plasma membrane	287	30	12.74	1.2e-05	0.00141733
GO:0062023	collagen-containing extracellular matrix	291	30	12.92	1.6e-05	0.00154618
GO:0031012	extracellular matrix	396	37	17.58	1.6e-05	0.00154618
GO:0005604	basement membrane	98	15	4.35	2.6e-05	0.00230317
GO:0042734	presynaptic membrane	149	19	6.61	3.3e-05	0.00269838
GO:0005912	adherens junction	260	27	11.54	3.7e-05	0.00280936
GO:0005587	collagen type IV trimer	6	4	0.27	5.4e-05	0.003189
GO:0098642	network-forming collagen trimer	6	4	0.27	5.4e-05	0.003189
GO:0098645	collagen network	6	4	0.27	5.4e-05	0.003189
GO:0098651	basement membrane collagen trimer	6	4	0.27	5.4e-05	0.003189
GO:0070161	anchoring junction	268	27	11.9	6.3e-05	0.00352468
GO:0044853	plasma membrane raft	106	15	4.71	6.7e-05	0.00356105
GO:0030018	Z disc	108	15	4.79	8.3e-05	0.00420138
GO:0098936	intrinsic component of postsynaptic membrane	123	16	5.46	0.00011	0.005315
GO:0031674	I band	118	15	5.24	0.00023	0.01063
GO:0044304	main axon	71	11	3.15	0.00027	0.0119588
GO:0098978	glutamatergic synapse	433	35	19.22	0.00047	0.0199844
GO:0099055	integral component of postsynaptic membrane	114	14	5.06	0.00052	0.02126
GO:0005913	cell-cell adherens junction	90	12	4	0.00061	0.0240159
GO:0043198	dendritic shaft	56	9	2.49	0.00074	0.0280936
GO:0044449	contractile fiber part	175	18	7.77	0.00079	0.0289576
GO:0043292	contractile fiber	191	19	8.48	0.00087	0.030827
GO:0045211	postsynaptic membrane	284	25	12.61	0.0009	0.0308613
GO:0097060	synaptic membrane	400	32	17.76	0.00097	0.0322222
GO:0031253	cell projection membrane	257	23	11.41	0.00114	0.0366144
GO:0016327	apicolateral plasma membrane	19	5	0.84	0.00118	0.0366144
GO:0001725	stress fiber	72	10	3.2	0.00124	0.0366144
GO:0097517	contractile actin filament bundle	72	10	3.2	0.00124	0.0366144
GO:0033267	axon part	376	30	16.69	0.00143	0.0410835
GO:0098797	plasma membrane protein complex	447	34	19.84	0.00161	0.0450376
GO:0098889	intrinsic component of presynaptic membrane	88	11	3.91	0.00174	0.046772
GO:0008076	voltage-gated potassium channel complex	63	9	2.8	0.00176	0.046772
GO:0030017	sarcomere	161	16	7.15	0.00217	0.0562612
GO:0009925	basal plasma membrane	42	7	1.86	0.00229	0.0579588
GO:0032432	actin filament bundle	81	10	3.6	0.00304	0.0751516
GO:0034703	cation channel complex	167	16	7.41	0.00314	0.0758595
GO:1902495	transmembrane transporter complex	230	20	10.21	0.00325	0.0767722
GO:0005614	interstitial matrix	15	4	0.67	0.00355	0.0804015
GO:0014069	postsynaptic density	348	27	15.45	0.00357	0.0804015
GO:0042641	actomyosin	83	10	3.68	0.00364	0.0804015
GO:0099240	intrinsic component of synaptic membrane	170	16	7.55	0.00375	0.0804015
GO:0032279	asymmetric synapse	350	27	15.54	0.00386	0.0804015
GO:0014704	intercalated disc	58	8	2.57	0.0039	0.0804015
GO:0034705	potassium channel complex	71	9	3.15	0.00404	0.0804015
GO:0036056	filtration diaphragm	8	3	0.36	0.00412	0.0804015
GO:0036057	slit diaphragm	8	3	0.36	0.00412	0.0804015
GO:0034702	ion channel complex	219	19	9.72	0.00416	0.0804015
GO:0098984	neuron to neuron synapse	370	28	16.42	0.00429	0.0809372
GO:0045178	basal part of cell	59	8	2.62	0.00434	0.0809372
GO:1990351	transporter complex	237	20	10.52	0.00455	0.0809652
GO:0033270	paranode region of axon	16	4	0.71	0.00457	0.0809652
GO:0098644	complex of collagen trimers	16	4	0.71	0.00457	0.0809652
GO:0030016	myofibril	177	16	7.86	0.00554	0.0949842
GO:0098858	actin-based cell projection	177	16	7.86	0.00554	0.0949842
GO:0043296	apical junction complex	132	13	5.86	0.00586	0.0988759
GO:1990454	L-type voltage-gated calcium channel complex	9	3	0.4	0.00598	0.0993241
GO:0015629	actin cytoskeleton	434	31	19.27	0.00636	0.10401
GO:0070160	tight junction	119	12	5.28	0.0066	0.1063
GO:0044291	cell-cell contact zone	77	9	3.42	0.00692	0.10979
GO:0042383	sarcolemma	151	14	6.7	0.00735	0.114348
GO:0030864	cortical actin cytoskeleton	78	9	3.46	0.00753	0.114348
GO:0099056	integral component of presynaptic membrane	78	9	3.46	0.00753	0.114348
GO:0016529	sarcoplasmic reticulum	65	8	2.89	0.00783	0.11693
GO:0098862	cluster of actin-based cell projections	168	15	7.46	0.00792	0.11693
GO:0099699	integral component of synaptic membrane	154	14	6.84	0.00868	0.124974
GO:0098793	presynapse	462	32	20.51	0.0087	0.124974
GO:0099572	postsynaptic specialization	373	27	16.56	0.00883	0.125151
GO:0150034	distal axon	307	23	13.63	0.01019	0.142526
GO:0005923	bicellular tight junction	112	11	4.97	0.01098	0.14991
GO:0001527	microfibril	11	3	0.49	0.011	0.14991
GO:0031252	cell leading edge	346	25	15.36	0.0117	0.157432
GO:0044294	dendritic growth cone	12	3	0.53	0.01419	0.18855
GO:0016528	sarcoplasm	73	8	3.24	0.01534	0.201314
GO:0030426	growth cone	182	15	8.08	0.01575	0.204174
GO:0031594	neuromuscular junction	89	9	3.95	0.01711	0.217673
GO:0005916	fascia adherens	13	3	0.58	0.01785	0.217673
GO:0032982	myosin filament	13	3	0.58	0.01785	0.217673
GO:0005899	insulin receptor complex	5	2	0.22	0.01799	0.217673
GO:0030485	smooth muscle contractile fiber	5	2	0.22	0.01799	0.217673
GO:0030427	site of polarized growth	185	15	8.21	0.01802	0.217673
GO:0048786	presynaptic active zone	76	8	3.37	0.01919	0.229202
GO:0016328	lateral plasma membrane	51	6	2.26	0.02472	0.288762
GO:0032589	neuron projection membrane	51	6	2.26	0.02472	0.288762
GO:0005925	focal adhesion	143	12	6.35	0.02549	0.29452
GO:0005903	brush border	127	11	5.64	0.0258	0.294897
GO:0032809	neuronal cell body membrane	26	4	1.15	0.02645	0.297528
GO:0044327	dendritic spine head	15	3	0.67	0.02659	0.297528
GO:0031256	leading edge membrane	128	11	5.68	0.02714	0.300519
GO:0044298	cell body membrane	27	4	1.2	0.02999	0.328653
GO:0031526	brush border membrane	69	7	3.06	0.03293	0.355737
GO:0005924	cell-substrate adherens junction	149	12	6.61	0.03362	0.355737
GO:0032839	dendrite cytoplasm	28	4	1.24	0.0338	0.355737
GO:0097431	mitotic spindle pole	28	4	1.24	0.0338	0.355737
GO:0005859	muscle myosin complex	7	2	0.31	0.03562	0.36061
GO:0030314	junctional membrane complex	7	2	0.31	0.03562	0.36061
GO:0044326	dendritic spine neck	7	2	0.31	0.03562	0.36061
GO:1990909	Wnt signalosome	7	2	0.31	0.03562	0.36061
GO:0016010	dystrophin-associated glycoprotein complex	17	3	0.75	0.03722	0.369765
GO:0090665	glycoprotein complex	17	3	0.75	0.03722	0.369765
GO:0099146	intrinsic component of postsynaptic density membrane	57	6	2.53	0.03995	0.391945
GO:0098839	postsynaptic density membrane	72	7	3.2	0.04019	0.391945
GO:0005581	collagen trimer	73	7	3.24	0.04283	0.412197
GO:0031091	platelet alpha granule	18	3	0.8	0.04323	0.412197
GO:0030055	cell-substrate junction	155	12	6.88	0.04343	0.412197
GO:0032009	early phagosome	8	2	0.36	0.04611	0.429956
GO:1990635	proximal dendrite	8	2	0.36	0.04611	0.429956
GO:0043679	axon terminus	140	11	6.21	0.04734	0.437586
GO:0043204	perikaryon	107	9	4.75	0.04832	0.442794
GO:0044306	neuron projection terminus	158	12	7.01	0.04902	0.44537
GO:0044292	dendrite terminus	19	3	0.84	0.04969	0.447631
GO:0016323	basolateral plasma membrane	212	15	9.41	0.05101	0.455661
GO:0032590	dendrite membrane	32	4	1.42	0.05172	0.458153
GO:0030863	cortical cytoskeleton	109	9	4.84	0.05323	0.467632
GO:0008305	integrin complex	33	4	1.46	0.05687	0.485774
GO:0044666	MLL3/4 complex	9	2	0.4	0.05758	0.485774
GO:0046581	intercellular canaliculus	9	2	0.4	0.05758	0.485774
GO:0099025	anchored component of postsynaptic membrane	9	2	0.4	0.05758	0.485774
GO:0120103	centriolar subdistal appendage	9	2	0.4	0.05758	0.485774
GO:0032421	stereocilium bundle	48	5	2.13	0.06059	0.507143
GO:0030673	axolemma	21	3	0.93	0.06392	0.526721
GO:0033017	sarcoplasmic reticulum membrane	21	3	0.93	0.06392	0.526721
GO:0034704	calcium channel complex	49	5	2.18	0.06513	0.532563
GO:0044224	juxtaparanode region of axon	10	2	0.44	0.06991	0.562987
GO:0099026	anchored component of presynaptic membrane	10	2	0.44	0.06991	0.562987
GO:0043197	dendritic spine	168	12	7.46	0.07113	0.568505
GO:0030315	T-tubule	66	6	2.93	0.07206	0.57164
GO:0098636	protein complex involved in cell adhesion	36	4	1.6	0.0739	0.581894
GO:0099061	integral component of postsynaptic density membrane	51	5	2.26	0.07476	0.584337
GO:0044309	neuron spine	171	12	7.59	0.07885	0.611807
GO:0001518	voltage-gated sodium channel complex	11	2	0.49	0.083	0.634741
GO:0070938	contractile ring	11	2	0.49	0.083	0.634741
GO:0044295	axonal growth cone	38	4	1.69	0.08652	0.656934
GO:0032420	stereocilium	39	4	1.73	0.0932	0.702635
GO:0044448	cell cortex part	177	12	7.86	0.09581	0.717226
GO:0000346	transcription export complex	12	2	0.53	0.09676	0.719272
GO:0099503	secretory vesicle	448	26	19.89	0.09907	0.731329
GO:0055038	recycling endosome membrane	40	4	1.78	0.10012	0.733983
GO:0045095	keratin filament	13	2	0.58	0.11111	0.808972
GO:0031965	nuclear membrane	221	14	9.81	0.11557	0.83572
GO:0098948	intrinsic component of postsynaptic specialization membrane	76	6	3.37	0.121	0.869074
GO:0030141	secretory granule	282	17	12.52	0.12481	0.875134
GO:0016460	myosin II complex	14	2	0.62	0.12596	0.875134
GO:0043083	synaptic cleft	14	2	0.62	0.12596	0.875134
GO:0043220	Schmidt-Lanterman incisure	14	2	0.62	0.12596	0.875134
GO:0098871	postsynaptic actin cytoskeleton	14	2	0.62	0.12596	0.875134
GO:0072686	mitotic spindle	95	7	4.22	0.12916	0.891539
GO:0031901	early endosome membrane	44	4	1.95	0.13	0.891548
GO:0120111	neuron projection cytoplasm	45	4	2	0.13799	0.940278
GO:0099634	postsynaptic specialization membrane	97	7	4.31	0.13963	0.945393
GO:0045111	intermediate filament cytoskeleton	98	7	4.35	0.14502	0.975673
GO:0005882	intermediate filament	63	5	2.8	0.14709	0.983375
GO:0005902	microvillus	81	6	3.6	0.15033	0.998755
GO:0005769	early endosome	232	14	10.3	0.15177	1
GO:0030175	filopodium	82	6	3.64	0.15655	1
GO:0043194	axon initial segment	16	2	0.71	0.15691	1
GO:0099144	anchored component of synaptic membrane	16	2	0.71	0.15691	1
GO:0032587	ruffle membrane	65	5	2.89	0.16132	1
GO:0005640	nuclear outer membrane	17	2	0.75	0.17287	1
GO:0055037	recycling endosome	122	8	5.42	0.17507	1
GO:0005891	voltage-gated calcium channel complex	33	3	1.46	0.17914	1
GO:0098562	cytoplasmic side of membrane	162	10	7.19	0.18396	1
GO:0034706	sodium channel complex	18	2	0.8	0.18907	1
GO:0043218	compact myelin	18	2	0.8	0.18907	1
GO:0090723	growth cone part	18	2	0.8	0.18907	1
GO:0098831	presynaptic active zone cytoplasmic component	18	2	0.8	0.18907	1
GO:0099571	postsynaptic cytoskeleton	18	2	0.8	0.18907	1
GO:0098982	GABA-ergic synapse	69	5	3.06	0.19133	1
GO:0099060	integral component of postsynaptic specialization membrane	70	5	3.11	0.19913	1
GO:0031672	A band	35	3	1.55	0.20193	1
GO:0001669	acrosomal vesicle	89	6	3.95	0.203	1
GO:0001740	Barr body	5	1	0.22	0.20313	1
GO:0005964	phosphorylase kinase complex	5	1	0.22	0.20313	1
GO:0016012	sarcoglycan complex	5	1	0.22	0.20313	1
GO:0016942	insulin-like growth factor binding protein complex	5	1	0.22	0.20313	1
GO:0034774	secretory granule lumen	5	1	0.22	0.20313	1
GO:0036454	growth factor complex	5	1	0.22	0.20313	1
GO:0044194	cytolytic granule	5	1	0.22	0.20313	1
GO:0044302	dentate gyrus mossy fiber	5	1	0.22	0.20313	1
GO:0046696	lipopolysaccharide receptor complex	5	1	0.22	0.20313	1
GO:0060205	cytoplasmic vesicle lumen	5	1	0.22	0.20313	1
GO:0070695	FHF complex	5	1	0.22	0.20313	1
GO:0071438	invadopodium membrane	5	1	0.22	0.20313	1
GO:0097025	MPP7-DLG1-LIN7 complex	5	1	0.22	0.20313	1
GO:0097444	spine apparatus	5	1	0.22	0.20313	1
GO:0097524	sperm plasma membrane	5	1	0.22	0.20313	1
GO:0099029	anchored component of presynaptic active zone membrane	5	1	0.22	0.20313	1
GO:0099147	extrinsic component of postsynaptic density membrane	5	1	0.22	0.20313	1
GO:0099535	synapse-associated extracellular matrix	5	1	0.22	0.20313	1
GO:1903439	calcitonin family receptor complex	5	1	0.22	0.20313	1
GO:1990075	periciliary membrane compartment	5	1	0.22	0.20313	1
GO:1990769	proximal neuron projection	5	1	0.22	0.20313	1
GO:0010008	endosome membrane	186	11	8.26	0.20504	1
GO:0035068	micro-ribonucleoprotein complex	19	2	0.84	0.20547	1
GO:0043034	costamere	19	2	0.84	0.20547	1
GO:0009898	cytoplasmic side of plasma membrane	148	9	6.57	0.21197	1
GO:0044440	endosomal part	209	12	9.28	0.21944	1
GO:0005637	nuclear inner membrane	37	3	1.64	0.22534	1
GO:0016235	aggresome	37	3	1.64	0.22534	1
GO:0031225	anchored component of membrane	152	9	6.75	0.23421	1
GO:0098802	plasma membrane receptor complex	152	9	6.75	0.23421	1
GO:0005938	cell cortex	274	15	12.16	0.23746	1
GO:0001940	male pronucleus	6	1	0.27	0.23851	1
GO:0008385	IkappaB kinase complex	6	1	0.27	0.23851	1
GO:0016011	dystroglycan complex	6	1	0.27	0.23851	1
GO:0035749	myelin sheath adaxonal region	6	1	0.27	0.23851	1
GO:0036449	microtubule minus-end	6	1	0.27	0.23851	1
GO:0038037	G protein-coupled receptor dimeric complex	6	1	0.27	0.23851	1
GO:0072357	PTW/PP1 phosphatase complex	6	1	0.27	0.23851	1
GO:0090724	central region of growth cone	6	1	0.27	0.23851	1
GO:0097427	microtubule bundle	6	1	0.27	0.23851	1
GO:0099030	anchored component of postsynaptic specialization membrane	6	1	0.27	0.23851	1
GO:0099031	anchored component of postsynaptic density membrane	6	1	0.27	0.23851	1
GO:0000242	pericentriolar material	21	2	0.93	0.23865	1
GO:1902911	protein kinase complex	94	6	4.17	0.23887	1
GO:0005770	late endosome	174	10	7.72	0.24538	1
GO:0046658	anchored component of plasma membrane	57	4	2.53	0.24635	1
GO:0048787	presynaptic active zone membrane	40	3	1.78	0.26134	1
GO:0098685	Schaffer collateral - CA1 synapse	98	6	4.35	0.26883	1
GO:0030027	lamellipodium	158	9	7.01	0.26903	1
GO:0005921	gap junction	23	2	1.02	0.27207	1
GO:0000347	THO complex	7	1	0.31	0.27233	1
GO:0000445	THO complex part of transcription export complex	7	1	0.31	0.27233	1
GO:0005890	sodium:potassium-exchanging ATPase complex	7	1	0.31	0.27233	1
GO:0030991	intraciliary transport particle A	7	1	0.31	0.27233	1
GO:0031983	vesicle lumen	7	1	0.31	0.27233	1
GO:0043219	lateral loop	7	1	0.31	0.27233	1
GO:0070775	H3 histone acetyltransferase complex	7	1	0.31	0.27233	1
GO:0070776	MOZ/MORF histone acetyltransferase complex	7	1	0.31	0.27233	1
GO:0098686	hippocampal mossy fiber to CA3 synapse	41	3	1.82	0.2735	1
GO:0000781	chromosome, telomeric region	99	6	4.39	0.27646	1
GO:0009897	external side of plasma membrane	437	22	19.4	0.30143	1
GO:0001939	female pronucleus	8	1	0.36	0.30464	1
GO:0032593	insulin-responsive compartment	8	1	0.36	0.30464	1
GO:0043203	axon hillock	8	1	0.36	0.30464	1
GO:0060091	kinocilium	8	1	0.36	0.30464	1
GO:0071439	clathrin complex	8	1	0.36	0.30464	1
GO:0097441	basal dendrite	8	1	0.36	0.30464	1
GO:0097648	G protein-coupled receptor complex	8	1	0.36	0.30464	1
GO:0097732	9+2 non-motile cilium	8	1	0.36	0.30464	1
GO:0098892	extrinsic component of postsynaptic specialization membrane	8	1	0.36	0.30464	1
GO:0099569	presynaptic cytoskeleton	8	1	0.36	0.30464	1
GO:0031045	dense core granule	25	2	1.11	0.30543	1
GO:0044305	calyx of Held	25	2	1.11	0.30543	1
GO:0005814	centriole	103	6	4.57	0.30746	1
GO:0031201	SNARE complex	44	3	1.95	0.31028	1
GO:0005802	trans-Golgi network	189	10	8.39	0.33042	1
GO:0000796	condensin complex	9	1	0.4	0.33552	1
GO:0002116	semaphorin receptor complex	9	1	0.4	0.33552	1
GO:0016600	flotillin complex	9	1	0.4	0.33552	1
GO:0020005	symbiont-containing vacuole membrane	9	1	0.4	0.33552	1
GO:0030056	hemidesmosome	9	1	0.4	0.33552	1
GO:0030479	actin cortical patch	9	1	0.4	0.33552	1
GO:0031618	nuclear pericentric heterochromatin	9	1	0.4	0.33552	1
GO:0032591	dendritic spine membrane	9	1	0.4	0.33552	1
GO:0036157	outer dynein arm	9	1	0.4	0.33552	1
GO:0043256	laminin complex	9	1	0.4	0.33552	1
GO:0061645	endocytic patch	9	1	0.4	0.33552	1
GO:0061700	GATOR2 complex	9	1	0.4	0.33552	1
GO:0090533	cation-transporting ATPase complex	9	1	0.4	0.33552	1
GO:0098835	presynaptic endocytic zone membrane	9	1	0.4	0.33552	1
GO:0005865	striated muscle thin filament	27	2	1.2	0.33849	1
GO:0043230	extracellular organelle	87	5	3.86	0.34346	1
GO:0008021	synaptic vesicle	192	10	8.52	0.34814	1
GO:0032588	trans-Golgi network membrane	28	2	1.24	0.35484	1
GO:0000805	X chromosome	10	1	0.44	0.36504	1
GO:0005845	mRNA cap binding complex	10	1	0.44	0.36504	1
GO:0008278	cohesin complex	10	1	0.44	0.36504	1
GO:0016442	RISC complex	10	1	0.44	0.36504	1
GO:0031332	RNAi effector complex	10	1	0.44	0.36504	1
GO:0034518	RNA cap binding complex	10	1	0.44	0.36504	1
GO:0034992	microtubule organizing center attachment site	10	1	0.44	0.36504	1
GO:0034993	meiotic nuclear membrane microtubule tethering complex	10	1	0.44	0.36504	1
GO:0070578	RISC-loading complex	10	1	0.44	0.36504	1
GO:0097539	ciliary transition fiber	10	1	0.44	0.36504	1
GO:0097542	ciliary tip	10	1	0.44	0.36504	1
GO:0098850	extrinsic component of synaptic vesicle membrane	10	1	0.44	0.36504	1
GO:0098992	neuronal dense core vesicle	10	1	0.44	0.36504	1
GO:0106083	nuclear membrane protein complex	10	1	0.44	0.36504	1
GO:0106094	nuclear membrane microtubule tethering complex	10	1	0.44	0.36504	1
GO:0070062	extracellular exosome	69	4	3.06	0.36716	1
GO:0036379	myofilament	29	2	1.29	0.37105	1
GO:0000784	nuclear chromosome, telomeric region	70	4	3.11	0.37734	1
GO:0099092	postsynaptic density, intracellular component	30	2	1.33	0.38709	1
GO:0016605	PML body	71	4	3.15	0.38751	1
GO:0099568	cytoplasmic region	417	20	18.51	0.39321	1
GO:0005583	fibrillar collagen trimer	11	1	0.49	0.39324	1
GO:0005940	septin ring	11	1	0.49	0.39324	1
GO:0017119	Golgi transport complex	11	1	0.49	0.39324	1
GO:0020003	symbiont-containing vacuole	11	1	0.49	0.39324	1
GO:0030897	HOPS complex	11	1	0.49	0.39324	1
GO:0031010	ISWI-type complex	11	1	0.49	0.39324	1
GO:0031105	septin complex	11	1	0.49	0.39324	1
GO:0032160	septin filament array	11	1	0.49	0.39324	1
GO:0070852	cell body fiber	11	1	0.49	0.39324	1
GO:0098533	ATPase dependent transmembrane transport complex	11	1	0.49	0.39324	1
GO:0098643	banded collagen fibril	11	1	0.49	0.39324	1
GO:0016234	inclusion body	72	4	3.2	0.39766	1
GO:0000922	spindle pole	115	6	5.1	0.40287	1
GO:0034451	centriolar satellite	31	2	1.38	0.40295	1
GO:0016459	myosin complex	52	3	2.31	0.40811	1
GO:0005771	multivesicular body	32	2	1.42	0.41862	1
GO:0034707	chloride channel complex	32	2	1.42	0.41862	1
GO:0051233	spindle midzone	32	2	1.42	0.41862	1
GO:0005871	kinesin complex	53	3	2.35	0.42011	1
GO:0000137	Golgi cis cisterna	12	1	0.53	0.42019	1
GO:0005766	primary lysosome	12	1	0.53	0.42019	1
GO:0016580	Sin3 complex	12	1	0.53	0.42019	1
GO:0031143	pseudopodium	12	1	0.53	0.42019	1
GO:0031932	TORC2 complex	12	1	0.53	0.42019	1
GO:0042582	azurophil granule	12	1	0.53	0.42019	1
GO:0044754	autolysosome	12	1	0.53	0.42019	1
GO:1903561	extracellular vesicle	75	4	3.33	0.4279	1
GO:0005819	spindle	250	12	11.1	0.43268	1
GO:0005652	nuclear lamina	13	1	0.58	0.44595	1
GO:0005922	connexin complex	13	1	0.58	0.44595	1
GO:0030122	AP-2 adaptor complex	13	1	0.58	0.44595	1
GO:0032156	septin cytoskeleton	13	1	0.58	0.44595	1
GO:0034663	endoplasmic reticulum chaperone complex	13	1	0.58	0.44595	1
GO:0042575	DNA polymerase complex	13	1	0.58	0.44595	1
GO:0065010	extracellular membrane-bounded organelle	13	1	0.58	0.44595	1
GO:0071437	invadopodium	13	1	0.58	0.44595	1
GO:0098833	presynaptic endocytic zone	13	1	0.58	0.44595	1
GO:1990023	mitotic spindle midzone	13	1	0.58	0.44595	1
GO:0001772	immunological synapse	34	2	1.51	0.44929	1
GO:0005790	smooth endoplasmic reticulum	34	2	1.51	0.44929	1
GO:0070382	exocytic vesicle	210	10	9.32	0.45612	1
GO:0030133	transport vesicle	278	13	12.34	0.46409	1
GO:0005767	secondary lysosome	14	1	0.62	0.47056	1
GO:0030128	clathrin coat of endocytic vesicle	14	1	0.62	0.47056	1
GO:0030430	host cell cytoplasm	14	1	0.62	0.47056	1
GO:0030669	clathrin-coated endocytic vesicle membrane	14	1	0.62	0.47056	1
GO:0031462	Cul2-RING ubiquitin ligase complex	14	1	0.62	0.47056	1
GO:0031588	nucleotide-activated protein kinase complex	14	1	0.62	0.47056	1
GO:0033655	host cell cytoplasm part	14	1	0.62	0.47056	1
GO:0035859	Seh1-associated complex	14	1	0.62	0.47056	1
GO:0036038	MKS complex	14	1	0.62	0.47056	1
GO:0042101	T cell receptor complex	14	1	0.62	0.47056	1
GO:0061702	inflammasome complex	14	1	0.62	0.47056	1
GO:0036064	ciliary basal body	124	6	5.5	0.47411	1
GO:0099091	postsynaptic specialization, intracellular component	36	2	1.6	0.47903	1
GO:0019867	outer membrane	170	8	7.55	0.48435	1
GO:0031968	organelle outer membrane	170	8	7.55	0.48435	1
GO:0032154	cleavage furrow	37	2	1.64	0.49353	1
GO:0031527	filopodium membrane	15	1	0.67	0.49409	1
GO:0032039	integrator complex	15	1	0.67	0.49409	1
GO:0035102	PRC1 complex	15	1	0.67	0.49409	1
GO:0038201	TOR complex	15	1	0.67	0.49409	1
GO:0098890	extrinsic component of postsynaptic membrane	15	1	0.67	0.49409	1
GO:0030496	midbody	127	6	5.64	0.49736	1
GO:0044815	DNA packaging complex	60	3	2.66	0.50139	1
GO:0099023	tethering complex	60	3	2.66	0.50139	1
GO:0032391	photoreceptor connecting cilium	38	2	1.69	0.50777	1
GO:0044450	microtubule organizing center part	151	7	6.7	0.50812	1
GO:0005779	integral component of peroxisomal membrane	16	1	0.71	0.51657	1
GO:0030057	desmosome	16	1	0.71	0.51657	1
GO:0070822	Sin3-type complex	16	1	0.71	0.51657	1
GO:0005635	nuclear envelope	379	17	16.82	0.51798	1
GO:0043195	terminal bouton	62	3	2.75	0.52354	1
GO:0005791	rough endoplasmic reticulum	85	4	3.77	0.52504	1
GO:0005643	nuclear pore	63	3	2.8	0.53441	1
GO:0005884	actin filament	109	5	4.84	0.53469	1
GO:0030139	endocytic vesicle	155	7	6.88	0.536	1
GO:0031231	intrinsic component of peroxisomal membrane	17	1	0.75	0.53805	1
GO:0031528	microvillus membrane	17	1	0.75	0.53805	1
GO:0033646	host intracellular part	17	1	0.75	0.53805	1
GO:0043656	intracellular region of host	17	1	0.75	0.53805	1
GO:0035861	site of double-strand break	41	2	1.82	0.54888	1
GO:0030136	clathrin-coated vesicle	88	4	3.91	0.55263	1
GO:0005776	autophagosome	65	3	2.89	0.55573	1
GO:0000930	gamma-tubulin complex	18	1	0.8	0.55858	1
GO:0005858	axonemal dynein complex	18	1	0.8	0.55858	1
GO:0032433	filopodium tip	18	1	0.8	0.55858	1
GO:0044232	organelle membrane contact site	18	1	0.8	0.55858	1
GO:0044433	cytoplasmic vesicle part	458	20	20.33	0.56317	1
GO:0031234	extrinsic component of cytoplasmic side of plasma membrane	90	4	4	0.57054	1
GO:0005801	cis-Golgi network	43	2	1.91	0.57492	1
GO:0098791	Golgi subcompartment	392	17	17.4	0.57497	1
GO:0005813	centrosome	484	21	21.48	0.57529	1
GO:0002080	acrosomal membrane	19	1	0.84	0.57819	1
GO:0016342	catenin complex	19	1	0.84	0.57819	1
GO:0030132	clathrin coat of coated pit	19	1	0.84	0.57819	1
GO:0030904	retromer complex	19	1	0.84	0.57819	1
GO:0031430	M band	19	1	0.84	0.57819	1
GO:0033643	host cell part	19	1	0.84	0.57819	1
GO:0000779	condensed chromosome, centromeric region	44	2	1.95	0.58752	1
GO:0005720	nuclear heterochromatin	44	2	1.95	0.58752	1
GO:0031902	late endosome membrane	44	2	1.95	0.58752	1
GO:0097223	sperm part	163	7	7.24	0.58971	1
GO:0044431	Golgi apparatus part	442	19	19.62	0.59118	1
GO:0030667	secretory granule membrane	69	3	3.06	0.59655	1
GO:0032281	AMPA glutamate receptor complex	20	1	0.89	0.59694	1
GO:0045120	pronucleus	20	1	0.89	0.59694	1
GO:0030173	integral component of Golgi membrane	45	2	2	0.59984	1
GO:0000139	Golgi membrane	213	9	9.46	0.60794	1
GO:0099738	cell cortex region	46	2	2.04	0.61189	1
GO:0005721	pericentric heterochromatin	21	1	0.93	0.61485	1
GO:0018995	host	21	1	0.93	0.61485	1
GO:0030666	endocytic vesicle membrane	21	1	0.93	0.61485	1
GO:0043657	host cell	21	1	0.93	0.61485	1
GO:0030286	dynein complex	47	2	2.09	0.62365	1
GO:0031228	intrinsic component of Golgi membrane	47	2	2.09	0.62365	1
GO:0032155	cell division site part	47	2	2.09	0.62365	1
GO:0005797	Golgi medial cisterna	22	1	0.98	0.63197	1
GO:0097386	glial cell projection	22	1	0.98	0.63197	1
GO:0099243	extrinsic component of synaptic membrane	22	1	0.98	0.63197	1
GO:0030118	clathrin coat	49	2	2.18	0.64635	1
GO:0000780	condensed nuclear chromosome, centromeric region	23	1	1.02	0.64833	1
GO:0097440	apical dendrite	23	1	1.02	0.64833	1
GO:0098688	parallel fiber to Purkinje cell synapse	23	1	1.02	0.64833	1
GO:0099523	presynaptic cytosol	23	1	1.02	0.64833	1
GO:1902554	serine/threonine protein kinase complex	75	3	3.33	0.65302	1
GO:0017053	transcriptional repressor complex	76	3	3.37	0.66186	1
GO:0030125	clathrin vesicle coat	24	1	1.07	0.66396	1
GO:0000786	nucleosome	51	2	2.26	0.66795	1
GO:0010494	cytoplasmic stress granule	51	2	2.26	0.66795	1
GO:0090734	site of DNA damage	51	2	2.26	0.66795	1
GO:0032153	cell division site	52	2	2.31	0.67834	1
GO:0005741	mitochondrial outer membrane	153	6	6.79	0.67857	1
GO:0030140	trans-Golgi network transport vesicle	25	1	1.11	0.6789	1
GO:0045334	clathrin-coated endocytic vesicle	25	1	1.11	0.6789	1
GO:0098945	intrinsic component of presynaptic active zone membrane	25	1	1.11	0.6789	1
GO:0044798	nuclear transcription factor complex	179	7	7.95	0.6868	1
GO:0002102	podosome	26	1	1.15	0.69318	1
GO:0005689	U12-type spliceosomal complex	26	1	1.15	0.69318	1
GO:0044215	other organism	26	1	1.15	0.69318	1
GO:0044216	other organism cell	26	1	1.15	0.69318	1
GO:0044217	other organism part	26	1	1.15	0.69318	1
GO:0005788	endoplasmic reticulum lumen	54	2	2.4	0.69833	1
GO:0005875	microtubule associated complex	132	5	5.86	0.70269	1
GO:0060076	excitatory synapse	55	2	2.44	0.70793	1
GO:0045335	phagocytic vesicle	82	3	3.64	0.71146	1
GO:0044447	axoneme part	28	1	1.24	0.71986	1
GO:0044665	MLL1/2 complex	28	1	1.24	0.71986	1
GO:0071339	MLL1 complex	28	1	1.24	0.71986	1
GO:1902555	endoribonuclease complex	28	1	1.24	0.71986	1
GO:1905348	endonuclease complex	28	1	1.24	0.71986	1
GO:0097730	non-motile cilium	110	4	4.88	0.72538	1
GO:0005719	nuclear euchromatin	29	1	1.29	0.73232	1
GO:1990752	microtubule end	29	1	1.29	0.73232	1
GO:0035097	histone methyltransferase complex	85	3	3.77	0.73408	1
GO:0001726	ruffle	138	5	6.13	0.73879	1
GO:0030131	clathrin adaptor complex	30	1	1.33	0.74422	1
GO:0030990	intraciliary transport particle	30	1	1.33	0.74422	1
GO:0031985	Golgi cisterna	60	2	2.66	0.75218	1
GO:0000792	heterochromatin	88	3	3.91	0.75527	1
GO:0030665	clathrin-coated vesicle membrane	31	1	1.38	0.75559	1
GO:0005667	transcription factor complex	342	13	15.18	0.75566	1
GO:0000793	condensed chromosome	143	5	6.35	0.76635	1
GO:0000777	condensed chromosome kinetochore	32	1	1.42	0.76647	1
GO:0097546	ciliary base	32	1	1.42	0.76647	1
GO:0005765	lysosomal membrane	92	3	4.08	0.78138	1
GO:0035869	ciliary transition zone	64	2	2.84	0.7833	1
GO:0016592	mediator complex	34	1	1.51	0.78678	1
GO:0031463	Cul3-RING ubiquitin ligase complex	34	1	1.51	0.78678	1
GO:0098852	lytic vacuole membrane	93	3	4.13	0.78754	1
GO:0019898	extrinsic component of membrane	278	10	12.34	0.79447	1
GO:0000803	sex chromosome	35	1	1.55	0.79626	1
GO:0000932	P-body	66	2	2.93	0.79753	1
GO:0032838	plasma membrane bounded cell projection cytoplasm	151	5	6.7	0.80576	1
GO:0030672	synaptic vesicle membrane	97	3	4.31	0.81075	1
GO:0099501	exocytic vesicle membrane	97	3	4.31	0.81075	1
GO:0000791	euchromatin	38	1	1.69	0.82226	1
GO:0008328	ionotropic glutamate receptor complex	38	1	1.69	0.82226	1
GO:0030285	integral component of synaptic vesicle membrane	38	1	1.69	0.82226	1
GO:1990391	DNA repair complex	38	1	1.69	0.82226	1
GO:0000152	nuclear ubiquitin ligase complex	39	1	1.73	0.83017	1
GO:0000307	cyclin-dependent protein kinase holoenzyme complex	39	1	1.73	0.83017	1
GO:0098878	neurotransmitter receptor complex	39	1	1.73	0.83017	1
GO:0099522	region of cytosol	39	1	1.73	0.83017	1
GO:0035770	ribonucleoprotein granule	186	6	8.26	0.83881	1
GO:0060170	ciliary membrane	41	1	1.82	0.84495	1
GO:0019897	extrinsic component of plasma membrane	162	5	7.19	0.85112	1
GO:0005778	peroxisomal membrane	42	1	1.86	0.85185	1
GO:0031903	microbody membrane	42	1	1.86	0.85185	1
GO:0034708	methyltransferase complex	107	3	4.75	0.85954	1
GO:0098687	chromosomal region	274	9	12.16	0.86337	1
GO:0008287	protein serine/threonine phosphatase complex	44	1	1.95	0.86475	1
GO:1903293	phosphatase complex	44	1	1.95	0.86475	1
GO:0031519	PcG protein complex	45	1	2	0.87077	1
GO:0008023	transcription elongation factor complex	47	1	2.09	0.88202	1
GO:0005795	Golgi stack	82	2	3.64	0.88447	1
GO:0036464	cytoplasmic ribonucleoprotein granule	173	5	7.68	0.88733	1
GO:0036126	sperm flagellum	83	2	3.68	0.88855	1
GO:0030659	cytoplasmic vesicle membrane	257	8	11.41	0.88869	1
GO:0043209	myelin sheath	202	6	8.97	0.88929	1
GO:0005876	spindle microtubule	49	1	2.18	0.89229	1
GO:0030119	AP-type membrane coat adaptor complex	49	1	2.18	0.89229	1
GO:0034399	nuclear periphery	116	3	5.15	0.89366	1
GO:0005874	microtubule	393	13	17.45	0.89426	1
GO:0005929	cilium	497	17	22.06	0.89449	1
GO:0061695	transferase complex, transferring phosphorus-containing groups	232	7	10.3	0.89468	1
GO:0097733	photoreceptor cell cilium	85	2	3.77	0.89632	1

[truncated: 8 more sheets: CC down in Aged PD1 vs Aged Con, CC down in Aged Con vs Young, BP up in Aged PD1 vs Young, BP up in Aged PD1 vs Aged Con, BP up in Aged Con vs Young, BP down in Aged PD1 vs Young, BP down in Aged PD1 vs Aged Con, BP down in Aged Con vs Young]
